# Supplementary material for: ProbeTools: designing hybridization probes for targeted genomic sequencing of diverse and hypervariable viral taxa
Source: BMC Genomics. 2022 Aug 12;23:579. doi: 10.1186/s12864-022-08790-4 (PMC9371634; doi:10.1186/s12864-022-08790-4)
Supplement: Supplementary file 5 — Additional file 5. [file 12864_2022_8790_MOESM5_ESM.csv]

query	best_subject	perc_identity	aln_length	bitscore	query_segment	subject_segment	query_subtype	subject_subtype
isolate_H1|HA|H5	MK641386|A/bar_headed_goose/China/F/2015(H5N1)|HA|H5	98.986	1776	3181.0	HA	HA	H5	H5
isolate_H1|NA|N1	KF042286|A/hill_myna/Heilongjiang/0704/2012(H5N1)|NA|N1	98.641	1398	2477.0	NA	NA	N1	N1
isolate_H1|M|none	KT867339|A/duck/India/11CA08/2014(H5N1)|M|none	99.785	929	1705.0	M	M	none	none
isolate_H1|M|none	KP762515|A/chicken/Jiangsu/2477/2014(H5N1)|M|none	99.785	929	1705.0	M	M	none	none
isolate_H2|HA|H7	KT779573|A/duck/Wuxi/0405006/2013(H7N9)|HA|H7	99.827	1733	3182.0	HA	HA	H7	H7
isolate_H2|NA|N9	KP412426|A/chicken/Hangzhou/174/2013(H7N9)|NA|N9	99.446	1444	2623.0	NA	NA	N9	N9
isolate_H2|M|none	KM879368|A/chicken/Suzhou/040201H/2013(H7N9)|M|none	100.0	1027	1897.0	M	M	none	none
isolate_P1|HA|H6	CY004282|A/shorebird/DE/12/2004(H6N8)|HA|H6	98.796	1744	3105.0	HA	HA	H6	H6
isolate_P1|NA|N1	EF564746|A/mallard/ON/499/2005(H5N1)|NA|N1	99.383	1458	2643.0	NA	NA	N1	N1
isolate_P1|M|none	GU051933|A/duck/Pennsylvania/414682/2006(mixed)|M|none	99.416	1027	1864.0	M	M	none	none
isolate_P2|HA|H10	GQ176136|A/chicken/Germany/n/1949(H10N7)|HA|H10	99.826	1728	3175.0	HA	HA	H10	H10
isolate_P2|NA|N7	CY014673|A/chicken/Germany/n/1949(H10N7)|NA|N7	100.0	1464	2704.0	NA	NA	N7	N7
isolate_P2|M|none	CY014672|A/chicken/Germany/n/1949(H10N7)|M|none	100.0	1027	1897.0	M	M	none	none
isolate_P3|HA|H7	DQ017504|A/mallard/Alberta/24/01(H7N3)|HA|H7	99.307	1731	3131.0	HA	HA	H7	H7
isolate_P3|NA|N1	GU050745|A/mallard/Minnesota/550/2000(H2N1)|NA|N1	99.088	1426	2562.0	NA	NA	N1	N1
isolate_P3|M|none	CY004267|A/Mallard/Alberta/206/1996(H6N8)|M|none	99.513	1027	1869.0	M	M	none	none
isolate_P4|HA|H5	CY034681|A/chicken/Pennsylvania/3609/1993(H5N2)|HA|H5	99.098	1773	3181.0	HA	HA	H5	H5
isolate_P4|NA|N2	CY034682|A/chicken/Pennsylvania/3609/1993(H5N2)|NA|N2	99.642	1395	2549.0	NA	NA	N2	N2
isolate_P4|M|none	AF073204|A/emu/Texas/39924/93(H5N2)|M|none	99.8	1002	1840.0	M	M	none	none
isolate_P5|HA|H8	CY014659|A/turkey/Ontario/6118/1968(H8N4)|HA|H8	99.943	1744	3216.0	HA	HA	H8	H8
isolate_P5|NA|N4	CY014660|A/turkey/Ontario/6118/1968(H8N4)|NA|N4	100.0	1462	2700.0	NA	NA	N4	N4
isolate_P5|M|none	CY005828|A/turkey/Ontario/6118/1968(H8N4)|M|none	99.805	1027	1886.0	M	M	none	none
isolate_P6|HA|H6	KX620086|A/shorebird/Delaware_Bay/558/2012(H6N1)|HA|H6	98.452	1744	3077.0	HA	HA	H6	H6
isolate_P6|NA|N1	CY127849|A/shorebird/Delaware_Bay/230/2009(H6N1)|NA|N1	98.395	1433	2543.0	NA	NA	N1	N1
isolate_P6|M|none	KY644453|A/blue_winged_teal/Guatemala/CIP049H101_24/2011(H3N8)|M|none	99.513	1027	1869.0	M	M	none	none
isolate_WB1|HA|H5	GQ923301|A/northern_pintail/California/469993/2006(H5N2)|HA|H5	99.426	1742	3162.0	HA	HA	H5	H5
isolate_WB1|NA|N2	GU050069|A/Northern_shoveler/Washington/467923/2006(H5N2)|NA|N2	99.792	1439	2641.0	NA	NA	N2	N2
isolate_WB1|M|none	CY004339|A/pintail_duck/Alberta/49/2003(H12N5)|M|none	99.124	1027	1847.0	M	M	none	none
isolate_WB1|M|none	CY004703|A/mallard/Alberta/156/2001(H3N8)|M|none	99.124	1027	1847.0	M	M	none	none
isolate_WB10|HA|H4	CY005967|A/blue_winged_teal/Alberta/293/2003(H4N6)|HA|H4	97.986	1738	3029.0	HA	HA	H4	H4
isolate_WB10|NA|N6	CY004905|A/blue_winged_teal/ALB/293/1994(H4N6)|NA|N6	98.703	1465	2599.0	NA	NA	N6	N6
isolate_WB10|M|none	CY004947|A/pintail/Alberta/269/2001(H4N6)|M|none	99.416	1027	1864.0	M	M	none	none
isolate_WB11|HA|H16	CY070890|A/glaucous_winged_gull/Southcentral_Alaska/9JR0783R0/2009(H16N3)|HA|H16	96.408	1754	2891.0	HA	HA	H16	H16
isolate_WB11|NA|N3	CY130112|A/shorebird/Delaware/172/2006(H16N3)|NA|N3	98.794	1410	2510.0	NA	NA	N3	N3
isolate_WB11|M|none	EU030979|A/shorebird/Delaware/168/06(H16N3)|M|none	99.9	1002	1845.0	M	M	none	none
isolate_WB12|HA|H3	FJ877137|A/mallard/AB/431/2006(H3N8)|HA|H3	99.717	1765	3232.0	HA	HA	H3	H3
isolate_WB12|NA|N8	CY103104|A/mallard/Alberta/238/2006(H3N8)|NA|N8	97.554	1431	2449.0	NA	NA	N8	N8
isolate_WB12|M|none	CY103103|A/mallard/Alberta/238/2006(H3N8)|M|none	100.0	998	1844.0	M	M	none	none
isolate_WB13|HA|H2	CY003855|A/pintail/Alberta/293/1977(H2N9)|HA|H2	100.0	686	1267.0	HA	HA	H2	H2
isolate_WB13|NA|N9	CY003857|A/pintail/Alberta/293/1977(H2N9)|NA|N9	98.86	351	634.0	NA	NA	N9	N9
isolate_WB13|M|none	CY003856|A/pintail/Alberta/293/1977(H2N9)|M|none	99.856	694	1279.0	M	M	none	none
isolate_WB14|HA|H11	KY561047|A/mallard_duck/Ohio/15OS5845/2015(H11N9)|HA|H11	98.235	1756	3072.0	HA	HA	H11	H11
isolate_WB14|NA|N9	KY013774|A/blue_winged_teal/Louisiana/UGAI15_1692/2015(H7N9)|NA|N9	98.955	1435	2567.0	NA	NA	N9	N9
isolate_WB14|M|none	KY561053|A/mallard/Arkansas/15OS7607/2015(H7N3)|M|none	99.701	1002	1834.0	M	M	none	none
isolate_WB2|HA|H1	HM370975|A/turkey/Ontario/FAV114_17/2009(H1N1)|HA|H1	99.494	1777	3232.0	HA	HA	H1	H1
isolate_WB2|NA|N1	HM370977|A/turkey/Ontario/FAV114_17/2009(H1N1)|NA|N1	99.588	1458	2660.0	NA	NA	N1	N1
isolate_WB2|M|none	HM370963|A/turkey/Ontario/FAV110/2009(H1N1)|M|none	100.0	1027	1897.0	M	M	none	none
isolate_WB3|HA|H5	CY061885|A/teal/Germany/WV632/2005(H5N1)|HA|H5	100.0	1767	3264.0	HA	HA	H5	H5
isolate_WB3|NA|N1	CY061887|A/teal/Germany/WV632/2005(H5N1)|NA|N1	99.794	1458	2676.0	NA	NA	N1	N1
isolate_WB3|NA|N1	AM913983|A/teal/Germany/WV632/2005(H5N1)|NA|N1	99.794	1458	2676.0	NA	NA	N1	N1
isolate_WB3|M|none	CY061888|A/teal/Germany/WV632/2005(H5N1)|M|none	99.805	1027	1886.0	M	M	none	none
isolate_WB4|HA|H7	CY076261|A/northern_shoveler/Washington/44249_664/2006(H7N3)|HA|H7	99.648	1706	3118.0	HA	HA	H7	H7
isolate_WB4|HA|H7	CY094373|A/northern_shoveler/California/HKWF1372C/2007(H7N3)|HA|H7	99.648	1706	3118.0	HA	HA	H7	H7
isolate_WB4|NA|N7	CY144669|A/ruddy_turnstone/New_Jersey/AI06_582/2006(H6N7)|NA|N7	99.304	1436	2597.0	NA	NA	N7	N7
isolate_WB4|M|none	CY039583|A/northern_shoveler/California/HKWF1026/2007(H7N3)|M|none	99.416	1027	1864.0	M	M	none	none
isolate_WB5|HA|H15	CY006009|A/duck/Australia/341/1983(H15N8)|HA|H15	99.943	1762	3249.0	HA	HA	H15	H15
isolate_WB5|NA|N8	CY005402|A/duck/Australia/341/1983(H15N8)|NA|N8	100.0	1461	2699.0	NA	NA	N8	N8
isolate_WB5|M|none	CY077678|A/duck/Victoria/23/1981(H1N1)|M|none	99.084	982	1764.0	M	M	none	none
isolate_WB6|HA|H12	CY130078|A/Duck/Alberta/60/1976(H12N5)|HA|H12	100.0	1712	3162.0	HA	HA	H12	H12
isolate_WB6|NA|N5	CY004374|A/mallard_duck/ALB/60/1976(H12N5)|NA|N5	100.0	1469	2713.0	NA	NA	N5	N5
isolate_WB6|M|none	CY004373|A/mallard_duck/ALB/60/1976(H12N5)|M|none	100.0	1027	1897.0	M	M	none	none
isolate_WB7|HA|H7	M31689|A/turkey/Oregon/1971(H7N3)|HA|H7	99.48	1731	3147.0	HA	HA	H7	H7
isolate_WB7|HA|H13	CY014694|A/gull/Maryland/704/1977(H13N6)|HA|H13	99.887	1768	3254.0	HA	HA	H13	H13
isolate_WB7|NA|N3	DQ870896|A/turkey/Oregon/1971(H7N3)|NA|N3	100.0	531	981.0	NA	NA	N3	N3
isolate_WB7|NA|N3	DQ870890|A/turkey/Oregon/1971(H7N3)|NA|N3	100.0	531	981.0	NA	NA	N3	N3
isolate_WB7|NA|N6	CY014696|A/gull/Maryland/704/1977(H13N6)|NA|N6	99.932	1467	2704.0	NA	NA	N6	N6
isolate_WB7|M|none	CY014695|A/gull/Maryland/704/1977(H13N6)|M|none	100.0	1027	1897.0	M	M	none	none
isolate_WB8|HA|H9	CY006042|A/goose/MN/5733_1/1980(H9N2)|HA|H9	97.364	1745	2964.0	HA	HA	H9	H9
isolate_WB8|NA|N9	CY005265|A/redhead_duck/Alberta/357/1983(H11N9)|NA|N9	98.836	1460	2603.0	NA	NA	N9	N9
isolate_WB8|M|none	CY005264|A/redhead_duck/Alberta/357/1983(H11N9)|M|none	99.708	1027	1881.0	M	M	none	none
isolate_WB9|HA|H14	M35997|A/mallard/Gurjev/263/1982(H14)|HA|H14	100.0	294	544.0	HA	HA	H14	H14
isolate_WB9|HA|H14	CY014604|A/mallard_duck/Astrakhan/263/1982(H14N5)|HA|H14	100.0	294	544.0	HA	HA	H14	H14
isolate_WB9|NA|N5	CY130096|A/mallard/Astrakhan/263/1982(H14N5)|NA|N5	99.652	1438	2638.0	NA	NA	N5	N5
isolate_WB9|M|none	CY014605|A/mallard_duck/Astrakhan/263/1982(H14N5)|M|none	100.0	1027	1897.0	M	M	none	none
