# Supplementary material for: ProbeTools: designing hybridization probes for targeted genomic sequencing of diverse and hypervariable viral taxa
Source: BMC Genomics. 2022 Aug 12;23:579. doi: 10.1186/s12864-022-08790-4 (PMC9371634; doi:10.1186/s12864-022-08790-4)
Supplement: Supplementary file 6 — Additional file 6. [file 12864_2022_8790_MOESM6_ESM.txt]

>HA_v005_round_1_probe_1
GCTGAACTTCTGGTTCTCATGGAAAATGAGAGAACTCTAGACTTTCATGACTCAAATGTCAAGAACCTTTACGACAAGGTCCGACTACAGCTTAGGGATAATGCAAAGGAGCTGGGTAAC
>HA_v005_round_1_probe_2
ACCATAGCAATGAGCAGGGGAGTGGGTACGCTGCAGACAAAGAATCCACTCAAAAGGCAATAGATGGAGTCACCAATAAGGTCAACTCGATCATTGACAAAATGAACACTCAGTTTGAGG
>HA_v005_round_1_probe_3
AACACTCAGTTTGAGGCCGTTGGAAGGGAATTTAATAACTTAGAAAGGAGAATAGAAAATTTAAACAAGAAGATGGAAGACGGATTCCTAGATGTCTGGACTTATAATGCTGAACTTCTG
>HA_v005_round_1_probe_4
TGGAAAAGAACGTCACTGTTACACATGCCCAAGACATACTGGAAAAGACACACAACGGGAAGCTCTGCGATCTAGATGGAGTGAAGCCTCTAATTTTAAGAGATTGTAGTGTAGCTGGAT
>HA_v005_round_1_probe_5
AGATTAAAAAGAGAGGAAATAAGTGGAGTAAAATTGGAATCAATAGGAACTTACCAAATACTGTCAATTTATTCAACAGTGGCAAGTTCCCTAGCACTGGCAATCATGGTGGCTGGTCTA
>HA_v005_round_1_probe_6
AATGATGCAATCAGCTTTGAGAGTAATGGAAATTTCATTGCTCCAGAATATGCATACAAAATTGTCAAGAAAGGGGACTCAGCAATTATGAAAAGTGAATTGGAATATGGTAACTGCAAC
>HA_v005_round_1_probe_7
TTGGGACATCAACACTAAACCAGAGATTGGTACCAAAAATAGCTACTAGATCCAAAATAAACGGGCAAAGTGGAAGGATGGAGTTCTTCTGGACAATTTTAAAACCGAATGATGCAATCA
>HA_v005_round_1_probe_8
GGAGCTGGGTAACGGTTGTTTCGAGTTCTATCACAGATGTGATAATGAATGTATAGAAAGTGTAAGAAACGGAACGTATGACTACCCGCAGTATTCAGAAGAAGCAAGATTAAAAAGAGA
>HA_v005_round_1_probe_9
TATGCATTTGGAAACTGCTCAAAATACATTGGCATAAAGAGTCTCAAACTTGCAGTTGGTCTGAGGAATGTGCCTTCTAGATCTAGTAGAGGACTATTCGGGGCCATAGCAGGGTTTATA
>HA_v005_round_1_probe_10
TATGGTAACTGCAACACCAAGTGTCAAACTCCAATGGGGGCGATAAACTCTAGTATGCCATTCCACAACATACACCCTCTCACCATCGGAGAATGCCCCAAATATGTGAAATCAAGCAGA
>HA_v005_round_1_probe_11
AAAATAGAAGGGGTCAAGCTGGAATCTGAGGGAACTTACAAAATCCTTACCATTTATTCGACTGTCGCCTCATCTCTTGTGCTTGCAATGGGGTTTGCTGCCTTCTTGTTCTGGGCCATG
>HA_v005_round_1_probe_12
AGAAATAGCCCTCAAAGAGAGAGAAGAAAAAAGAGAGGACTATTTGGAGCTATAGCAGGTTTTATAGAGGGAGGATGGCAGGGGATGGTAGATGGTTGGTATGGGTACCACCATAGCAAT
>HA_v005_round_1_probe_13
ACATTCTTTCAGGAGAGAGCCACGGAAGAATTCTGAAGACTGATCTAAAAAGGGGTAGCTGCACAGTGCAATGTCAGACAGAGAAAGGTGGCTTAAACACAACATTGCCATTCCAAAATG
>HA_v005_round_1_probe_14
GTAAAGAGGGCGTTGGGTTCCAATGCGGTAGAAGATGGGAAAGGATGTTTCGAGCTATACCACAAATGTGATGACCAATGCATGGAGACAATTCGGAACGGGACCTACAACAGGAGGAAA
>HA_v005_round_1_probe_15
GTGGACACACTAACAGAAACCAATGTCCCTGTGACACATGCCAAAGAATTGCTCCACACAGAGCATAATGGGATGCTGTGTGCAACAAGCTTGGGACAACCTCTTATTTTAGACACCTGC
>HA_v005_round_1_probe_16
GTGTAGCTGGATGGCTCCTCGGGAACCCAATGTGTGACGAATTCATCAATGTGCCGGAATGGTCTTACATAGTGGAGAAGGCCAATCCATCCAATGACCTCTGTTACCCAGGGAATTTCA
>HA_v005_round_1_probe_17
ATGGAGAAAATAGTGCTTCTTCTTGCAATAGTCAGTCTTGTTAAAAGTGATCAGATTTGCATTGGTTACCATGCAAACAACTCGACAGAGCAGGTTGACACAATAATGGAAAAGAACGTC
>HA_v005_round_1_probe_18
CAGGGAATTTCAACGACTATGAAGAACTGAAACACCTATTGAGCAGAATAAACCATTTTGAAAAAATTCAGATCATCCCCAAAAGTTCTTGGTCCGATCATGAAGCCTCATCAGGGGTGA
>HA_v005_round_1_probe_19
ACAAATGTGATGACCAGTGCATGGAGACAATCCGAAATGGGACCTACAATAGGAGGAAGTATCAAGAGGAATCAAAATTAGAAAGACAGAAAATAGAGGGGGTCAAGCTGGAATCTGAAG
>HA_v005_round_1_probe_20
TCACTTTTTAGTTCTGCTAGGTCTTATCAAAGAATCCAGATTTTCCCAGACACAATCTGGAATGTGTCTTACGATGGGACAAGCACAGCATGCTCAGGTTCATTCTACAGGAGCATGAGA
>HA_v005_round_1_probe_21
ATATGAAATCATCGATCATGAATTCAGTGAGGTAGAAACTAGACTTAACATGATCAATAATAAGATCGATGATCAAATCCAGGATATATGGGCATATAATGCAGAATTGCTAGTTCTGCT
>HA_v005_round_1_probe_22
CACCCACCCACCGATACTACGCAGATAAATCTGTACACGAGAACCGACACAACAACGAGTGTGGCAACAGAAGAAATAAATAGGATCTTCAAACCATTGATAGGACCAAGGCCCCTTGTC
>HA_v005_round_1_probe_23
TCGGGGCCATAGCAGGATTCATAGAGGGAGGCTGGTCAGGACTAGTTGCTGGTTGGTATGGATTCCAGCATTCAAATGACCAAGGGGTTGGTATAGCAGCTGATAGAGACTCAACCCAAA
>HA_v005_round_1_probe_24
TTACCAAAGAATCCAGATCTTTCCAGACACAATCTGGAATGTGTCTTACAGCGGAACAAGCAAAGCATGTTCAGATTCATTCTACAGAAGCATGAGATGGTTGACTCAAAAGAACAACGC
>HA_v005_round_1_probe_25
CAGGAGCATGAGATGGTTGACTCGAAAGAACGGCGAATACTCTATCCAAGACGCCCAATACACAAATAATCAAGGGAAGAACATTCTTTTCATGTGGGGCATAAATCACCCACCCACCGA
>HA_v005_round_1_probe_26
AGCATGCCATTCCACAATATACACCCTCTCACCATCGGGGAATGCCCCAAATACGTGAAGTCAAACAAATTAGTCCTTGCGACTGGGCTCAGAAATAGTCCTCTAAGAGAAAGAAGAAGA
>HA_v005_round_1_probe_27
CTCATCAGGGGTGAGCTCAGCATGTCCATACCAGGGAAGGTCCTCCTTTTTCAGAAATGTGGTATGGCTTATCAAAAAGAACAGTGCATACCCAACAATAAAGGGAAGCTACAATAATAC
>HA_v005_round_1_probe_28
GCTATCACCATGAAAATTCTCAAGGCTCAGGATATGCAGCAGACAAAGAAAGCACTCAAAAGGCTATAGACGGAATTACAAATAAAGTCAATTCCATCATTGACAAAATGAACACACAAT
>HA_v005_round_1_probe_29
AATCAATAACAGATTCCAGATACAAGGAGTTAAATTGACTCAAGGATACAAGGACATTATTCTCTGGATTTCCTTTTCCATATCATGCTTCTTGCTCGTTGCACTACTTTTAGCCTTTAT
>HA_v005_round_1_probe_30
CCAAGGGGTTGGTATGGCAGCAGATAGAGACTCAACTCAAAAGGCAATTGACAAAATAACATCTAAAGTGAATAATATAGTTGATAAAATGAACAAACAGTATGAAATTATTGATCATGA
>HA_v005_round_1_probe_31
AAGGCCCCTTGTCAACGGTTTGATGGGAAGAATTGATTATTATTGGTCGGTTTTGAAACCAGGTCAAACACTGCGAATAAAATCTGATGGGAATCTAATAGCTCCATGGTTTGGACACAT
>HA_v005_round_1_probe_32
GACAACCTCTTATTTTAGACACCTGCACCATAGAGGGGATAATCTATGGCAATCCTTCTTGTGATCTATCGCTGGAAGGAAGAGAATGGTCCTATATCGTCGAGAGACCATCAGCTGTTA
>HA_v005_round_1_probe_33
TTTGAAACTGGCTACAGGGATGAGGAACATCCCTGAGAAGGCAACCAGAGGTCTGTTTGGTGCAATTGCTGGCTTTATAGAGAATGGCTGGCAAGGGTTAATTGATGGGTGGTATGGGTT
>HA_v005_round_1_probe_34
GAAGGACTAATCTATGGTAATCCTTCTTGTGATCTGTTGTTGGGAGGAAGAGAATGGTCCTATATCGTCGAGAGACCATCAGCTGTTGACGGTTTGTGTTACCCCGGGAATGTAGAAAAT
>HA_v005_round_1_probe_35
AAAAGAACAACGCTTACCCTGTTCAAGACGCCCAATACACAAATAATAGAGGAAAGAACATTCTTTTCATGTGGGGCATAAATCACCCACCCACTGATACTGTGCAGACAAATCTGTACA
>HA_v005_round_1_probe_36
TTTACCAATCGAGAACTGTGATGCCACATGCCAGACTATTGCAGGAGTCCTAAGGACCAATAAAACATTTCAGAATGTGAGTCCTCTGTGGATAGGAGAATGCCCCAAATATGTGAAAAG
>HA_v005_round_1_probe_37
TAAATTAAACAGGCAGGAAATAGAATCGGTAAAGCTAGAAAATCTTGGTGTGTATCAAATTCTTGCTATTTATAGTACGGTATCGAGCAGTCTGGTCTTGGTAGGGCTGATCATAGCAAT
>HA_v005_round_1_probe_38
TTTCAACACCATAGGGAATTTAATCGCTCCAAGGGGCCATTACAAGCTCAACAGTCAAAAGAAGAGCACAATCCTGAATACTGCGGTTCCTATAGGATCCTGCATTAGTAAGTGCCACAC
>HA_v005_round_1_probe_39
ACAAATTGATCCAGTCAAACTAAGCAGTGGCTACAAAGATGTGATACTTTGGTTTAGCTTCGGGGCATCATGTTTCATACTTCTGGCCATTGCAATGGGCCTTGTCTTCATATGTGTGAA
>HA_v005_round_1_probe_40
AGAGTGACTGTCTCTACCCAAACCAGTCAAACAAGTGTAGTACCAAATATTGGCAGTAGACCATGGGTGAGAGGCCAAAGCGGCAGGATCAGCTTCTACTGGACAATTGTAGAACCAGGA
>HA_v005_round_1_probe_41
AACGATTATGAAGAATTGAAACACCTATTGAGCAGGATAAACCATTTTGAGAAAATACAGATCATCCCCAAAGACTCTTGGTCAGATCATGAAGCCTCATTGGGGGTGAGCGCAGCATGT
>HA_v005_round_1_probe_42
ACCAGGGGAAACCTTGAATGTGGAATCTAATGGAAATCTAATTGCCCCTTGGTATGCATACAAATTTGTCAGCACAAATAATAAGGGAGCCGTCTTCAAGTCAAATTTACCAATCGAGAA
>HA_v005_round_1_probe_43
AAATACCACCAAATTGAAAAGGAATTTGAACAAGTAGAGGGAAGAATTCAAGACTTAGAGAAGTATGTTGAAGACACAAAGATTGACCTGTGGTCTTACAATGCTGAATTATTGGTGGCA
>HA_v005_round_1_probe_44
TGACTTTTTCAACAGGCTGAATTGGCTAACCAAATCTGATGGGAATGCATACCCACTCCAAAACCTGACAAAGATCAACAATGGGGACTATGCAAGGCTCTACATATGGGGAGTTCACCA
>HA_v005_round_1_probe_45
GATGGGTGGTATGGGTTTAGGCACCAGAATGCAGAAGGGACAGGGACGGCTGCAGATCTCAAGTCGACTCAGGCAGCTATTGACCAAATCAATGGAAAATTGAATCGTCTCATTGAGAGG
>HA_v005_round_1_probe_46
GGAAGGGTCACAGTCTCAACTAGAAGAAGCCAGCAAACCATAATTCCCAACATCGGATCCAGGCCTTGGGTCAGAGGCCAATCAGGAAGAATAAGTATCTACTGGACAATAGTAAAGCCA
>HA_v005_round_1_probe_47
TAGAATGGGAACTGAAAGCATGAATTTCGCCAAGAGTCCGGAGATTGCAGCAAGACCTGCTGTGAACGGTCAAAGAGGCAGAATTGATTATTACTGGTCTGTTTTAAAACCAGGGGAAAC
>HA_v005_round_1_probe_48
CCATAGAGGGTTGGATATTGGGGAATCCTCAATGCGACCTATTGCTTGGTGATCAAAGCTGGTCATATATAGTGGAAAGGCCTACTGCTCAAAATGGGATTTGCTACCCAGGAGCTTTGA
>HA_v005_round_1_probe_49
TGAGGACAAAGGAAATGGATGTTTTGAAATTTTCCACCAGTGTGACAACAATTGCATTGAAAGCATAAGGAACGGGACATATGACCATGATATTTACAGAGACGAGGCAATCAATAACAG
>HA_v005_round_1_probe_50
AAACACATTAACTGAAAGAGGAGTGGAAGTCGTTAATGCAACTGAAACAGTGGAACGAACAAGCATCCCCAGGATCTGCTCAAAAGGGAAAAGGGCAGTTGACCTCGGTCAATGTGGACT
>HA_v005_round_1_probe_51
TTGCTACCCATTTGATGTGCCAGATTATCAGAGCCTACGGAGTATCTTAGCAAACAACGGAAAATTTGAGTTCATTGCTGAGGAATTCCAATGGAACACAGTCAAACAAAATGGGAAATC
>HA_v005_round_1_probe_52
TACAGTCACTTTCAGTTTCAATGGGGCCTTCATAGCTCCAGACCGTGCAAGCTTCCTGAGAGGAAAATCTATGGGAATTCAGAGTGGAGTACAGGTTGATGCCAATTGTGAAGGGGATTG
>HA_v005_round_1_probe_53
AATATGCAACAACCCACATAGAATCCTTGATGGGAGGGACTGCACACTGATAGATGCCCTACTGGGAGACCCCCACTGTGATGTATTCCAAGATGAAACCTGGGACCTTTATGTGGAACG
>HA_v005_round_1_probe_54
TTACAACGCAGAACTTCTAGTGCTCATGGAAAACGAAAGAACTCTGGATTTCCATGATTCAAATGTCAAGAACTTATACGATAAGGTCCGACTCCAGCTGAGAGACAATGCAAAAGAATT
>HA_v005_round_1_probe_55
CCGAGTAATCGAGAAAACAAATGAAAAGTTTCATCAGATTGAGAAGGAGTTTTCCGAAGTGGAAGGAAGAATTCAGGACCTTGAGAAATATGTCGAAGACACCAAAATAGATCTATGGTC
>HA_v005_round_1_probe_56
AAGCCAGGAGACATACTGGTGATTAACAGCAATGGAAATCTAATTGCCCCTCGAGGTTATTTTAAGATGCGAACTGGGAAAAGCTCGATAATGAGATCAGATGCACCTATTGACACATGT
>HA_v005_round_1_probe_57
TTACAAAAGCACTCAATCTGCAATAGATCAGATCACAGGCAAATTGAATCGTCTAATTGACAAAACAAATCAGCAGTTTGAACTGATAGACAATGAATTCAGTGAAATAGAACAACAGAT
>HA_v005_round_1_probe_58
ACTGGACTGAGAAATGTTCCACAGATTGAGACTAGAGGACTTTTTGGAGCTATCGCAGGGTTTATTGAAGGAGGATGGACTGGAATGATAGATGGGTGGTATGGCTATCACCATGAAAAT
>HA_v005_round_1_probe_59
TTGGGGCATCATGCAGTACCAAACGGAACAATAGTGAAAACAATAACGGATGATCAAATTGAAGTAACTAATGCGACTGAACTGGTTCAGAGCTCCTCAACAGGGAGAATATGCAACAAT
>HA_v005_round_1_probe_60
GTCAGATCATGAAGCCTCATTGGGGGTGAGTGCAGCATGTCCATACCAGGGAAATTCCTCCTTCTTCAGAAATGTGGTATGGCTTATCAAAAAGGACAATGCATACCCAACAATAAAGAA
>HA_v005_round_1_probe_61
ATAGATCTATGGTCTTACAATGCGGAACTTCTTGTGGCGCTGGAAAACCAGCATACAATTGATCTGACTGATTCAGAAATGAACAAACTATTTGAAAAAACAAGAAGACAGCTGAGGGAG
>HA_v005_round_1_probe_62
CACAGAAGGATTCACATGGACAGGAGTCACTCAAAATGGAGGAAGCAATGCCTGCAAAAGAGGGCCTGCTAGTGGTTTCTTCAGCAGACTGAATTGGCTGACTAAATCTGGGAGTGCTTA
>HA_v005_round_1_probe_63
GAAGATATGGGCAACGGTTGCTTCAAAATATACCACAAATGTGACAACGCATGTATAGAATCAATCAGGAACGGGACCTATGATCATGACATATACAGAGATGAAGCATTAAACAACCGA
>HA_v005_round_1_probe_64
ATAATTGATCATGAATTCAGTGAGGTTGAAACTAGACTCAATATGATCAATAATAAGATTGATGACCAAATACAAGACGTATGGGCATATAATGCAGAATTGCTAGTACTACTTGAAAAT
>HA_v005_round_1_probe_65
ATGAACAAGCAGTATGAAATTATTGATCATGAATTCAGCGAGGTTGAAGCTAGGCTTAACATGATCAATAATAAGATTGATGATCAAATCCAAGACATATGGGCATACAATGCAGAATTA
>HA_v005_round_1_probe_66
AATGCAAAAGAATTAGGCAACGGATGCTTTGAATTCTACCACAAGTGTGACAATGAATGCATGGAAAGTGTGAGAAATGGAACGTATGACTATCCACAATACTCAGAAGAATCAAGACTG
>HA_v005_round_1_probe_67
GCCTTCAGCAACTGCTACCCATATGACGTGCCAGACTATGCATCCCTCAGATCTCTAGTGGCCTCATCAGGAACCCTAGAGTTCATCACTGAAGGCTTCACGTGGACAGGAGTCACACAA
>HA_v005_round_1_probe_68
GGAGTCACACAAAATGGAGGGAGTGGTGCTTGCAAAAGAGGGCCCACCAATGGCTTTTTCAGTAGACTGAATTGGCTGACTAAATCTGGTAGTGCTTATCCATTGCTGAACGTGACTATG
>HA_v005_round_1_probe_69
AACTTACAACAACACTGGAAACCAGCCAATCCTTTATTTCTGGGGTGTGCACCATCCTCCTGACACCAATGAGCAAAATACTCTGTATGGCTCTGGTGATAGGTACGTTAGAATGGGAAC
>HA_v005_round_1_probe_70
CAGAGGTATCCTCTCAGAACTACACAGGAAATCCTGTGATATGTCTGGGACACCATGCTGTACCTAATGGGACAATGGTGAAAACCTTAACTGATGACCAAATAGAGGTGGTCGCCGCCC
>HA_v005_round_1_probe_71
AGCAACCAGTGCATGTAGGAGATCAGGATCTTCATTCTATGCAGAAATGAAATGGCTCCTGTCAAACACAGACAATGCTGCTTTCCCGCAGACGACTAAATCATACAAAAATACAAGGAA
>HA_v005_round_1_probe_72
TAGACGGCTGGTATGGTTTCAGACACCAGAACTCTGAAGGTACAGGACAAGCTGCAGACCTAAAAAGCACACAGGCAGCCATTGACCAGATTAATGGGAAGTTGAACCGAGTAATCGAGA
>HA_v005_round_1_probe_73
GGCAGGATAGATTTCTTCTGGACAATTTTAAAACCGAATGACGCAATCCATTTCGAGAGTAATGGGAATTTCATTGCTCCAGAATATGCATACAAAATTATCAAGAAAGGAGACTCCACA
>HA_v005_round_1_probe_74
TCCATCATTGATAAAATGAACACACAATTTGAGGCTGTAGGTCATGAGTTTTCAAACCTGGAAAGAAGGATTGACAACCTAAACAAAAGAATGGAAGATGGATTTCTGGATGTTTGGACA
>HA_v005_round_1_probe_75
GGGAGAACGCTGAAGACATGGGGAATGGCTGTTTCAAAATATACCACAAATGTGACAATGCTTGCATAGAGTCAATCAGGAATGGGACCTATGATCATGACATATACAGGGATGAAGCAC
>HA_v005_round_1_probe_76
TAAGCATCTACTGGACAATAGTGAAGCCGGGAGATGTACTAGTAATTAACAGTAATGGTAACCTAATCGCTCCTCGAGGGTACTTCAAAATGCGCACTGGGAAAAGCTCAATAATGAGAT
>HA_v005_round_1_probe_77
GTATCTTAGCAAACAATGGGAAATTTGAGTTCACCGCGGAGGAATTCCAATGGAGCACAGTCAAGCAGAATGGGAAATCAGGAGCATGTAAAAGAGCAAATGTAAATGACTTTTTCAACA
>HA_v005_round_1_probe_78
TGCACAGGGAGAGGGGACTGCTGCAGATTACAAAAGCACTCAGTCGGCAATTGATCAAATAACAGGGAAATTAAACCGGCTTATAGAAAAAACCAACCAACAATTTGAGTTAATAGACAA
>HA_v005_round_1_probe_79
AATGCTGAAGAAGATGGAACTGGATGTTTTGAGATATTCCATAAGTGTGATGATCAGTGTATGGAGAGCATAAGGAACAACACTTATGACCATACTCAATACAGAACAGAGTCATTGCAG
>HA_v005_round_1_probe_80
TAGATGGTTGGTATGGTTTCAGGCATCAAAACTCGGAAGGCACAGGACAAGCAGCAGACCTTAAAAGCACTCAAGCCGCCATTGACCAGATCAATGGAAAACTGAACCGAGTAATCGAGA
>HA_v005_round_1_probe_81
ATCGTCGAGAGACCATCGGCTGTCAATGGATTATGCTACCCCGGGAATGTAGAAAATCTAGAAGAGCTAAGGTCACTTTTTAGTTCAGTTAGTTCTTATCAAAGAATCCAGATTTTTCCG
>HA_v005_round_1_probe_82
AGAATCAAGACTGAACAGGGAGGAAATAGACGGAGTCAAATTGGAATCAATGGGCATCTATCAGATACTATCAATCTACTCAACAGTGGCGAGTTCCTTAGCACTGGCAATCATGATAGC
>HA_v005_round_1_probe_83
CAGCAGTGGGGTAACAAAGGCTTGCCCTTATAATAGTGGTTCATCTTTCTATAGAAACCTCTTATGGATAATAAAGACCAAGTCAGCAGCATATCCAGTAATTAAAGGAACTTACAACAA
>HA_v005_round_1_probe_84
GATTTTAAAAGATTGTAGTGTAGCAGGATGGCTCCTCGGAAATCCATTGTGTAGCGAATTCACCAATGTACCAGAATGGTCTTACATAGTAGAGAAGGCCAATCCAGCCAATGACCTCTG
>HA_v005_round_1_probe_85
CTCGAGAAGAACGTAACCGTCACACACTCAGTTGAACTGCTGGAGAACCAGAAAGAAGAAAGATTCTGCAAAATCTCGAACAAGGCCCCTCTCGATCTAAGGGATTGTACCCTAGAGGGT
>HA_v005_round_1_probe_86
TTCAAATGATCAGGGAGTTGGAATAGCTGCAGACAGGGACTCAACCCAAAAGGCAATTGATAAAATAACATCCAAAGTGAATAATATAGTGGACAAAATGAACAAGCAGTATGAAATCAT
>HA_v005_round_1_probe_87
TTGACCTATGGTCTTACAATGCTGAATTGCTGGTGGCATTAGAAAATCAGCACACTATAGATGTGACAGACTCTGAAATGAACAAACTCTTTGAAAGAGTTAGGCGCCAACTGAGAGAGA
>HA_v005_round_1_probe_88
CAAATATGTGAAATCAAACAGATTAGTCCTTGCTACTGGGCTCAGGAATAGCCCTCAAGGAGAGAAAAGAAGAAAAAAGAGAGGACTATTCGGAGCCATAGCAGGCTTTATAGAGGGAGG
>HA_v005_round_1_probe_89
AGACAAGAAATTGAGGGAGTGAAACTGGATTCCAATGGCAACGTCTACAAAATACTGTCAATTTACAGCTGCATTGCAAGCAGTCTTGTGTTGGCAGCAATCATTATGGGGTTCATCCTC
>HA_v005_round_1_probe_90
TCAATGTGGACTCCTGGGGACAATCACTGGGCCACCCCAATGTGACCAATTCTTAGAATTTTCAGCCGATTTAATTATTGAGAGGCGAGAAGGGAGTGATGTCTGTTATCCTGGGAAGTT
>HA_v005_round_1_probe_91
GAGTTCTAATTATCAACAGTCTTTTGTGCCGAGTCCAGGAGCGAGACCACAAGTTAATGGCCAATCTGGAAGGATTGACTTTCATTGGCTGATGCTAAACCCCAATGATACAGTCACTTT
>HA_v005_round_1_probe_92
GAATGGTCAGAGAGGCAGAATTGATTATTTCTGGTCCATTTTGAAACCAGGGGAAACCTTGAATGTAGAATCTAATGGGAATTTAATAGCCCCTTGGTACGCATACAGATTTGTCAACAA
>HA_v005_round_1_probe_93
TACAATAATACCAACCAAGAAGATCTTTTGGTACTGTGGGGGATTCACCATCCGAATGATGGGGCAGAGCAGACAAGACTCTATCAAAACCCAACCACATATATTTCCGTTGGGACATCA
>HA_v005_round_1_probe_94
CTACTCCTTGATCCCAATGACACAGTGACCTTCACTTTCAATGGGGCATTCATAGCCCCTGACAGGGCAAGTTTCTTTAGAGGAGAATCGCTAGGAGTCCAGAGTGATGTTCCTTTGGAT
>HA_v005_round_1_probe_95
ACTCTGGATCGGCTGCTGAACAGACCAAACTCTATGGGAGTGGAAACAAGTTGATAACAGTAGGAAGCTCGAAATACCAGCAGTCATTCACCCCAAGTCCGGGGGCACGACCACAGGTGA
>HA_v005_round_1_probe_96
AATTCGAACACTTATGTGTCTGTAGGAACATCAACACTGAATCAGAGATCAATCCCAGAAATAGCCACCAGGCCCAAAGTGAACGGACAAAGTGGAAGAATGGAATTTTTTTGGACAATA
>HA_v005_round_1_probe_97
TTGAGAAGAATGTCACCGTCACACACTCAGTTGAATTGCTAGAGAACCAGAAGGAAGAAAGATTCTGCAAGATCTTGAACAAGGCCCCTCTCGACCTAAGGGGATGCACCATAGAGGGTT
>HA_v005_round_1_probe_98
CAGGGAAGAATTGACTATTATTGGTCGGTATTGAAACCGGGTCAAACGCTGCGAATAAGATCCAATGGAAATCTAATAGCTCCATGGTATGGACACATTCTTTCTGGAGAGAGCCACGGA
>HA_v005_round_1_probe_99
ATGCAGAGCTTCTGGTGGCCTTGGAAAACCAACATACAATTGATCTGACTGATTCTGAAATGAACAAATTATTCGAAAAGACAAGGCGGCAACTGAGGGAGAATGCTGAAGATATGGGCA
>HA_v005_round_1_probe_100
GGGATGAAGCACTAAACAATCGATTCCAAATCAAGGGCGTGGAATTGAAATCTGGATACAAAGATTGGATTCTATGGATTTCCTTTGCCATATCATGCTTTTTGCTGTGTGTTGTTCTAC
>HA_v005_round_2_probe_1
TAAGAATGGCAACAGGACTAAGAAATGTCCCATCCATTCAATCCAGAGGACTATTTGGAGCAATTGCCGGATTCATTGAAGGAGGATGGACAGGCATGATAGATGGCTGGTATGGGTACC
>HA_v005_round_2_probe_2
CTAAGTTGAATCGAGAAGAAATAGACGGAGTGAAACTAGAGTCGATGGGAGTTTACCAAATTTTGGCGATCTATTCCACAGTCGCCAGTTCCCTGGTCTTGTTAGTCTCCCTGGGGGCAA
>HA_v005_round_2_probe_3
ACTGCTGGTAGCAATGGAAAATCAGCACACAATTGACATGGCTGATTCAGAGATGCTGAATCTATATGAGAGAGTGAGGAAGCAACTAAGGCAGAATGCAGAAGAAGATGGGAAAGGGTG
>HA_v005_round_2_probe_4
GAAAATGAAGAGGAATTGAGGCTGAAGTTTAGTGGGGTCCTCGAATTCAGCAAATTTGAAGCCTTCACTTCAAATGGATGGGGAGCAGTAAATTCTGGTGCTGGTGTTACCGCAGCCTGC
>HA_v005_round_2_probe_5
GGACAATGCTAATGACCTAGGGAACGGATGCTTTGAATTTTGGCATAAGTGTGACAATGAATGTATGGAGTCAGTCAAAAATGGTACCTATAACTATCCCAAGTATCAAGCTGAGAGTAG
>HA_v005_round_2_probe_6
TTGGAGCTAAAGGAGATAAAATATGTCTTGGGCACCATGCTGTGGCAAATGGAACAAAAGTGAACACACTAACAGAGAGAGGAATCGAAGTAGTAAATGCCACGGAAACGGTGGAGACTG
>HA_v005_round_2_probe_7
GAATGTACCAGAGGTGGTCCAAGGAAGAGGCCTGTTTGGAGCAATAGCTGGATTCATAGAAAATGGATGGGAAGGGATGGTAGATGGTTGGTATGGTTTCCGACACCAAAATGCCCAAGG
>HA_v005_round_2_probe_8
AACAGACTCAACATTAATCCGGTAAAACTCTCTTCTGGGTACAAAGATGTTATATTATGGTTTAGCTTCGGGGCGTCATGCTTTGTACTTTTGGCTGTCATCATGGGGCTTGTTTTCTTC
>HA_v005_round_2_probe_9
ACAAACACATACAGGAATACAGATTCAGCAGAACACCTTATAATCTGGGGAATTCATCACCCTTCAAGCACACAAGAAAAGAATGATCTGTATGGAACACAATCACTTTCCATTTCAATA
>HA_v005_round_2_probe_10
GTCAATCCGAAATTGGAGGGATAAACACTAATAGGAGCTTCCACAATGTCCATAGGAACACAATAGGAGACTGCCCCAAATATGTGAATGTTAAATCCCTAAAGCTTGCTACCGGGCTCA
>HA_v005_round_2_probe_11
TGCAAATTTGGAAGCAGTAACTCCTTTTTCAGGAACATGGTATGGTTGATCCACCAATCAGGGACATATCCTGTTATACGGAGGACATTCAACAACACCAAAGGAAGAGATGTATTAATG
>HA_v005_round_2_probe_12
CTGGAGTATGGTAACTGTGACACCAAATGTCAGACCCCAGTGGGTGCTATAAATTCCAGTATGCCTTTCCACAATGTTCATCCCCTTACTATTGGGGAGTGCCCCAAGTATGTCAAATCG
>HA_v005_round_2_probe_13
TCTGAAGGATTGCAGCGTAGCTGGGTGGCTTCTTGGAAACCCAATGTGTGATGAATTCCTGAATGTACCGGAATGGTCATACATTGTGGAAAAAGATAATCCAGTCAATGGCCTGTGTTA
>HA_v005_round_2_probe_14
AGAAATGTTCCTGCGATAGCTACAAGAGGCCTGTTTGGTGCAATAGCTGGTTTCATAGAAGGTGGTTGGCCAGGTCTAATCAATGGTTGGTATGGATTCCAACACAGGAATGAGGAAGGA
>HA_v005_round_2_probe_15
GAGTCTGTTCAACATGAATTCAGTGAAATTGAAGAGAGAATAAACCAGTTGTCAAAACATGTGGATGATTCTGTTATTGACATATGGTCATACAACGCACAGCTTCTTGTTCTACTGGAA
>HA_v005_round_2_probe_16
GTCAAACAGACAAGCCTCCTTTTGGCTACAGGAATGAGAAATGTCCCAGAGAATCCCAAGACCAGAGGCCTTTTTGGAGCAATTGCTGGATTCATAGAGAATGGATGGGAGGGTCTCATC
>HA_v005_round_2_probe_17
TTATTGGTCGGTACTAAAACCAGGCCAGACATTGCGAGTAAGATCCAATGGGAATCTAATTGCTCCATGGTATGGACACGTTCTTTCAGGAGGGAGCCATGGAAGAATCCTGAAGACTGA
>HA_v005_round_2_probe_18
CTAAAGGGAAGAGGCCTTGGCATTCAATCAGGAGCTTCAGTAGATAATGACTGTGAATCAAAATGTTTTTGGAAAGGTGGGTCCATCAACACCAAACTCCCTTTTCAGAATCTTTCCCCA
>HA_v005_round_2_probe_19
TATTGGACACTATTAGACCAAGGGGACACCATAACATTTGAGGCCACTGGGAATCTGATAGCACCATGGTATGCCTTCGCACTAAATAAGGGGTCTGACTCAGGGATTATAACATCAGAT
>HA_v005_round_2_probe_20
AATGAGGAAGGAACAGGGATTGCTGCAGACAAAGAGTCAACCCAGAAAGCAATAGACCAAATAACATCTAAAGTCAATAACATTGTTGATCGGATGAATACGAACTTTGAGTCTGTTCAA
>HA_v005_round_2_probe_21
TCAGCTGGAACCACTAAAGCATGCATGAGAAATGGAGGAAACAGTTTCTATGCGGAGCTAAAGTGGCTAGTGTCGAAGAGCAAAGGACAAAACTTCCCACAGACAACAAACACATACAGG
>HA_v005_round_2_probe_22
CAAGGATCAGGATATGCCGCTGATCAGAAAAGCACACAGAATGCAATCGATGGAATAACAAATAAGGTGAATTCGGTAATTGAGAAAATGAACACTCAATTCACTGCAGTGGGTAAAGAA
>HA_v005_round_2_probe_23
GACCACAAGTGAATGGCCAAAGTGGGCGGATTGATTTCCATTGGACGATGGTACAACCAGGTGATAACATCACTTTTTCGCATAATGGCGGATTAATAGCACCTAGTAGAGTGAGTAAAC
>HA_v005_round_2_probe_24
TCACGGTTACTAGCTCAGTTGAACTGGTTGAAAATGAGCACACTGGGTCTTTCTGCTCAATCGATGGGAAAGCACCAATAAGTCTTGGTGATTGCTCCTTTGCTGGTTGGATCCTTGGAA
>HA_v005_round_2_probe_25
TGTTCTACTGGAAAATGAAAAAACATTAGATCTCCATGATTCTAATGTTCGAAACCTCCATGAAAAGGTCAGACGAATGCTGAAGGACAACGCTAAAGATGAAGGGAATGGTTGTTTTAC
>HA_v005_round_2_probe_26
TTATAACATCAGATGCTCCAGTTCACAATTGCGACACAAGATGCCAAACCCCCCACGGAGCGTTGAACAGTAGCCTCCCTTTTCAGAATGTGCATCCTATCACCATTGGAGAATGTCCCA
>HA_v005_round_2_probe_27
AGGGGACTTCATATCCAAAACTCAGCAAATCATACACGAACAATAAGGGAAAAGAAGTGCTCGTGCTCTGGGGAGTGCACCATCCTCCGACCACCAGTGAACAACAAAGTCTATACCAGA
>HA_v005_round_2_probe_28
ACACTGTTGACACAGTACTGGACAAGAATGTAACTGTGACTCACTCAGTGAATTTGCTCGAAGACAGCCATAATGGGAAGCTCTGCAGCCTGAATGGGATAGCTCCTTTACAATTGGGGA
>HA_v005_round_2_probe_29
ATGCCCAAGGCACTGGTCAGGCTGCGGATTACAAAAGTACTCAAGCAGCTATAGATCAAATAACCGGGAAATTGAACAGGCTAATAGAGAAGACGAACACGGAGTTCGAATCCATAGAAT
>HA_v005_round_2_probe_30
AGATCTGGGACAATGTGGACTTCTAGGAACCCTAATAGGACCTCCCCAATGTGGTCAATTCCTGGAGTTTGACTCTGATTTGATAATTGAGCGAAGAGAAGGAACCGATGTGTGCTATCC
>HA_v005_round_2_probe_31
GCTCCTTTACAATTGGGGAAGTGTAATGTAGCGGGATGGCTCCTGGGCAACCCAGAATGTGATCTTCTACTCACTGCAAACTCATGGTCCTATATAATAGAGACGTCCAATTCAGAGAAC
>HA_v005_round_2_probe_32
AGGAGGTTCACTCCTGAAATCAGTACAAGGCCTAAAGTAAATGGTCAGGCTGGGAGAATGACATTCTACTGGACCATAGTGAGACCGGGAGAAGCAATAACATTTGAGTCAAATGGCGCA
>HA_v005_round_2_probe_33
TGGATCCTTGGAAACCCAATGTGTGATGATTTGATTGGGAAAACATCATGGTCCTACATTGTGGAGAAACCAAACCCCACCAATGGAATATGTTACCCGGGTACTCTAGAAAATGAAGAG
>HA_v005_round_2_probe_34
CCAATTCAGAGAACGGGACATGCTATCCCGGTGAATTCATAGATTATGAGGAATTAAGGGAGCAACTGAGTTCAGTTTCTTCTTTTGAAAAGTTTGAAATTTTCCCCAAGGCAAACTCAT
>HA_v005_round_2_probe_35
TAAGAACCAATGGGGCAACGAGTGCTTGCAGAAGATCAGGTTCTTCCTTCTATGCGGAGATGAAGTGGTTGTTGTCGAATTCAGACAATGCGGCTTTTCCCCAAATGACTAAGTCGTACA
>HA_v005_round_2_probe_36
CAAGGAATGGTGGATGGATGGTACGGATACCATCATAGCAATGAGCAGGGAAGTGGATATGCTGCAGACAAAGAATCTACCCAAAAGGCAATCGATGGAATCACCAATAAAGTAAACTCA
>HA_v005_round_2_probe_37
TGATAGAGAAGACAAACACAGAGTTCGAATCCATAGAGTCTGAGTTCAGTGAAATAGAACATCAAATTGGCAATGTAATAAACTGGACTAAGGACTCTATAACAGACATTTGGACGTATC
>HA_v005_round_2_probe_38
CCAAAGAACTTGGAAATGGTTGCTTCGAGTTCTATCACAAGTGTGATGATGAATGTATGGAAAGTGTGAAGAACGGCACATATGACTATCCCAAATATTCAGAAGAGTCTAAGTTGAATC
>HA_v005_round_2_probe_39
AGTGAAGAGGCAACTGAGAGAGAATGCTGAAGAAGATGGCACTGGCTGTTTTGAAATATTCCACAAGTGTGATGACGACTGTATGGCCAGTATTAGGAACAACACCTATGATCACAGCAA
>HA_v005_round_2_probe_40
GTCTATACCAGAACACTGATGCATACGTCTCAGTTGGGTCATCAAAGTACAACCGGAGATTCATCCCAGAGATAGCAGCTAGACCCAAAGTTAGAGGGCAGGCAGGCAGGATGAACTATT
>HA_v005_round_2_probe_41
CTGCTCGTTCTACTGGAAAATGAAAGAACTCTTGACTTTCATGATTCCAATGTGAGGAATTTGTATGAGAGGGTCAGATCACAACTGAGGAATAACGCCAAAGAACTTGGAAATGGTTGC
>HA_v005_round_2_probe_42
GGGCGCTACTGTGAATGAGGAAGCATTAAGGCAGAAAATTATGGAAAGTGGAGGGATTGACAAAATAAGCACCGGGTTTACATATGGATCATCCATCAATTCAGCTGGAACTACTAAAGC
>HA_v005_round_2_probe_43
GATGGGAAAGGGTGCTTTGAAATATATCACAAATGCGACGATAACTGCATGGAAAGCATCAGAAACAACACCTATGACCATACACAATATAGAGAAGAGGCACTCCTGAACAGACTCAAC
>HA_v005_round_2_probe_44
GAAGGGTGGATCCATTAATACCAAACTCCCTTTTCAGAATCTTTCCCCGAGAACTGTGGGTCAATGCCCCAAATATGTGAACAAAAAGAGCCTATTGCTTGCTACCGGAATGAGGAATGT
>HA_v005_round_2_probe_45
TTTTTGTGGAGCGAAGCAATGCTTTCAGCAATTGCTACCCTTACGATGTACCAGACTATGCATCCCTTCGATCCCTAGTTGCATCATCAGGCACATTGGAGTTCATCACTGAAAGTTTCA
>HA_v005_round_2_probe_46
CACTGCAGTGGGTAAAGAATTCAACAACCTAGAGAGGAGAATTGAGAATCTGAATAAGAAGGTCGATGATGGGTTCCTGGATGTTTGGACATACAATGCTGAACTGCTCGTTCTACTGGA
>HA_v005_round_2_probe_47
GCAAACTCATGGCCAAACCATGAGACAACCAAAGGTGTTACAGCTGCTTGCTCCTACTCTGGGGCTAGCAGTTTTTATCGAAATTTGCTGTGGATAACAAAGAAGGGGACTTCATATCCA
>HA_v005_round_2_probe_48
ATACTGCTCCTTGCAGCAATCATCATCTGCATTCAAGCAGACGAGATCTGCATCGGGTACCTGAGCAACAACTCAACAGAAAAAGTGGACACAATAATTGAGAGTAATGTCACGGTTACT
>HA_v005_round_2_probe_49
GACAAAGGAAATGGGTGCTTTGAAATATTCCACAAATGTGACAACAACTGCATTGAAAGCATTCGGAATGGGACCTATGATCATGATGTTTATAGAGATGAAGCGATCAACAACCGATTC
>HA_v005_round_2_probe_50
ATGGTCATATAATGCAGAGCTATTAGTCGCTCTGGAAAACCAGCATACTATAGATGTAACTGACTCGGAGATGAACAAGCTCTTTGAAAGAGTAAGGCGACAACTCAGGGAGAATGCTGA
>HA_v005_round_2_probe_51
GAAAGGCCCAGTGCAGTGGACACTTGCTATCCATTTGATGTGTCAGATTATCAGAGCCTAAGGAGCATACTTGCCAACAATGGGAAATTCGAATTCATTGCTGAAGAATTCCAATGGAGC
>HA_v005_round_2_probe_52
TCCAACCATGATGCCTCATCAGGAGTGAGTTCGGCATGCCCATACAATGGTAGGTCTTCTTTTTTCAGGAATGTAGTGTGGTTGATCAAGAAGAATAATGCGTATCCAACAATAAAGAGG
>HA_v005_round_2_probe_53
TTGAGAGACAATGCTAAGGAAATAGGGAACGGATGCTTTGAGTTTTATCATAAGTGTGATGATGAATGCATGAATAGTGTCAGGAATGGAACATATGATTATCCCAAATATGAAGAAGAG
>HA_v005_round_2_probe_54
TTGACACAATAATGGAGAAGAATGTGACGGTCACACATGCTCAAGACATACTGGAGAAAGAACACAATGGGAAACTTTGCAGTCTTAAAGGAGTGAGGCCCCTCATTCTGAAGGATTGCA
>HA_v005_round_2_probe_55
TAAGATTAGTAGATGGGCAAACTTGTGACATCGTCAATGGTGCCCTGGGGAGTCCAGGCTGTGATCACTTGAATGGCGCAGAATGGGATGTCTTCATAGAGCGACCCACCGCTGTGGACA
>HA_v005_round_2_probe_56
TTCTGATCTGATAATTGAACGAAGAGAAGGAACCGATATATGCTATCCCGGAAAATTCACAAATGAAGAATCACTAAGGCAGATCCTTCGAGGGTCAGGAGGAATTGATAAGGAGTCAAC
>HA_v005_round_2_probe_57
AGAAGAAGATGGGAAAGGATGTTTTGAGATATACCATGCTTGTGATGACTCATGCATGGAGAGCATAAGAAACAACACCTATGACCATTCACAGTACAGAGAGGAAGCTCTTTTGAACAG
>HA_v005_round_2_probe_58
ACTGGGGGATTGCAGCATTGCAGGTTGGCTCCTTGGAAATCCGGAATGTGACCGGCTCTTAAGTGTACCTGAATGGTCCTATATAGTGGAAAAGGAAAACCCGGCGAATGGTCTGTGCTA
>HA_v005_round_2_probe_59
CGAAATTATAAGGACTTAGGTAATTGCCACCCAATAGGGATGATAATAGGGACTCCTGCTTGTGATCTACATCTTACCGGAACATGGGACACTTTAATAGAGAGAGACAATTCTATTGCC
>HA_v005_round_2_probe_60
TATTGGAGACATGGGATGTCATAAATTTTGAGAGCACTGGTAATTTAATTGCACCAGAATACGGATTCAAAATATCGAAGAGAGGAAGCTCAGGGATTATGAAGACAGAGAAAACGCTTG
>HA_v005_round_2_probe_61
GATTGGTTTTGGCGACAGGACTAAGAAATGTCCCTCAGATTGAATCAAGGGGATTGTTTGGAGCAATAGCCGGGTTTATAGAAGGCGGATGGCAAGGAATGGTTGATGGCTGGTATGGGT
>HA_v005_round_2_probe_62
TGATGGTTGGTATGGCTTCAGGCATCAAAATGCAGAAGGAACAGGAACAGCTGCTGACCTAAAATCCACTCAGGCAGCCATCGATCAGATCAATGGAAAACTTAATCGTCTTATTGAGAA
>HA_v005_round_2_probe_63
TGGTCTGTGCTACCCAGGCAGTTTCAATGATTATGAGGAATTGAAACATCTCCTCACCAGTGTGACACACTTTGAGAAAGTTAAGATTCTGCCCAGAGATCAATGGACCCAGCACACAAC
>HA_v005_round_2_probe_64
CCTGAAGACTGATTTAAACAGTGGTAATTGCGTAGTGCAATGTCAGACTGAAAAAGGTGGCTTAAACAGTACATTGCCATTCCACAATATCAGTAAATATGCATTTGGAACCTGCCCCAA
>HA_v005_round_2_probe_65
CCTTGGTGTGTATCAAATTCTTGCCATTTATAGTACGGTATCGAGCAGCCTAGTGTTGGTAGGGCTGATCGTGGCAATGGGTCTTTGGATGTGTTCAAATGGTTCAATGCAGTGTAATGT
>HA_v005_round_2_probe_66
TCAAATCAACCAAGATGGAAGCCAAACTGTTTGTACTATTCTGTACATTCACTGTACTGAAAGCTGACACCATCTGTGTGGGCTACCATGCAAACAACTCTACAGACACTGTTGACACAG
>HA_v005_round_2_probe_67
TCTAGTTGTGGGGGGGATTGCTTTCACAGTGGGGGTACGATAGTCAGTTCCCTGCCATTCCAAAACATCAACCCTAGAACAGTGGGGAGATGCCCTCGATATGTCAAACAGACAAGCCTC
>HA_v005_round_2_probe_68
TGAATTCAATGAGGTAGAGAAGCAAATCGGTAATGTGATAAATTGGACCAGAGATTCTATAACAGAAGTGTGGTCATACAATGCTGAACTCTTGGTAGCAATGGAGAACCAGCATACAAT
>HA_v005_round_2_probe_69
GATGTATTAATGGTATGGGGAGTCCACCACCCTGCAACTCTAAAGGAACACCAAGACTTGTACAAGAAGGACAGTTCTTATATAGCAGTAGGTTCAGAAAGTTACAACAGGAGGTTCACT
>HA_v005_round_2_probe_70
GGTTTCTGAATGTTTGGACATACAATGCTGAGTTGCTGGTTCTTCTTGAAAACGAAAGAACACTAGACCTGCATGATGCGAATGTGAAGAACCTATATGAAAAAGTTAAGTCGCAATTAA
>HA_v005_round_2_probe_71
TGTATGTTCAAGCCTCAGGAAGAGTCACAGTCTCTACCAGGAGGAGCCAGCAGACTATAATCCCTAACATTGGATCTAGACCCTGGGTAAGGGGCCAGTCTGGCAGAATAAGCATCTACT
>HA_v005_round_2_probe_72
AGTGTAGTGCCCAACATTGGCAGCAGACCTTGGGTTAGAGGACAAAGTGGCAGAATCAGCTTCTATTGGACTATTGTAGAGCCTGGAGACTTAATAGTCTTCAACACAATAGGAAATTTA
>HA_v005_round_2_probe_73
TCAAATGGCGCATTTCTCGCTCCTCGGTATGCTTTTGAGTTAGTGTCCCTGGGAAACGGGAAATTGTTCAGGAGTGACTTGAGTATTGAGTCTTGCTCAACTAAATGTCAATCCGAAATT
>HA_v005_round_2_probe_74
GCCTGGGACACCATGCAGTGCCGAATGGGACAATAGTGAAGACCATTACAGATGATCAGATTGAGGTGACTAATGCCACCGAGCTAGTTCAAAGCTCTTCAACAGGGAAGATATGCAACA
>HA_v005_round_2_probe_75
GAACATGCCCTAAGTATGTCAAACAGAGCACTCTAAAACTGGCAACAGGGATGAGGAACGTGCCTGAGAAACAAACCAGGGGTCTGTTCGGTGCAATAGCAGGATTTATAGAAAATGGAT
>HA_v005_round_2_probe_76
CTCCCCAATGCGATCAATTCCTGGAGTTTGACGCTGATTTAATAATTGAACGGAGAGAAGGAACGGATGTGTGTTATCCTGGGAAGTTCACAAATGAAGAATCACTGAGGCAGATCCTCC
>HA_v005_round_2_probe_77
ATCTGGATATGCAGCAGACAAAGAATCCACTCAAAAGGCAATTGATGGGACAACTAACAAAGTAAATTCTGTGATTGAAAAGATGAACACTCAGTTTGAGGCTGTTGGGAAAGAGTTCAA
>HA_v005_round_2_probe_78
ACCGATTCCAAATCCAGGGAGTCAAATTGACCCAGGGATACAAGGACATCATTCTTTGGATTTCATTCTCCATATCATGCTTTTTGCTCATTGCACTACTTTTAGCCTTCATTTTGTGGG
>HA_v005_round_2_probe_79
CGAGTCCCCTAAGACTAGTTGATGGCCAAACCTGTGATATCATCAATGGAGCCTTAGGAAGCCCAGGATGTGACCATTTGAATGGTGCTGAATGGGACATTTTCATAGAAAGGCCCAGTG
>HA_v005_round_2_probe_80
ACTTATCAGGCTGAGCTATTGGTAGCAATGGAGAACCAGCACACAATTGATATGGCTGATTCAGAGATGTTAAATCTATATGAAAGAGTGAGGAAACAACTCAGGCAGAATGCAGAAGAA
>HA_v005_round_2_probe_81
CAAATATGTCAAGCAGAGCACTCTAAAGTTGGCAACTGGAATGCGGAATGTACCTGAGAAACAGACCAGGGGTCTGTTCGGTGCAATAGCAGGGTTCATAGAAAATGGATGGGAAGGAAT
>HA_v005_round_2_probe_82
AACAGGGATGAAGAATGTTCCTGAGATTCCAAAGGGAAGAGGTCTATTTGGTGCTATAGCAGGTTTTATTGAAAATGGATGGGAAGGTCTAGTTGATGGGTGGTATGGTTTCAGGCATCA
>HA_v005_round_2_probe_83
GGTTCTTCTTGAAAACGAAAGGACACTAGACCTGCATGACGCGAATGTGAAGAACCTGTATGAAAAGGTCAAATCACAACTACGGGACAATGCTAATGATCTAGGAAATGGATGCTTTGA
>HA_v005_round_2_probe_84
CACTGCAACTCCCATAGGCTCATGCGTCAGTAAATGTCATACAGACAAAGGTTCTCTCTCTACCACTAAGCCATTTCAAAATGTCTCAAGGATAGCAATTGGCGATTGTCCCAAATATGT
>HA_v005_round_2_probe_85
CTCGGGGAAAGGACATTCTTTTCGTTTGGGGCATACATCATCCACCCACTGATACTGCACAGACGAATTTGTACACAAGAACCGACACAACAACAAGCGTAACAACAGAAAATTGGGATA
>HA_v005_round_2_probe_86
GAGAAAACGCTTGAAAATTGTGAAACCAAATGTCAGACCCCCTTGGGGGCAATAAATACAACATTGCCTTTTCACAACATTCACCCATTGACAATAGGTGAGTGCCCCAAATATGTAAAG
>HA_v005_round_2_probe_87
GAACAAGAGTGAACACATTGACAGAGAAGGGAATTGAAGTAGTAAATGCCACGGAGACGGTGGAGACTGTAAATATTAAGAAAATATGCACTCAAGGGAAAAGACCAACAGATCTGGGAC
>HA_v005_round_2_probe_88
CAAGCACAAACCAAGAGCAAACCAACCTATACGTTCAAGCGTCAGGAAGGGTAACAGTTTCAACTAGAAGAAGCCAACAAACCATAATCCCGAATATTGGATCCAGGCCTTGGGTCAGGG
>HA_v005_round_2_probe_89
GCTACTGAAACGGTGGAGAGCAAAAGCCTGGACAAACTTTGCATGAAAAGTCGGAATTACAAGGACCTAGGTAGTTGCCACCCGATAGGGATGGTAATAGGGACTCCTGCTTGTGACCTA
>HA_v005_round_2_probe_90
CAATGACTATGAGGAACTGAAACACCTATTGAGCAGAATAAATCATTTTGAGAAAACTCTGATCATCCCCAGGAGTTCTTGGCCCAATCATGAAACATCATTAGGGGTGAGCGCAGCATG
>HA_v005_round_2_probe_91
CCTGGGAATGTAGAAAACCTAGAGGAACTCAGGACACTTTTTAGTTCCGCTAGTTCCTACCAAAGAATCCAAATCTTCCCAGACACAATCTGGAATGTGACTTACACTGGAACAAGCAAA
>HA_v005_round_2_probe_92
GAGAGCCACGGAAGAATCCTGAAGACGGATTTAAACAGTGGTAACTGTGTAGTGCAATGTCAGACAGAAAGAGGTGGCTTGAATACTACATTGCCATTCCACAATGTAAGTAAGTATGCA
>HA_v005_round_2_probe_93
ATACGCTACAGTTGCAGGCTCCTTGTCACTGGCAATCATGATAGCTGGGATTTCTTTCTGGATGTGTTCTAATGGGTCTCTGCAATGCAGAATTTGCATATGACTGTAAGTCAATTTGTA
>HA_v005_round_2_probe_94
TATCAAGCGGAGAGTAGATTAAACAAACATAAAATAGAATCAGTAAAACTGGAGGAGTTTGGCGTGTATCAAATCCTTGCCATTTATAGTACGGTATCGAGCAGTCTAGTTTTGGTAGGA
>HA_v005_round_2_probe_95
GATTCAGAAATGGACAAACTGTACGAACGAGTGAAAAGACAGTTGAGAGAGAATGCTGAAGAAGACGGCACGGGTTGCTTTGAAATATTTCACAAGTGTGATGATGACTGTATGGCCAGT
>HA_v005_round_2_probe_96
TTCATCACTGAAGGCTTCACTTGGACAGGAGTAACTCAGAATGGAGGGAGCAATGCCTGCAAAAGGGGACCCGCTAGCGGTTTCTTCAGTAGATTGAACTGGTTGACTAAGTCAGGAAAC
>HA_v005_round_2_probe_97
GGATGAGAAACGTCCCAGAGAACCCCAAAACCAGAGGTCTTTTTGGAGCGATTGCTGGATTCATAGAGAATGGGTGGGAAGGTCTCATTGATGGATGGTACGGTTTCAGGCATCAAAATG
>HA_v005_round_2_probe_98
TCTTTGGTCTTATAATGCGGAACTCCTTGTCGCCCTAGAGAATCAGCATACAATTGATTTGACTGATTCAGAAATGAACAAATTGTTTGAAAAGACCAGAAGGCAACTGAGGGAAAATGC
>HA_v005_round_2_probe_99
CACAAACGAACAGGAAGAGGTGACCAACGCTACTGAAACAGTGGAGAGTACAGGCCTAAACAGATTATGTATGAAAGGAAGAAACCATAAAGACCTGGGCAACTGCCATCCAATAGGGAT
>HA_v005_round_2_probe_100
TGGGACAATGGTGAAAACCTTGACTGATGACCAGGTAGAAGTTGTCACTGCCCAGGAATTAGTGGAATCGCAACACCTACCGGAATTGTGTCCTAGCCCTTTGAGATTAGTAGATGGACA
>HA_v005_round_3_probe_1
AGGTGTTGAGCTAAAATCTGAATACAAAGACTGGATCCTATGGATTTCCTTTGCCATCTCATGCTTTTTGCTTTGTGTTGTTTTACTGGGGTTCATTATGTGGGCCTGCCAGAGAGGCAA
>HA_v005_round_3_probe_2
GGCCGCTGATTACAAGAGTACTCAGGCAGCTATTGATCAAATCACTGGGAAACTGAATAGACTTATTGAAAAAACCAATACTGAGTTTGAGTCAATAGAATCTGAGTTCAGTGAGATCGA
>HA_v005_round_3_probe_3
CAGATGCATCTATTGACACCTGCATTTCTGAATGCATCACCCCAAATGGAAGCATCCCCAATGACAAGCCCTTTCAAAATGTGAACAAGGTCACATACGGAGCATGTCCCAAATATGTGA
>HA_v005_round_3_probe_4
TACCATTGAAGGGCTAATCTATGGCAACCCTTCTTGTGATCTACTGCTGGGAGGAAGAGAATGGTCCTACATCGTCGAAAGACCATCGGCTGTTAATGGATTGTGTTACCCCGGAAATGT
>HA_v005_round_3_probe_5
AAGCAAAATCGAACGACAGAAAGTCAATGGTGTGAAACTTGAGGAGAATTCTACATATAAAATTCTGAGCATCTACAGCAGTGTTGCCTCAAGCTTAGTTCTACTGCTCATGATTATTGG
>HA_v005_round_3_probe_6
AATGTCCTAAATATGTGAACAAAAAAAGTTTGATGCTTGCAACAGGAATGAGAAACGTGCCAGAACTAATGCAAGGGAGAGGTCTATTTGGTGCAATAGCGGGGTTTATAGAGAATGGGT
>HA_v005_round_3_probe_7
GATTCCAGATCAAAGGTGTTGAATTGAAGTCTGGATACAAAGACTGGATCCTGTGGATTTCCTTTGCCATATCATGCTTTTTGCTTTGTGTTGTCCTATTGGGGTTCATTATGTGGGCTT
>HA_v005_round_3_probe_8
TCGGGGCATCATGTTTTCTCCTTCTAGCCATTGCAATGGGATTGGTCTTCATTTGCATAAAGAATGGAAACATGCGGTGCACTATTTGTATATAGTTTGAGAAGAAAACACCCTTGTTTC
>HA_v005_round_3_probe_9
CAATCATTGTCCATATCAGTTGGGAGTTCCACTTACCAGAACAATTTTGTTCCGGTTGTTGGGGCAAGGCCTCAGGTCAATGGACAAAGTGGGAGGATTGATTTTCACTGGACACTAGTA
>HA_v005_round_3_probe_10
ATAAGTACTGGTTTCACTTATGGGTCTTCCATAAATTCGGCCGGAACCACTAAAGCATGCATGAGAAATGGAGGGAATAGCTTTTATGCAGAGCTCAAGTGGCTAGTATCAAAGAGCAAA
>HA_v005_round_3_probe_11
TACCAAATACTGTCAATTTATTCAACAGTGGCAAGTTCCCTAGCACTGGCAATCATGGTGGCTGGTCTATCTTTATGGATGTGCTCCAATGGATCGTTACAATGCAGAATTTGCATTTAA
>HA_v005_round_3_probe_12
GTCTGGCTCTCAGCCAAGATTATTCAGGGAGCAACAACAGTACTGCAACATTGTGCTTAGGGCATCATGCGGTACCGAATGGGACAATAGTGAAGACAATTACGGATGACCAAATTGAGG
>HA_v005_round_3_probe_13
TGGGAACGTCATTAATTGGACACGAGATTCAATGACTGAAGTATGGTCGTATAATGCTGAACTGCTGGTAGCTATGGAAAATCAGCATACAATAGATCTTGCAGACTCAGAAATGAACAA
>HA_v005_round_3_probe_14
ATACCCAATACAGAGCAGAGTCACTGCAAAATAGAATACAGATAGATCCAGTGAAATTGAGTAGTGGATACAAAGACATAATCTTATGGTTTAGCTTCGGGGCATCATGTTTCCTCCTTC
>HA_v005_round_3_probe_15
TCATTGAAAAAATGAATGGGAATTATGACTCCATACGAGGTGAATTCAGTCAGGTGGAACAAAGAATAAATATGCTTGCAGACAGAATAGATGATGCTGTAACTGATGTATGGTCATACA
>HA_v005_round_3_probe_16
GCACCAATAGACAATAATTGTGAGTCCAAATGTTTTTGGAGAGGGGGTTCGATCAATACAAGGCTTCCCTTTCAAAATTTGTCACCAAGAACAGTGGGTCAATGCCCTAAATATGTTAAC
>HA_v005_round_3_probe_17
TAAATGAAGAAGCACTAAGGCAGAAAATAATGGAGAGTGGAGGGATCAACAAAATAAGCACTGGCTTCACTTATGGATCTTCCATAAACTCAGCCGGGACCACTAAAGCATGCATGAGGA
>HA_v005_round_3_probe_18
ATCTTGCGTTAGCAAATGCCACACTGACAGGGGTTCAATCTCTACAACTAAACCCTTTCAAAACATCTCGAGAATATCAATCGGGGACTGTCCCAAGTATGTCAAACAGGGATCCTTGAA
>HA_v005_round_3_probe_19
GAATGTGAGCCCTCTGTGGATAGGAGAATGCCCCAAGTATGTAAAAAGTAAGAGTCTAAGGCTTGCAACTGGACTAAGGAATGTTCCACAAATAGAAACTAGAGGACTATTTGGAGCTAT
>HA_v005_round_3_probe_20
TCCTTCTGCACCTCATGGATTGTGCTACCCAGGAGAGTTAGACAACAATGGAGAATTGAGGCACTTGTTCAGTGGGATCAGATCCTTCAGTAGAACAGAGTTGATCGCACCTACTTCTTG
>HA_v005_round_3_probe_21
CATACACTGGGACCAGCAAGGCCTGCAATAATACATCAAACCAAGGCTCATTCTATAGGAGCATGAGATGGTTGACCTTAAAATCAGGACAATTTCCAGTCCAAACAGATGAGTACAAGA
>HA_v005_round_3_probe_22
AATAAACAATTTGAAGTGGTGAATCATGAGTTTTCAGAAGTGGAAAGCAGAATAAACATGATTAATTCCAAAATTGATGATCAGATAACTGACATATGGGCATACAATGCTGAATTGCTT
>HA_v005_round_3_probe_23
GCGGTGTTAAAACCAGGTCAGACATTGCGAGTAAGATCCAACGGGAATCTAATCGCTCCATGGTATGGACACATTCTCTTAGGGGAGAGTCACGGAAGAATCCTGAAAACGGATTTGAAG
>HA_v005_round_3_probe_24
GTGGTATGGCTTCAGGCATCAAAATGCACAAGGGGAGGGAACTGCTGCAGATTACAAGAGCACCCAATCAGCAATTGATCAAATAACAGGAAAATTAAACCGGCTTATAGAGAAAACTAA
>HA_v005_round_3_probe_25
ACCTGGACAAACAGTCAAAATACAAACCAATGGTAATCTTATTGCACCTGAATATGGTCACTTAATCACAGGGAAATCACATGGCAGGATACTCAAGAATAATTTGCCCATGGGACAGTG
>HA_v005_round_3_probe_26
GACTATGAAGAGCTGAAACACTTGTTGAGCAGTACAAACCATTTTGAGAAAATTCAAATCATCCCCAGGAGTTCTTGGTCCAATCATGATGCCTCATCAGGAGTGAGCTCCGCATGTCCA
>HA_v005_round_3_probe_27
AGAAATGTCCCAGCAATAGCATCAAGAGGCTTGTTTGGAGCAATAGCCGGATTTATAGAAGGTGGATGGCCTGGACTGATCAATGGATGGTACGGGTTTCAACACAGGAATGAAGAAGGA
>HA_v005_round_3_probe_28
AAAACGGATTTGAAGAGTGGTAACTGTGTAGTGCAATGTCAAACAGAAAGAGGTGGTTTGAACACTACATTGCCATTTCACAACGTGAGCAAGTACGCATTCGGAAATTGCCCAAAGTAT
>HA_v005_round_3_probe_29
ATCAACAAACTCCACGGAAACTGTAGACACGCTAACCGAAAACAATGTTCCTGTTACACATGCTAAAGAATTGCTTCACACAGAGCACAATGGGATGCTATGTGCAACAAACCTGGGGCG
>HA_v005_round_3_probe_30
CAGAAACACAGACACGGCTGAACACCTCATAATGTGGGGAATTCACCATCCTTCTAGCATTCAAGAGAAGAATGATCTATATGGAACACAATCACTGTCCATATCGGTCGGGAGTTCCAC
>HA_v005_round_3_probe_31
ACTGTGAAGCAAAATGGTAAATCCGGGGCCTGCAAGAGGGCAAATGTGAATGATTTCTTTAATAGGCTGAATTGGCTCGTGAAGTCAGACGGGAATGCGTACCCTCTCCAGAATTTGACA
>HA_v005_round_3_probe_32
AAGGACCAATGCAATTGATGAGGGAAATGGATGTTTTGAACTCCTCCATAAATGCAATGACTCTTGCATGGAGACAATAAGAAATGGAACTTACAATCATACAGAATATGAAGAAGAATC
>HA_v005_round_3_probe_33
TCAATTGTGATTCTGTTTCTGCTTATTGCAGAGAGCTCTTCTCAAAACTACACAGGAAACCCTGTGATATGCATGGGACATCATGCTGTGGCCAATGGGACTATGGTAAAGACTCTCACT
>HA_v005_round_3_probe_34
GTCATACAATGCAAAGCTTCTTGTGTTACTAGAAAACGACAAAACTCTAGACATGCACGACGCTAATGTCAGGAACCTGCATGATCAAGTCCGTAGAGTGCTAAGGACCAATGCAATTGA
>HA_v005_round_3_probe_35
TCCCAAATATGTGAAGCAGAACACCCTGAAGTTGGCAACAGGAATGCGAAATGTACCAGAAAAGCAAACCAGAGGCCTATTCGGTGCAATAGCAGGCTTTATAGAAAATGGATGGGAAGG
>HA_v005_round_3_probe_36
AGAACTAGGGAATGGATGTTTTGAATTTTATCATAAATGTGATGATGAATGCATGAATAGTGTAAAGAATGGGACATATGATTATCCCAAGTATGAAGAGGAATCTAAACTAAACAGGAA
>HA_v005_round_3_probe_37
AATAAAATCAGTGATGCTGGAAAATCTGGGAGTATACCAAATCCTTGCTATCTATAGTACGGTATCGAGCAGTCTGGTTTTGGTGGGACTGATCATTGCCATGGGTCTTTGGATGTGCTC
>HA_v005_round_3_probe_38
CAACAACACAAGCGGGGAGCAAATGCTGGTAATTTGGGGGATACATCATCCCAATGACGATGCGGAACAAAGGACACTGTACCAGAATGTGGGAACATATGTTTCCGTGGGGACATCAAC
>HA_v005_round_3_probe_39
TTTGCTATCCAGGGTCAATTGAAAACCAGGAAGAGCTAAGATCTCTGTTTTCTTCCATCAAAAAATATGAAAGAGTGAAGATGTTTGATTTCACCAAATGGAATGTCACATACACTGGGA
>HA_v005_round_3_probe_40
TCCAGTGCATTTGGGAGACTGCAGCTTCGAGGGCTGGATTGTAGGGAACCCTGCCTGTGCCACCAACCTGGGGATCAGAGAATGGTCATATTTGATCGAAGATCCTTCTGCACCTCATGG
>HA_v005_round_3_probe_41
GCTACTGGCAACAGGGATGAAGAATGTTCCCGAGGTTCCAAAGGGAAGAGGCCTATTTGGTGCCATAGCGGGTTTCATTGAAAATGGATGGGAAGGTCTGATTGATGGGTGGTATGGCTT
>HA_v005_round_3_probe_42
AAGATGGATTTTTAGACGTGTGGACATACAATGCTGAACTTCTGGTTCTGCTGGAAAATGAGAGGACTTTGGATATGCATGATGCTAATGTAAAGAATCTACATGAAAAGGTGAAATCAC
>HA_v005_round_3_probe_43
AACAAGTGTGGCGACAGAAGATATAAATAGGACCTTCAAACCATTGATAGGGCCAAGGCCTCTTGTCAATGGTCTGCAAGGAAGGATTGATTATTATTGGGCGGTGTTGAAACCAGGTCA
>HA_v005_round_3_probe_44
GTAGACACACTAACGGAAAACAATGTTCCTGTGACACATGCCAAAGAATTACTCCACACAGAGCACAATGGGATGCTGTGTGCAACAGACCTGGGACATCCTCTCATTCTAGACACCTGT
>HA_v005_round_3_probe_45
AGCTAAGGATGGCAACAGGCCTGAGAAACATTCCTTCTATTCAATCTAGAGGACTCTTCGGAGCAATTGCTGGGTTCATTGAAGGGGGATGGACAGGAATGATAGATGGGTGGTATGGAT
>HA_v005_round_3_probe_46
CGAGTCTGTACAACACGAATTCAGTGAAATAGAGGAGAGGATAAACCGATTGTCGAAACATGTAGATGATTCTGTGGTTGACATCTGGTCATATAATGCACAACTCCTCGTTTTGCTTGA
>HA_v005_round_3_probe_47
GGATAATTCTATTAATCATGAAGACCATCATTGTTCTAAGCTATCTTTTCTGTCTGGCTCTCAGCCAAGATTACTCAGAAAACAACAACAGCACTGCAACACTGTGCTTAGGGCACCATG
>HA_v005_round_3_probe_48
ATAACATCAGATGCTCCAGTTCATAATTGTGACACAAAATGCCAGACACCTCATGGTGCCATTAACAGTAGTCTCCCTTTCCAGAACGTGCATCCTATCACCATTGGAGAATGCCCTAAA
>HA_v005_round_3_probe_49
GAAAATGGAACATGCTACCCCGGGGAATTCATCGATTATGAAGAATTGCGAGAACAACTAAGTTCGGTGTCTTCATTTGAGAAATTCGAGATTTTCCCGAAGGCAAGCTCGTGGCCAAAT
>HA_v005_round_3_probe_50
ATGGAAACAATATCACTACTAACTATACTACTAGTAGTAACAGCAAGCAATGCAGATAAAATCTGCATCGGCCACCAGTCAACAAACTCCACAGAAACTGTGGACACGCTAACAGAAACC
>HA_v005_round_3_probe_51
GAGGTAGAAGAATTGAAGGCACTTATTGGATCAGGGGAAAGGGTAGAGAGGTTTGAGATGTTTCCCAAAAGCACATGGGCAGGAGTGGACATCAACAGTGGAGTAACAAGTTCTTGTCCT
>HA_v005_round_3_probe_52
TACATGGGCAGGAGTGGACACCAACAGTGGAGTAACAAGTGCTTGTCGTTTTGGTAGTGGTTCATCTTTCTACAGGAATCTCCTATGGATAATAAAACACACCACATCGTCATATCCAGT
>HA_v005_round_3_probe_53
AGCGACAAGTGCCTGCACAAGATCAGGTTCTTCTTTCTATGCAGAGATGAAGTGGTTGCTGTCGAATTCAGACAATGCAGCATTCCCACAGATGACAAAATCGTATAGAAATCCCAGAAA
>HA_v005_round_3_probe_54
GGTTATACCATAGACAACCGAACAAAGACAATGACTATCACTTTTCTCATCCTCCTGTTCACAGTAGTGAAAGGGGACCAAATATGTATCGGGTACCATGCCAACAATTCCACAGAAAGA
>HA_v005_round_3_probe_55
AGGAGATTGAGGGGGTGAAATTAGACTCCAGTGGGAATGTGTATAAAATACTGTCAATTTACAGCTGCATTGCAAGCAGTCTCGTACTGGCAGCACTCATCATGGGTTTCATCCTCTGGG
>HA_v005_round_3_probe_56
AATACTGATGCATATGTTTCGGTTGGGTCATCAAAGTATAACCGGAGATTCACACCTGAAATAGCGGCCAGACCTAAAGTCAGAGGGCAAGCGGGTAGGATGAATTATTATTGGACACTA
>HA_v005_round_3_probe_57
ATACTCAATTCGAGGCTGTTGGGAAAGAATTCAGTAATTTGGAGAAAAGACTGGGAAACCTGAATAAAAAGATGGAGGACGGATTCCTAGATGTGTGGACATACAATGCTGAGCTTCTAG
>HA_v005_round_3_probe_58
CAAGTTAGCCACTGGACTTAGGAATGTACCTGCCATATCAAACAGAGGGTTGTTTGGAGCTATTGCTGGTTTCATAGAAGGTGGTTGGCCAGGGTTAATAAATGGTTGGTATGGATTCCA
>HA_v005_round_3_probe_59
ACGATATTGGCAACAACCGGAAAATCAGACAAGATCTGCATTGGGTATCATGCAAACAATTCAACAACGCAAGTGGACACGATACTTGAAAAGAATGTAACCGTCACGCACTCAGTTGAA
>HA_v005_round_3_probe_60
AGTTCGAAGCTGTCGATCACGAATTTTCAAATTTGGAGAGGAGAATTGACAATTTAAACAAAAGAATGGAAGATGGATTTCTAGATGTTTGGACATACAATGCTGAATTGTTGGTTCTAC
>HA_v005_round_3_probe_61
ATGAGGAATGTACCAGAAATAATGCAAGGGAGAGGTCTATTTGGTGCAATAGCAGGATTTATAGAAAATGGATGGGAAGGAATGGTGGATGGTTGGTATGGTTTCAGACACCAAAATGCT
>HA_v005_round_3_probe_62
ATTGAATAACCGGTTCCAGATCAAGGGTGTCGAACTAAAATCTGGGTATAAAGACTGGATTCTGTGGATTTCCTTTGCCATATCATGCTTTTTGCTTTGTGTTGTTTTGCTGGGGTTCAT
>HA_v005_round_3_probe_63
CCCGTTATGTTAGGATGGGGACTGAAAGTATGAATTTTGCTAAAGGTCCTGAAATAGCAGACAGACCACCTGCGAATGGGCAACGAGGAAGAATTGATTATTATTGGTCTGTGTTGAAGC
>HA_v005_round_3_probe_64
TGCTGAATGAGGTTGAAGAACTGAAGGCACTTATTGGATCAGGAGAAAGAGTAGAGAGGTTTGAGATGTTTCCCAAAAGTACATGGGCAGGAGTAGACACCAATAGTGGGGTGTCAAGTG
>HA_v005_round_3_probe_65
CCACAGAAAAGGTCGACACAATTCTAGAGAGGAATGTCACTGTGACTCACGCTCAGGACATTCTTGAGAGAACTCACAATGGGAAATTATGCAAACTGAATGGAATCCCTCCACTTGAAT
>HA_v005_round_3_probe_66
TTCCCCCAGACCACGAACACTTATAGAAACACGGACACGGCTGAACATCTCATAATGTGGGGAATTCATCACCCTTCTAGCACTCAAGAAAAGAATGACCTATATGGGACACAATCATTG
>HA_v005_round_3_probe_67
AAATGGATGGGAAGGGATGGTAGATGGTTGGTATGGCTTCAGGCACCAAAATTCCGAAGGTACTGGACAAGCAGCAGACCTTAAAAGCACTCAGGCAGCCATTGACCAGATCAATGGGAA
>HA_v005_round_3_probe_68
TGACTGTTCATTAGAGGGTCTAATCCTAGGCAATCCCAAATGTGATCTTTATTTGAATGGCAGGGAATGGTCATACATAGTAGAGAGGCCCAAAGAGATGGAAGGAGTTTGCTATCCAGG
>HA_v005_round_3_probe_69
CTCCACTTGAATTGGGGGATTGCAGCATCGCCGGATGGCTCCTTGGAAATCCAGAATGTGATAGGCTTCTAACCGTGCCAGAGTGGTCATATATAATGGAGAAAGAAAATCCAAGGAATG
>HA_v005_round_3_probe_70
GTTGGTATGGATTCCAACATCAGAACGAACAAGGAGTGGGCATGGCTGCAGACAAAGAGTCAACACAAAAGGCTATTGATCAAATAACAACCAAGATAAACAATATCATTGAAAAAATGA
>HA_v005_round_3_probe_71
ATTACAACTAGGGAAATGCAACGTGGCGGGGTGGCTCCTCGGCAACCCGGAATGTGACCTGTTGCTCACTGCGAGTTCATGGTCCTATATAATAGAAACCTCGAACTCAGAAAATGGAAC
>HA_v005_round_3_probe_72
ATGCCAAAGACGATCCTTACACATTGGCATCTACCAGTTCATGGAGCAAGAAGTACAACCTAGAAACTGGAACCCGGCCTGGATACAATGGCCAAAAGAGTTGGATGAAGATTTACTGGT
>HA_v005_round_3_probe_73
ATTAGAGAAGAATGTGACAGTGACACACTCAGTGGAGCTCCTAGAGAACCAGAAGGAGAATAGATTCTGCAGAGTCTTGAATAAAGCACCACTGGATCTAATGGACTGCACCACTGAAGG
>HA_v005_round_3_probe_74
TGAAGAAGAATCAAAATTAAAAAGACAGGAAATAGAAGGTATAAAGCTGAAGTCAGACGACAGTGTTTACAAAGCATTATCAATTTACAGCTGCATTGCAAGCAGTATTGTATTAGTAGG
>HA_v005_round_3_probe_75
GAGAACAATGTCACGGTAACCAGCTCAGTGGAACTAGTCGAAACGGAACACACTGGATCATTCTGTTCAATCAATGGGAAACAACCGATAAGCCTTGGAGATTGCTCTTTTGCAGGGTGG
>HA_v005_round_3_probe_76
TCACAATGTACAAAATAGTACTGGTACTCGCGCTCCTTGGAGCGGTGCATGGTCTTGATAAAATATGCCTTGGACATCATGCAGTCCCCAATGGCACCATCGTAAAGACTCTCACAAATG
>HA_v005_round_3_probe_77
CTAGTACAGCCAGGTGATAACATCACCTTCTCACACAATGGAGGTCTAATAGCACCAAGCCGAGTTAGCAAATTAATTGGAAGAGGATTGGGGATTCAATCAGACGCACCAATAGACAAT
>HA_v005_round_3_probe_78
AATTAAAGGAACTTTCAACAACACTGGAGACAAGTCAGTTCTTTATTTTTGGGGTGTACACCATCCTCCTAGTACAACTGAACAAAATGTTCTGTATGGTTCTGGTAATCGTTACGTTAG
>HA_v005_round_3_probe_79
GGATGGCTCCTCGGAAACCCCATGTGTGATGAATTCCTCAATGTGCCGGAATGGTCCTACATAGTGGAGAAGGACAGCCCAATAAATAGCCTCTGCTACCCAGGGGATTTCAACGACTAT
>HA_v005_round_3_probe_80
AGCAATTCAGAGGGAACAGGAATGGCAGCTGACCAGAAATCAACACAAGAAGCCATCGATAAGATCACCAATAAAGTCAACAATATAGTTGACAAGATGAACAGGGAGTTTGAAGTTGTG
>HA_v005_round_3_probe_81
ACACTGTCGACACAGTACTGGAGAAGAATGTAACTGTGACTCACTCAGTTAATTTACTCGAAGACAACCATAATGGAAAACTCTGCAACCTGAACGGAATAGCTCCATTACAACTAGGGA
>HA_v005_round_3_probe_82
AAATCCAAGGAATGGTTTGTGCTACCCAGGCAGTTTCAATGATTATGAAGAATTGAAACACCTCCTTAGTAGTGTGACACACTTCGAGAAATTAAAGATTTTGCCCAAAGATAGGTGGAC
>HA_v005_round_3_probe_83
ACCTAATTGGTAAGACTTCATGGTCCTACATTGTGGAGAAGCCCAACCCAGCAAACGGAATCTGTTACCCAGGAACATTGGAGAATGAAGAAGAACTGAGATTAAAGTTCAGTGGAGTCC
>HA_v005_round_3_probe_84
GGATGGACAGGTATGGTAGACGGATGGTACGGATACCACCATGAAAATTCACAGGGATCTGGTTATGCAGCAGATAAAGAAAGCACCCAGAAAGCAATAGACGGGATCACCAATAAAGTC
>HA_v005_round_3_probe_85
TGGATCTTGGGGAATCCCCGATGCGGCGTATTGCTCGCTGACCAAAGCTGGTCATACATAGTGGAAAGGCCTAATGCCCGTAATGGGATTTGCTATCCTGGAACATTGAATGAAGTAGAA
>HA_v005_round_3_probe_86
TCGTGGACTATATTAGATATGTTGGACACCATAAATTTCGAGAGTACTGGTAATCTAATTGCACCAGAATATGGCTTTAAAATATCCAAACGGGGTAGTTCAGGCATCATGAAAACAGAA
>HA_v005_round_3_probe_87
GGCCAGGACTGGTTGCCGGTTGGTATGGTTTCCAACATTCAAATGATCAAGGGGTTGGCATGGCTGCAGATAGGGACTCCACTCAAAAGGCAGTTGACAAAATAACAGCCAAGGTGAACA
>HA_v005_round_3_probe_88
TTTTAAATCAGGTCTCCCAATTGAGAATTGTGATGCTGTCTGTCAAACTATAGCTGGAGCAATAAATACAAACAAAACCTTTCAAAATGTTAGTCCAATCTGGATTGGAGAATGCCCCAA
>HA_v005_round_3_probe_89
TGGTATGGTTTCCAGCATCAGAATGAACAAGGGACTGGCATTGCTGCAGATAAAGCTTCCACCCAGAAAGCAATAAATGAAATAACAACGAAAATAAACAACATAATAGAAAAGATGAAC
>HA_v005_round_3_probe_90
CTATTGCAGGCTTCATTGAAGGGGGATGGACTGGAATGATTGATGGGTGGTATGGCTACCATCATGAAAATTCTCAAGGTTCAGGATATGCAGCTGATAGAGAAAGCACTCAAAAGGCTA
>HA_v005_round_3_probe_91
GAGCAAGATAAATGGAGTAAAACTAGAAGAGAACACCACTTACAAAATTCTTAGCATTTACAGTACAGTGGCGGCCAGTCTTTGCTTGGCAATCCTGATTGCTGGAGGTTTAATCCTGGG
>HA_v005_round_3_probe_92
AATCATGAAGATTACAAGGAAGAATCACAACTGAACAGACAGGAAATTGAGGGGATAAAACTGAAGACTGAAGACAATGTTTATAAAATACTATCGATTTATAGCTGCATTGCAAGCAGT
>HA_v005_round_3_probe_93
GATGCAAACGTGAACAACCTATACAACAAGGTGAAAAGGGCCTTAGGCTCCAATGCGATGGAAGATGGGAAAGGCTGTTTCGAGTTATACCACAAATGTGATGATCAATGCATGGAAACT
>HA_v005_round_3_probe_94
TCAGACACCAAAACGCTCAGGGCACAGGCCAAGCCGCTGATTACAAGAGTACTCAGACAGCTATTGACCAGATCACTGGAAAACTAAATAGACTTATTGAGAAAACCAACACTGAGTTCG
>HA_v005_round_3_probe_95
AATGGGATGCTATGTGCAACAAACCTGGGGCGTCCTCTTATTCTAGACACCTGTACCATTGAAGGATTAATCTATGGCAACCCTTCTTGTGACCTATCGCTGGAAGGGAGAGAATGGTCC
>HA_v005_round_3_probe_96
CTGAGCTTCTAGTTCTAATGGAAAATGAGAGAACACTTGACTTTCATGACTCCAATGTCAGGAATCTATATGACAAAGTCAGAATGCAACTGAGGGACAATGCAAAAGAACTAGGGAATG
>HA_v005_round_3_probe_97
ACGTACTGGTGGTCAATAGTAATGGAAACCTAATTGCCCCCCGGGGCTACTTCAAGATGCGCACTGGGAAAAGCTCAATAATGAGATCAGATGCACCTATTGACACCTGCATCTCTGAAT
>HA_v005_round_3_probe_98
GGGTGTCAAGTGCTTGCCCATATACTACTGGTTCGTCTTTCTACAGAAACCTGCTGTGGATAATAAAAACTAGATCAGCAGCGTACCCAGTAATCAGGGGAACTTACAATAACACTGGAA
>HA_v005_round_3_probe_99
TGAGTACAAGAACACCAGAGATTCAGACATTGTATTCACCTGGGCCATTCACCACCCACCAACATCTGATGAACAAGTAAAATTATACAAAAATCCTGATACTCTCTCTTCAGTCACCAC
>HA_v005_round_3_probe_100
TTTCAAAGCCGCATTCGCATAGCTAAATGCAATACTAAGTGCCAGACATCTGTTGGTGGGATAAATACCAACAAAACATTTCAAAACATAGAGAGAAATGCACTTGGGGATTGCCCGAAA
>HA_v005_round_4_probe_1
GCTTCATAGAAGGCGGATGGCCAGGACTGGTGGCTGGTTGGTATGGTTTTCAGCATCAAAATGCAGAGGGGACAGGCATAGCTGCAGACAGAGACAGCACTCAGAAGGCAATAGACAATA
>HA_v005_round_4_probe_2
ATATGTTAGAGTTAAGAGTCTCAAACTGGCAGTCGGTATGAGGAACGTGCCTGCTAGATCAAGTAGAGGACTATTTGGAGCCATAGCTGGATTCATAGAAGGAGGTTGGCCAGGACTAGT
>HA_v005_round_4_probe_3
ACCTACAACAGAAGATTCACCCCAGAAATCAGCACTAGGCCTAAAGTTAATGGACAGGCTGGACGAATGACATTTTATTGGACAATAGTCAAACCAGGAGAGTCAATAACATTTGAGTCC
>HA_v005_round_4_probe_4
ACATTTGAGTCCAATGGTGCATTCCTGGCTCCTAGATATGCTTTTGAGATTGTCTCTGTTGGAAATGGAAAACTATTCAGGAGTGAACTGAATATTGAATCATGTTCTACCAAATGTCAA
>HA_v005_round_4_probe_5
AGGGAAGAGATGTGTTGATTGTTTGGGGAATTCACCACCCTGCAACACTGAAAGAGCACCAGGATCTATACAAGAAGGACAGCTCCTATGTAGCAGTGGGTTCAGAAACCTACAACAGGA
>HA_v005_round_4_probe_6
GACTGAACTGGCTAACCAAATCTGATGGGAATGCTTACCCACTCCAAAACCTGACAAAGGTCAACAATGGGGACTATGCAAGGCTTTACATATGGGGAGTTCACCATCCTTCAACTGACA
>HA_v005_round_4_probe_7
TACCTGCTGTATCAGATAGAGGGCTGTTTGGTGCTATAGCTGGATTCATAGAAGGAGGTTGGCCAGGGCTAGTTGCTGGCTGGTATGGGTTCCAGCATTCAAATGACCAAGGAACTGGAA
>HA_v005_round_4_probe_8
ATTCAGCGAGATTGAAACTAGACTCAATATGATCAATGATAAGATCGATGACCAAATTCAAGACATATGGGCATATAATGCTGAATTGCTAGTACTGCTTGAAAATCAAAAAACTCTAGA
>HA_v005_round_4_probe_9
CCAAACTTCTTGTACTGCTTGAAAATGGTAGAACATTAGACTTGCATGATGCAAATGTCAGAAACTTACATGATCAGGTCAAAAGGGTATTGAAGGACAATGCAATTGACGAAGGAAATG
>HA_v005_round_4_probe_10
GTGTTACTACCAACACCATAAACAGAAGCTTTCAACCCAATATTGGTCCAAGGCCATTAGTCAGAGGACAACAAGGAAGAATGGATTATTATTGGGGCATTCTGAAAAGGGGAGAGACTC
>HA_v005_round_4_probe_11
CAAAGGATCATACAATAATACAAGTGGGGAACAAATGCTGATCATTTGGGGGGTACATCACCCCAATGATGAAGCTGAACAAAGGACATTGTATCAGAATGTCGGGACCTATGTATCTGT
>HA_v005_round_4_probe_12
ATTGAATATCAACCCAGTGACACTCTCTTCTGGATATAAAGACATCATTCTCTGGTTTAGCTTCGGGGCATCATGTTTTGTTCTTCTAGCCGTTGTCATGGGTCTTGTCTTTTTCTGTCT
>HA_v005_round_4_probe_13
GTTACGAGCGCTTGCCCCTACAATGGTGGATCTTCTTTTTACAGGAATCTGTTGTGGATAATAAAAATAAGATCTGACCCGTACTCATTGGTCAAGGGGACTTACACCAATACAGGCTCT
>HA_v005_round_4_probe_14
TATATTGGCACCTCATGCGCCCAGGCGAAAGGATAACATTTGAGAGCAATGGGGGCCTTCTAGCACCCAGATACGGATATATCATTGAGAAGTATGGTTCAGGACGAATTTTCCAAAGTG
>HA_v005_round_4_probe_15
GTTGACACACTGCTAGAGAATAAAGTCCCGGTTACAAGCTCTGTTGATTTGGTTGAGACTAACCACACAGGAACATATTGTTCTTTGGGTGGAATTAGTCCAGTGCACTTGGGAGACTGT
>HA_v005_round_4_probe_16
TCCATACCAGGGAGCATCCTCATTTTTCAGAAATGTGGTATGGCTCATCAAAAAGAACGATGCATACCCGACAATAAAGATAAGCTACAATAATACCAATCGGGAAGATCTTTTGATACT
>HA_v005_round_4_probe_17
TGAGTTCAGTGAGATCGAAGCCAGACTCAATATGATCAACAACAAGATTGATGACCAAATACAGGACATCTGGGCATATAATGCAGAATTGCTGGTACTGCTTGAAAATCAGAAAACACT
>HA_v005_round_4_probe_18
AGATATCCAGTTGTAAGAGGGGATTATAACAACACAACAGGACGAGATGTTTTGGTGATTTGGGGAATCCACCACCCAGATTCGGAAGCTACAGCCACAAAACTATATGTCAACAAAAAC
>HA_v005_round_4_probe_19
AAAGAGGAGAGACTCTGAAAATCAGAACTAATGGGAATTTAATCGCACCTGAATTTGGATATCTACTTAAGGGTGAAAGCCATGGCAGAATAATTCAAAATGAAGACATACCCATTGGAA
>HA_v005_round_4_probe_20
TTGAAAGAGACGGAGGAGCTGAAAGCACTCATTGGGTCTATAGATAGCATACAAAGATTTGAAATGTTTCCCAAGAGCACGTGGACAGGAGTAGATACTAATAGCGGGGTTACGAGCGCT
>HA_v005_round_4_probe_21
GGAGAATTGATTACTATTGGTCAGTACTAAAGCCAGGGCAGACATTGCGAGTGAGATCCAATGGGAATTTAATTGCCCCATGGTATGGACACATTCTCTCAGGGGAAAGCCACGGAAGAA
>HA_v005_round_4_probe_22
CCAATGCAGTGGAAGATGGGAAAGGATGCTTCGAGCTGTACCATAAATGCGATGACCAGTGCATGGAGACAATCCGAAACGGGACCTATAACAGAAGAGAGTATAAAGAGGAATTAAGAC
>HA_v005_round_4_probe_23
AGAGCCTGGAGACCTGATAGTCTTCAACACAATAGGGAATCTGATTGCCCCAAGAGGACATTACAAGCTAAACAATCAGAAGAAGAGCACAATTCTGAACACTGCAATTCCCATAGGCTC
>HA_v005_round_4_probe_24
TTTGATTGATGGTTGGTATGGATTCAGACACCAAAATGCAGAAGGAACAGGAACAGCTGCAGATCTCAAGTCGACCCAAGCAGCCATTGACCAAATTAATGGAAAGCTAAATCGCCTCAT
>HA_v005_round_4_probe_25
GTCGACACACTAGTAGAAAACAATGTTCCTGTGACACATACCAAAGAATTGCTCCACACAGAGCACAATGGAATGCTATGTGCAACAAACCTGGGGCACCCTCTCATCCTAGACACCTGC
>HA_v005_round_4_probe_26
ACTCAACAGATAAAGTAGATACACTGACTGAAAATGGAGTTCCTGTGACCAGCTCAGTGGACCTTGTAGAAACAAACCATACTGGAACATACTGCTCATTGAATGGGATCAGCCCGGTTC
>HA_v005_round_4_probe_27
AGAACAACCCCGGAAGAGTGACTGTCTCTACCAAAACCAGTCAAACAAGTGTGGTGCCAAATATTGGCAGCAGACCATGGGTGAGAGGCCAAAGCGGTAGGATCAGCTTTTATTGGACAA
>HA_v005_round_4_probe_28
CCAAGGGCCCAGAAATTGCGGCAAGGCCTGCTGTGAACGGACAAAGAGGTAGGATTGATTACTACTGGTCTGTTTTAAAGCCTGGAGAAACCTTGAATGTAGAGTCTAATGGAAATCTAA
>HA_v005_round_4_probe_29
ATGTAACCAGCTCTGGGACTAGCAAGGCATGCAATGCATCAACAGGTGGTCAATCCTTCTATAGGAGCATCAACTGGTTGACCAAGAAGAAACCAGACACTTACGATTTCAATGAAGGGA
>HA_v005_round_4_probe_30
GAACATCAACACTGAATCAGAGGTCAATCCCAAAAATAGCCACCAGACCCCAGGTGAACGGACAGCGAGGAAGGATGGAATTTTTTTGGACAATATTAAAGCCGAACGATTCAATCTTTT
>HA_v005_round_4_probe_31
AATTTTCCAAAGTGGAGTGAGGATGGCCAAATGCAACACAAAGTGCCAAACTTCCGTAGGTGGAATAAACACCAACAAAACTTTCCAGAACATAGACAGGAATGCCCTGGGAGAATGTCC
>HA_v005_round_4_probe_32
GGCCAGGATTAGTTGCTGGTTGGTATGGTTTTCAGCATTCGAATGATCAAGGGGTTGGTATGGCTGCAGATAGGGATTCAACTCAAAAGGCAGTTGATAAAATAACATCCAAGGTGAATA
>HA_v005_round_4_probe_33
GATAGGTTAGTCCTTGCAACAGGGCTCAGGAATGTTCCTCAAAGAGAAACAAGAGGACTATTTGGGGCCATAGCAGGCTTCATAGAAGGAGGTTGGCAAGGAATGGTAGACGGCTGGTAT
>HA_v005_round_4_probe_34
AATACCAAGTGCCAAACTCCAATGGGTGCAATAAACTCCAGCATGCCATTTCACAACATACATCCTCTCACCATTGGAGAATGCCCCAAATACGTGAAGTCAGATAGGTTAGTCCTTGCA
>HA_v005_round_4_probe_35
CTAATGCTCCTAACAAACTCTGCTTTCCAGGAGAGTTGGACAACAATGGTGAGCTGCGGCATCTTTTCAGTGGAGTAAACTCTTTTAGCAGGACAGAATTGATAAGTCCCAGCAAATGGG
>HA_v005_round_4_probe_36
ATGTCAACAAAAACCCCTACACATTAGTATCAACAAAAGAGTGGAGCAGACGCTATGAGCTCGAAATCGGGACCAGAATAGGTGACGGACAAAAAAGTTGGATGAAAATATATTGGCACC
>HA_v005_round_4_probe_37
CCAACACCAATGTAGAAGACCTTTTAATAATATGGGGAATTCATCACTCTAATGATGCAGCTGAGCAGACAAAACTCTACCAGAACCTGAACACCTATGTGTCAGTGGGAACATCAACAC
>HA_v005_round_4_probe_38
ATAGCTGGTTTCATAGAAGGAGGTTGGTCAGGGTTAGTCGCTGGTTGGTATGGGTTCCAGCATTCAAATGATCAAGGGGTTGGTATGGCTGCAGATAGAGACTCAACTCAAAGGGCAATT
>HA_v005_round_4_probe_39
CTGTAAATTCAGGAGCAGGAGTGACTGCTGCATGCAAGTTTGGGAGCTCCAATTCCTTCTTCCGAAACATGGTATGGCTGATACACCAATCAGGAACATACCCTGTAACAAAAAGGACCT
>HA_v005_round_4_probe_40
TCAAAATGAGGACATCCCCATTGGAAACTGCCACACGAAATGCCAGACATATGCAGGAGCAATCAATAGCAGCAAACCCTTTCAGAATGCCAGTAGACATTATATGGGGGAATGTCCCAA
>HA_v005_round_4_probe_41
ACATGCTACCCCGGTGAATTCATAGATTATGAAGAATTAAGAGAGCAGCTAAGTTCAATTTCTTCATTTGAAAAATTTGAAATTTTCCCGAAGGCAAGCTCATGGCCAAATCATGAGACA
>HA_v005_round_4_probe_42
GTAAATATGCGTTTGGGAACTGCCCCAAATACGTTGGAGTGAAGAGTCTCAAACTGGCAGTCGGCTTGAGGAATGTACCTGCTGCATCAGATAGAGGATTGTTTGGTGCCATAGCTGGAT
>HA_v005_round_4_probe_43
ATGTTTGGACATACAATGCAGAATTGCTCGTTCTGCTTGAGAATGAAAGGACCTTAGATTTCCATGACTCCAATGTGAGGAATCTGTATGAGAAGGTCAAATCACAGCTGAGGAATAATG
>HA_v005_round_4_probe_44
ACCAAGGAACTGGAATGGCTGCAGATAGAGAGTCAACTCAAGAAGCAGTTGACAAAATAACATCCAAAGTGAATAATATAATAGACAAAATGAACAAGCAATATGAGATCATTGATCATG
>HA_v005_round_4_probe_45
GCTGCATGCAAATTCGGAAGCTCCAATTCTTTCTTCCGAAACATGATCTGGCTGATACATCAATCAGGAACATATCCTGTAATAAAGAGGACCTTCAACAACACCAAAGGAAGAGATGTG
>HA_v005_round_4_probe_46
ATCAGTCCGATTCATCTTGGTGACTGCAGCTTTGAGGGATGGATTGTAGGAAACCCCTCCTGTGCCACCAACATCAACATCAGAGAGTGGTCATATTTAATTGAAGACCCTAATGCCCCC
>HA_v005_round_4_probe_47
ATAAGAACCAATGGGGCGACGAGTGCCTGCAAAAGATCAGGTTCTTCTTTCTATGCGGAAATGAAGTGGTTACTGTCGAATTCAGACAATGCGGCATTTCCCCAAATGACTAGGTCGTAC
>HA_v005_round_4_probe_48
TACTGTGGGGGATTCATCATTCCAACAATGCAGCAGAGCAGACAAATCTCTATAAAAACCCAGACACTTATGTTTCCGTTGGGACATCAACATTAAACCAGAGATTGGTGCCAAAAATAG
>HA_v005_round_4_probe_49
AGGGAATGTGTTACCCTGGATTTGTGGAAAATCTAGAAGAACTAAGATTCGTCTTCTCCAATGCGGCATCCTACAAGAGAATAAGACTATTTGACTATTCCAAGTGGAATGTAACCAGCT
>HA_v005_round_4_probe_50
CTGGGGCATCCTCTCATTCTAGACACCTGTACTATCGAAGGGCTGGTCTATGGCAATCCTTCTTGTGATCTGCTATTGGGAGGGAAAGAATGGTCCTACATTGTCGAGAGATCATCTGCT
>HA_v005_round_4_probe_51
GCCTAAGACTGGCAACTGGTCTGAGAAATGTCCCACAAGCAGAGACAAGAGGGTTGTTCGGGGCCATAGCTGGGTTTATAGAAGGGGGATGGACAGGCATGATAGATGGATGGTACGGCT
>HA_v005_round_4_probe_52
TTTAAAATTGGCAATAGGGCTCAGGAATGTCCCACAAGTTCAAGATCGGGGGCTCTTTGGAGCAATTGCAGGTTTCATAGAAGGCGGATGGCCAGGGCTAGTGGCTGGTTGGTACGGATT
>HA_v005_round_4_probe_53
CGGGGCATGCAAAAGAGCAAATGTGAATGATTTCTTCAACAGACTGAATTGGCTGACCAAATCTGACGGAAATGCATACCCACTCCAAAACTTGACAAAAGTCAACAACGGGGACTACGC
>HA_v005_round_4_probe_54
CAATCTAGAGAGAAGATTAGAAAACTTAAATAAGAAGATGGAAGATGGATTTCTCGATGTATGGACATACAATGCCGAACTCCTAGTTCTAATGGAGAATGAGAGGACACTTGATTTCCA
>HA_v005_round_4_probe_55
TATAACGCAGAATTGCTAGTGCTGCTTGAAAACCAGAAAACGCTCGATGAACATGATGCGAATGTAAACAATCTATATAACAAAGTGAAGAGGGCACTGGGTTTCAATGCAGTGGAAGAT
>HA_v005_round_4_probe_56
CCCTGGGAGAATGTCCGAAGTACATAAAGTCTGGGCAATTAAAACTTGCTACTGGCCTGAGAAATGTCCCATCCATTAATGAGAAAGGTCTGTTTGGTGCAATTGCAGGATTCATAGAGG
>HA_v005_round_4_probe_57
GAATGGGTGCTTCGAGTTCTATCACAAATGCGATGATGAGTGCATGGAGAGCGTGAAGAACGGCACATATGACTATCCTAAGTACTCAGAGGAGTCCAAATTAAACAGAGAAGAGATAGA
>HA_v005_round_4_probe_58
AAATGAAAAGACCCTGGACCTCCACGACTCCAATGTCAGAAATCTCCATGAGAGAGTTAGAAGGATGCTAAAGGACAATGCCAAAGACGAGGGAAATGGATGTTTCACCTTTTACCATAA
>HA_v005_round_4_probe_59
AACAGGCAGAATTTTTCAAAGTGGAGTGAGACTGGCTAAATGCAACACAAAATGTCAGACCTCCATGGGTGGAATCAATACAAACAAGACTTTCCAGAATATCGAAAGGAATGCTCTTGG
>HA_v005_round_4_probe_60
GGGCAATGGGTGTTTTGAATTTTGGCATAAATGTGATGATGAATGCATCAACTCAGTGAAGAATGGCACGTATGACTACCCAAAATACCAGGACGAGAGCAAACTTAATAGGCAGGAAAT
>HA_v005_round_4_probe_61
GAATTGATTATTATTGGTCCGTGCTTCAACCAGGAGAAACCTTAAATGTGGAATCCAATGGCAATTTAATAGCTCCTTGGTATGCTTACAAATTCACTAGTTCCAATAATAAGGGAGCTG
>HA_v005_round_4_probe_62
TGACACAGAACAAACCAACTTATACAAGAACAATCCTGGAAGGGTGACCGTCTCTACCCAAACTAGTCAAACAAGTGTGGTGCCCAATATAGGCAGTAGACCATGGGTGAGAGGTCAAAG
>HA_v005_round_4_probe_63
GGATGTCCCAGTATTTGTACTCTTAATGTTAACCAGCATATGTGTACAGGCTGATAGGATTTGTGTTGGGTACTTAAGCACAAACTCATCAGAAAGGGTTGACACATTGCTAGAGAACAA
>HA_v005_round_4_probe_64
GGAAACAATGCTATCAATCACGATTCTGTTCCTGCTCATAGCAGAGGGCTCCTCTCAGAATTACACAGGGAATCCTGTGATATGCCTGGGACATCATGCTGTATCCAATGGGACAATGGT
>HA_v005_round_4_probe_65
AATCTACGGGAATCCCAAGTGTGACACCCATCTAAAGGATCAGGGTTGGTCATACATAGTGGAGAGGCCCAGCGCGCCAGAGGGAATGTGTTATCCTGGATCGGTAGAAAATCTAGAGGA
>HA_v005_round_4_probe_66
AAAGTCTGGCCAACTCAAGCTAGCCACTGGACTCAGAAATGTGCCAGCTATATCGAATAGAGGACTGTTTGGAGCAATTGCAGGATTTATAGAAGGAGGCTGGCCAGGTCTAATCAATGG
>HA_v005_round_4_probe_67
ACTTGCTACGGGAATGAGGAACATCCCTGAGAAGGCAACTAGAGGTCTATTTGGCGCAATTGCTGGATTCATAGAGAATGGCTGGCAAGGTTTGATCGATGGTTGGTATGGATTTAGGCA
>HA_v005_round_4_probe_68
CAAATTTATACAAAAAAACAGACACAATAACAAGCGTGACAACAGAAGACATCAATCGAACTTTCAAACCAGTGATAGGGCCAAGGCCTCTTGTCAATGGCCAACAGGGGAGAATTGATT
>HA_v005_round_4_probe_69
CATGACTCCAATGTCAAGAACCTCTTTGATGAGGTGAAAAGGAGGTTGTCAACCAATGCAATGGATGCTGGAAACGGTTGCTTCGACATACTTCACAAATGCAATAATGAGTGTATGGAA
>HA_v005_round_4_probe_70
TAAGTAAGTATGCATTTGGAAACTGCCCAAAATATGTTGGAGTAAAGAGTCTCAAATTGGCAGTTGGTCTGAGGAATGTGCCTGCTAGATCAAGCAGAGGACTATTCGGGGCCATAGCTG
>HA_v005_round_4_probe_71
ACAATTCGAAGCTGTAGACCACGAGTTCTCAAATTTGGAGAGAAGAATTGACAGTCTGAACAAAAGAATGGAAGATGGATTTCTGGACGTTTGGACATACAATGCTGAACTGTTGGTTCT
>HA_v005_round_4_probe_72
GATTTCAATGAAGGGAGTTATGTCAACAATGAAGATGGAGACATCATTTTCTTATGGGGGATTCATCATCCACCTGATGCAAAAGAGCAAACGACACTGTACAAGAATGCAAACACTTTG
>HA_v005_round_4_probe_73
GTCCCAGCAAATGGGGGGATGTCCTGGATGGAGTCACTGCTTCATGTCTCGACAGAGGAGCAAGCAGTTTTTACAGGAATCTAGTCTGGCTGGTAAAAAAGAATGAGAGATATCCAGTTG
>HA_v005_round_4_probe_74
TCCTCTATTTCTGGGGTGTGCACCATCCTCCGGATACCAATGAGCAAAACACTTTGTATGGTTCCGGTGATCGATATGTCAGGATGGGAACTGAAAGAATGAATTTTGCCAAGGGCCCAG
>HA_v005_round_4_probe_75
TGTGACTGAATGTCAATTGAACGAGGGTGTAATGAACACAAGCAAACCTTTCCAGAACACTAGTAAGCACTATATTGGGAAATGCCCCAAATACATACCATCAGGGAGTTTAAAATTGGC
>HA_v005_round_4_probe_76
TGGAAAAGAATGTGACGGTCACACATGCTCAGGACATACTAGAAAAAGAACACAATGGAAGGCTCTGCAGTCTCAAAGGAGTAAAACCCCTCATTCTGAAGAATTGCAGTGTAGCTGGGT
>HA_v005_round_4_probe_77
AATGGTGGATCGTCCTTTTACAGGAATCTGTTGTGGATAATTAAAATAAGATCTGATCCGTACTCATTGATTAAGGGAACATATACCAATACTGGCTCTCAGCCAATCTTATATTTCTGG
>HA_v005_round_4_probe_78
GCCAGGCCAGACATTGCGAATAAGATCCAATGGAAATTTAATTGCTCCATGGTATGGACACATTCTTTCAGGAGAAAGCCATGGGAGAATCCTGAAGACCGATTTAAATAGTGGCAACTG
>HA_v005_round_4_probe_79
TGATAAAATCTGTCTAGGACATCATGCAGTAGCCAATGGAACCATCGTGAAGACTCTCACAAACGAACAGGAAGAAGTGACCAATGCTACTGAAACAGTGGAGAGTACAAGCCTAAACAG
>HA_v005_round_4_probe_80
ACAGAGTGATTGAAAAGACGAATGAGAAGTTCCATCAAATTGAAAAGGAATTCTCTGAGATAGAAGGGAGGATTCAGGACCTTGAGAAATACGTTGAAGACACAAAAATAGATCTTTGGT
>HA_v005_round_4_probe_81
CTTGAAAACGAGAGAACACTAGACCTGCATGATGCGAATGTGAAGAATCTGTATGAAAAGGTCAAATCACAACTAAGGGACAATGCTAATGATCTAGGAAACGGATGCTTCGAATTCTGG
>HA_v005_round_4_probe_82
GAAAGCCATGGAAGAATCCTAAAGACTGATTTGAACAGTGGCAACTGCGTAGTACAATGTCAAACTGAGAAAGGTGGTTTGAACACGACCTTGCCCTTCCACAATGTCAGCAAATATGCA
>HA_v005_round_4_probe_83
TACCATCATGAGAACTCACAGGGGTCGGGTTATGCAGCAGATAAAGAAAGTACCCAGAAAGCAATTGACGGGATCACCAATAAAGTAAATTCCATCATTGACAAGATGAACACACAGTTT
>HA_v005_round_4_probe_84
TGAAAATCAAAAAACTCTCGATGAGCATGACGCAAATGTAAATAATCTATATAACAGAGTGAAGAGGGCACTGGGTTCCAATGCAGTCGAAGATGGGAAAGGATGCTTCGATCTATACCA
>HA_v005_round_4_probe_85
TTAATCAATGGATGGTATGGCTTCCAGCATCAAAATGAGCAAGGGACTGGCATAGCTGCAGACAAAACGTCTACCCAAAAGGCTATAAATGAGATAACAACAAAAATAAATAATATCATC
>HA_v005_round_4_probe_86
TTGCTCGAGAACGAAAGGACCTTGGATTTCCATGACTCCAATGTGAGGAACCTGTATGAAAAGGTCAAGTCACAATTGAGGAATAATGCCAAAGAAATTGGAAATGGATGCTTCGAGTTC
>HA_v005_round_4_probe_87
CACACTAATTGAACAAAACGTTCCAGTGACACAAGTGGAGGAACTCGTGCATGGCGGGATTGATCCGATCCTATGTGGAACGGAATTAGGATCACCACTAGTGCTTGACGACTGTTCATT
>HA_v005_round_4_probe_88
TTGAGCACTGTCCTGGCAGTAAACTTTGCATATGACAAAATTTGCATTGGATATCAGACAAACAACTCGACTGAGACAGTAAACACACTAATCGAGCAAAACGTTCCGGTGACACAGGTG
>HA_v005_round_4_probe_89
CACTATCGAAGGGCTGGTATACGGCAATCCCTCTTGTGATTTGCTACTGGGAGGGAAAGAATGGTCTTACATTGTTGAAAGATCATCAGCGATCAATGGGATGTGTTATCCTGGGAATGT
>HA_v005_round_4_probe_90
TACGACTTGCAGTGGGGCTTAGAAATACACCTTCTGTTGAACCCAAAGGGCTATTCGGAGCCATTGCTGGTTTCATCGAAGGAGGATGGTCTGGGATGATTGATGGATGGTATGGATTTC
>HA_v005_round_4_probe_91
ACAAGAGCAATTCTTACCCAGTTCAAGACGCTCAATATACCAACAATGAGGGAAAGAACATCCTCTTCATGTGGGGCATACATCACCCACCAACTGATACTGAGCAGACAAATTTATACA
>HA_v005_round_4_probe_92
CCTACCGAAGAATCCAGATCTTCCCAGACACAATTTGGAATGTGACTTACAGTGGAACAAGCAAAGCATGTTCAAATTCATTCTACAGGAGTATGAGATGGCTGACACACAAGAGCAATT
>HA_v005_round_4_probe_93
GCTAATTCCTCCTAGCAAATGGGGGGATATTCTAGAGGGAACAACTGCATCATGTCAGAACAGAGGAGCAAATAGCTTCTACAGGAATTTAATCTGGCTTGTGAATAAGCTAAATAAATA
>HA_v005_round_4_probe_94
AGGATTTTCCAAAGTCGCATAAGAATGTCTAAGTGCAACACCAAGTGCCAGACTTCGGTTGGAGGAATAAACACAAACCGAACATTTCAAAACATCGATAAGAATGCTCTAGGTGACTGT
>HA_v005_round_4_probe_95
CATAAATGTGATGACCAGTGCATGGAAACAATTCGGAACGGGACCTATAATAGGAGAAAGTATAAAGAGGAATCAAGACTAGAAAGGCAGAAAATAGAAGGGGTCAAGCTGGAATCTGAG
>HA_v005_round_4_probe_96
CATCCTTCAACTGACACAGAACAAACCAACTTATATAAGAACAACCCTGGAAGAGTGACTGTCTCTACTCAAACTAGTCAAACAAGTGTAGTGCCAAATATTGGCAGTAGGCCCTGGGTA
>HA_v005_round_4_probe_97
AAAGTGAATAACGGTGATTATGCAAGGCTTTACATTTGGGGAGTCCACCACCCTTCAACAGACACGGAGCAAACTAACCTATACAAAAACAACCCTGGAAGAGTCACTGTCTCTACCCAA
>HA_v005_round_4_probe_98
ACAAACTTTATGTCAACAAGAACCCTTATACACTGGTATCAACAAAAGAGTGGAGCAGACGGTACGAATTAGAAATTGGAACCAGGATAGGAGACGGTCAAAGAAGCTGGATGAAAATTT
>HA_v005_round_4_probe_99
TGCTGTGACGGATATTTGGTCATATAATGCCAAACTTCTTGTACTGCTAGAAAATGACAAAACTTTAGATATGCATGATGCTAATGTAAGGAATTTACATGAGCAGGTGCGAAGAGAATT
>HA_v005_round_4_probe_100
AAGAGGAGTTACAACAATACCAATCAAGAAGATCTTTTGGTGCTGTGGGGGATTCATCACCCTAATGACGCAACAGAGCAGACAAAGCTCTATCAAAACCCAACCACTTACGTTTCAGTT
>HA_v005_round_5_probe_1
TGAATGGTGTCAGCCCAATACATCTTGGGGATTGCAGTTTTGAAGGGTGGATTGTTGGCAACCCTTCCTGTGCAAGCAACATCAACATCAGAGAATGGTCTTATCTGATTGAAGACCCCA
>HA_v005_round_5_probe_2
AGTGTGACAACAGAAGATATAAATCGGACTTTCAAGCCGGTGATAGGGCCAAGGCCCCTTGTCAATGGACAGCAGGGGAGAATTGACTATTATTGGTCAGTATTAAAACCAGGCCAAACG
>HA_v005_round_5_probe_3
CGATGAACATGATGCGAATGTAAATAATCTATACAACAAGGTGAAAAGAGCACTGGGTTCTAATGCAGCAGAAGATGGAAATGGATGCTTCGAATTGTACCATAAATGTGATGATCAATG
>HA_v005_round_5_probe_4
CAACTAAACCTTTCCAGAATATCTCGAGAATAGCAATTGGGGATTGCCCCAAGTATGTTAAACAGGGCTCTTTAAAACTCGCAACAGGGATGAGGAATATTCCTGAAAAGGCATCAAGAG
>HA_v005_round_5_probe_5
GACAATGCCATTGATGAAGGGGATGGGTGCTTCAGCATTCTCCATAAATGTAATGACTCATGTATGGAGACCATTCGAAATGGGACATATAATCATGAGGACTACAAAGAAGAGTCACAA
>HA_v005_round_5_probe_6
TTGAAAAGACAAGAAATCGAAGGGATCAAGTTGAAGACTGAAGACAATGTATACAAAATATTGTCGATTTACAGCTGCATTGCAAGCAGTGTTGTTCTGGTAGGACTCATACTCGCATTT
>HA_v005_round_5_probe_7
TGCAGAGGAGTCAAAGTTAAAGAGGCAGGAAATTAATGGGATAAAACTCAAATCAGAAGACAACGTTTACAAAGCATTATCAATATACAGCTGCATTGCAAGCAGTGTTGTGCTAGTAGG
>HA_v005_round_5_probe_8
GTTCTCTATTTTTGGGGTGTGCACCATCCTCCTGACACAACTGAACAGAATGTTCTGTACGGTTCTGGTAATCGATACGTTAGAATGGGAACTGAAAGCATGAATTTTGCCAAGAGCCCA
>HA_v005_round_5_probe_9
GACACAATATTAGAAAAGAATGTGACAGTAACGCACTCAGTTGAGCTTCTAGAGAGTCAAAAGGAGGAAAGATTCTGCAGAGTGTTAAGTAAAGCCCCTTTAGATCTAAAGGGTTGCACT
>HA_v005_round_5_probe_10
GAAAGAGTTAGACGCCAACTACGAGAGAATGCAGAGGACAAAGGAAACGGGTGTTTTGAAATTTTCCATCAATGTGACAACAGTTGCATTGAAAGCATAAGAAATGGGACATATGACCAT
>HA_v005_round_5_probe_11
AGCACAAACCAGGAGCAAACCAACCTATATGTTCAGGCATCAGGAAGGGTAACAGTTTCAACCAGAAGGAGCCAACAAACCATAATACCGAATATTGGATCCAGGCCTTTGGTCAGGGGC
>HA_v005_round_5_probe_12
ACCAATTCCTAGAATTTTCAGCCGATCTAATCATTGAAAGGCGAGAAGGAAGTGATGTTTGTTATCCTGGGAAATTCGTGAATGAAGAAGCACTGAGGCAAATTCTCCGGGAGTCTGGCG
>HA_v005_round_5_probe_13
ACAATTATGAAGAACTGAAGCATTTAATGAGCAGCACAAATCACTTTGAAAGAGTTCAGATATTTCCTAGAAGCTCTTGGTCCAACCATAATGCCTCATCAGGAGTGAGCTCAGCATGCC
>HA_v005_round_5_probe_14
GGTCTTACAATGCTAAACTTCTCGTGCTAATCGAAAACGACAGAACATTAGACCTGCATGATGCCAATGTTAGGAACCTGCATGAACAAATCAAGCGGGCCCTAAAAGACAATGCCATTG
>HA_v005_round_5_probe_15
AGCCCAGGATGTGACCATCTGAATGGTGCAGAATGGGATGTATTCATAGAAAGACCCAATGCAATGGACACTTGCTACCCATTCGATGTGCCAGATTATCAGAGTCTGAGAAGCATACTT
>HA_v005_round_5_probe_16
TTCCAATTATCAACAGTCCTTTGTACCGAGTCCGGGGGCGAGACCACAAGTGAATGGCCAATCTGGAAGGATCGACTTCCATTGGCTGATGCTAAATCCCAATGACACAGTCACTTTCAG
>HA_v005_round_5_probe_17
TTAAGCAACAACTCAACAGATACGGTAGACACACTAACAGAAAATGGAGTACCCGTGACGAGCTCAATTGATCTTGTTGAAACAAATCATACTGGAACTTATTGCTCTTTGAATGGTGTC
>HA_v005_round_5_probe_18
GATCCTGGGGCGCCCCATGGGCTTTGTTACCCTGGAGAATTAAACAACAATGGTGAGCTCAGACATTTGTTCAGTGGAATCAGGTCATTCAGCAGAACGGAATTGATCCCACCTACTTCC
>HA_v005_round_5_probe_19
CCAACAATTTGAGTTAATAGACAATGAATTCACTGAGATTGAAAAGCAAATTGGCAATGTGATAAATTGGACCAGAGATTCCATGACAGAAATGTGGTCCTATAACGCTGAACTCTTGGT
>HA_v005_round_5_probe_20
CACCTACTTCCTGGGGGGAAGTACTTGACGGTGCGACATCTGCTTGCAGAGATGACAAGGGAACCAACAGCTTCTATCGAAATTTAGTCTGGTTTGTAAAGAAGAATAATAGATATCCAG
>HA_v005_round_5_probe_21
TCATTGGGTCTGGAGAAAGAGTACAGAGGTTTGAAATGTTTCCCAAGAGCACGTGGGCCGGAGTAGACACTAGCAGGGGAGTTACGAAAGCTTGCCCCTACATTAGTGGATCGTCTTTCT
>HA_v005_round_5_probe_22
CGATCCTGTATTTCTGGGGTGTACACCATCCTCCAGATACCAATGAGCAAAATACCTTGTATGGCTCTGGTGACAGATATGTTAGGATGGGAACTGAGAGCATGAATTTTGCCAAAAGTC
>HA_v005_round_5_probe_23
GGCTCTCTGAAACTTGCAACAGGAATGAGGAACATCCCTGAAAAGGCATCAAGAGGGCTCTTTGGAGCAATAGCTGGGTTTATAGAGAATGGCTGGCAAGGCCTAATTGATGGTTGGTAT
>HA_v005_round_5_probe_24
GCAAATAGGAAATGTCATTAATTGGACACGAGACTCAATGACTGAGGTATGGTCGTATAATGCTGAGCTGTTGGTGGCAATGGAAAATCAGCATACAATAGACCTTGCAGACTCAAAAAT
>HA_v005_round_5_probe_25
GTTACCCTGGGAATGTGGAAAACTTAGAGGAACTCAGAATACTTTTTAGTTCCTCTAGTTCCTATCAAAGAATTCAAATGTTCCCAGACACAATCTGGAATGTGACCTACAGTGGAACAA
>HA_v005_round_5_probe_26
AGATATGCAACAATCCTCACAGGATTCTTGATGGGAGGGACTGCACACTAATAGATGCCCTACTGGGGGATCCTCATTGCGATGTCTTTCAAGATGAAACATGGGATCTTTTTGTGGAGC
>HA_v005_round_5_probe_27
GGAACACTTGAAAACTGCGAAACTAAATGTCAAACTCCCTTGGGAGCAATAAATACAACATTGCCCTTTCATAATATCCACCCACTGACCATTGGTGAGTGCCCCAAATATGTAAAATCG
>HA_v005_round_5_probe_28
CTTAGAAACACTCCTTCTATTGAACCCAAAGGATTGTTTGGAGCCATTGCTGGTTTTATTGAAGGGGGATGGTCTGGGATGATTGATGGATGGTATGGGTTTCACCATAGTAATTCAGAA
>HA_v005_round_5_probe_29
AGAAATAAGTGGAGTAAAGTTGGAATCAATAGGAATTTACCAAATATTGTCAATTTATTCAACAGTGGCGAGTTCCCTAGTACTGGCAATCATGATGGCTGGTCTATCTTTATGGATGTG
>HA_v005_round_5_probe_30
CGCGGGGTCTACAACAACACGACTGGCAGAGATGTTTTGGTTATATGGGGTATACATCACCCTGTCTCCACAGACGAAGCGAGACAACTATATGCCAAAGACAACCCATACACATTGGTA
>HA_v005_round_5_probe_31
GGAAAACCTAAATAAAAAGATGGAAGATGGATTTATTGATGTATGGACATATAATGCCGAACTCCTAGTTTTGATGGAAAATGAGAGAACACTTGATTTCCATGATTCTAATGTGAAGAG
>HA_v005_round_5_probe_32
TACAATAATACCAACCAAGAAGATCTCTTGGTACTGTGGGGGATTCACCATCCTAATGATGAGGCAGAGCAGACAAGGCTCTATCAAAACCCAACCACCTATATTTCCATTGGGACATCA
>HA_v005_round_5_probe_33
GCTGACTAAATCTGGGAGTGCTTACCCAGTGTTGAATGTGACTATGCCAAATAATGACAACTTTGACAAATTGTATGTCTGGGGAGTTCACCACCCAAGCACAAACCAAGAGCAAACCAA
>HA_v005_round_5_probe_34
TCACTCTGAATCGGTTAGCGAACAGACCAAACTCTATGGAAGTGGAAACAAGTTGATAACAGTAAGAAGCTCAAAATACCAGCAATCATTCACCCCAAGTACGGGAGCACGGAGAATCGA
>HA_v005_round_5_probe_35
AGGAAGAGTCACAGTCTCTACTAGGAGGAGCCAACAAACTATAATCCCAAACATTGGATCTAGACCCTGGGTAAGAGGTCAATCTGGCAGAATAAGCATCTATTGGACAGTAGTCAAACC
>HA_v005_round_5_probe_36
CTCTTCGGAGCTATTGCAGGTTTCATCGAAGGAGGGTGGACTGGAATGATAGATGGATGGTATGGCTACCACCATGAGAATTCTCAAGGCTCAGGGTATGCGGCGGACAAAGAGAGCACT
>HA_v005_round_5_probe_37
AAGCTTGCCCCTACAATAGTGGGTCGTCTTTCTATAGAAATCTTTTGTGGATAATAAAAACGAAGTCTGCCGCATATCCAGTAATTAGGGGAACATACAACAATACTGGCTCTCAACCGA
>HA_v005_round_5_probe_38
AAATGAGAAGACCCTGGACCTCCACGATTCCAATGTCAGAAATCTCCATGAGAAGGTTAGAAGGATGCTAAAAGACAATGCCAAAGATGAGGGAAACGGATGTTTCACTTTTTACCATAA
>HA_v005_round_5_probe_39
ATTACGAGTGAGGTCCAATGGGAATCTAATTGCACCATGGTATGGGCACATTCTTTCAGGAGAAAGCCATGGCAGAATCTTGAAGACTGATTTGAACAGTGGTGACTGCGTAGTGCAATG
>HA_v005_round_5_probe_40
GTTCTACTTATCAAAACAACTTTGTGCCTGTGGTGGGAGCAAGACCACAGGTGAATGGTCAAAGTGGACGGATAGATTTCCATTGGACAGTGGTACAGCCAGGTGATAACATCACTTTTT
>HA_v005_round_5_probe_41
GGGACAAGCAAGGCATGCAATGCTTCAACAGGAGGTCAGTCTTTCTATCGGAGCATCAATTGGCTAACTAAGAAGAAACCCGACACCTATGACTTCAATGAGGGGACTTACATCAATAAT
>HA_v005_round_5_probe_42
AGTGGCAACTGCGTAGTGCAGTGTCAGACTGAGAAAGGTGGTCTAAATACGACCTTGCCGTTTCACAATGTCAGCAAATATGCATTTGGGAATTGCCCCAAATACGTTGGAGTAAAGAGT
>HA_v005_round_5_probe_43
AATTGAAACATCTCCTCACTAGTGTGACCCACTTTGAGAAAATTAAGATTCTGCCTAGAGACCAATGGACCCAGCACACAACAACTGGTGGTTCTCGGGCTTGTGCAGTATCCGGGAATC
>HA_v005_round_5_probe_44
ATATGTCTCAGTTGGGTCATCAAAGTACAACCGGAGATTCACACCTGAGATAGCAGCCAGACCTAAAGTCAGAGGGCAAGCTGGTAGGATGAATTATTATTGGACACTATTGGATCAGGG
>HA_v005_round_5_probe_45
TGAGATCAAAGGAGTAAAATTGAGCAACATGGGAGTTTATCAAATCCTTGCAATTTATGCTACAGTAGCAGGCTCCCTGTCATTGGCAATCATGATAGCTGGGATCTCCTTTTGGATGTG
>HA_v005_round_5_probe_46
GGAGACCAAAGTTGGTCTTACATAGTGGAGAGACCTGGAGCCCAACATGGGATATGCTACCCAGGGGCATTAAATGAATTGGAAGAGTTGAAAGCACTCATTGGATCTAGAGAAAGAGTA
>HA_v005_round_5_probe_47
GTCCATACCAGGGAGGACCCTCCTTTTATAGAAATGTGGTATGGCTTATCAAAAAGAACAATACATACCCAACAATAGAGAAAAGTTACCATAATACCAATCAAGAAGATCTTTTGGTGC
>HA_v005_round_5_probe_48
AAGAGGATGCACCATGGAGGGTTGGATATTGGGGAACCCCCAATGTGACCTATTACTTGGTGATCAGAGTTGGTCATACATAGTGGAACGGCCTACAGCTCGAAATGGGATCTGCTACCC
>HA_v005_round_5_probe_49
CAGACAAGGAGTCCACTCAGAAAGCAATAGATGGAATCACTAATAAGGTCAACTCAATCATTGACAAAATGAACACTCAATTTGAGGCCGTTGGAAAGGAATTCAACAATCTGGAAAGAA
>HA_v005_round_5_probe_50
CACCAATTCATCAGAAAGGGTCGACACGCTCCTTGAAAATGGGGTTCCAGTTACCAGCTCCGTTGACCTGATTGAAACAACCCACACGGGAACATACTGTTCTCTAAATGGGGTCAGCCC
>HA_v005_round_5_probe_51
TATCAGATACTATCAATCTACTCAACAGTGGCGAGTTCCTTAGCACTGGCAATCATGATAGCTGGTCTATCTTTTTGGATGTGCTCCAATGGATCATTGCAGTGCAGAATTTGCATCTAG
>HA_v005_round_5_probe_52
GGGGTCAGCCCAGTGCATTTAGGAGATTGTAGCTTTGAAGGATGGATTGTAGGAAACCCGGCATGTACCAGCAACTTTGGGATCAGAGAGTGGTCATACCTGATTGAGGATCCTGGGGCG
>HA_v005_round_5_probe_53
GAACACTCAATTCACTGCAGTGGGCAAAGAATTCAATAATTTAGAAAGGAGAATTGAAAATTTGAATAAAAAGGTCGATGATGGATTCCTGGATGTTTGGACATACAATGCCGAACTGCT
>HA_v005_round_5_probe_54
AATGAGCAGGGTAGTGGGTATGCTGCAGACAAAGAATCTACACAGAAAGCAATTAATGGAATCACTAACAAGGTCAACTCAATCATTGGCAAAATGAACACTCAATTCGAAGCCATTGGG
>HA_v005_round_5_probe_55
AACAGAGAGGAAATAGAAGGAATCAAATTAGAATCAACAGGGACTTATCAGATACTTTCAATCTATTCTACAGTAGTGAGTTCCCTAGTACTGGCAATCATGGTAGCTGGTCTATCTTTT
>HA_v005_round_5_probe_56
GGGACAATAGTGAGTAATCTGCCATTTCAGAACATAGATAGCAGAGCAGTAGGAAAATGTCCGAGGTATGTTAAACAAGGGAGTCTGATGCTAGCAACAGGGATGAAGAATGTTCCTGAG
>HA_v005_round_5_probe_57
ATAGATATCCAGTTATCAGCAAGACCTACAACAACACAACGGGAAGGGATGTTCTAGTTTTGTGGGGAATACACCACCCAGTATCTGTGGAGGAGACAAAGACTTTGTATGTCAACAGTG
>HA_v005_round_5_probe_58
ATGGCCTGTGTTATCCAGGAGATTTCAATGATTATGAAGAACTGAAGCATTTAATGAGCAGCACAAACCATTTTGAGAAAATTCAGATAATTCCTAGGAGCTCTTGGTCCAACCATGATG
>HA_v005_round_5_probe_59
AATGCCAGACGTACGCAGGAGCAATTAATAGCAGCAAACCCTTTCAGAATGCAAGCAGGCACTACATGGGAGAGTGCCCCAAATATGTGAAGAAGGAAAGCCTACGGCTGGCAGTTGGAC
>HA_v005_round_5_probe_60
CAGATCTTCCCAGACAGAATTTGGAATGTGACTTACACTGGAACAAGCGCAGCATGTTCAAACACATTCTACAGGAATATGAGATGGCTGACACACAAGAGTAATTCTTATCCTGTTCAA
>HA_v005_round_5_probe_61
GGGAATTTGAAGTAGTGAACCATGAGTTCTCCGAAGTCGAAAAAAGAATAAACATGATAAGTGACAAAATTGATGATCAGATTGAAGATCTTTGGGCCTACAATGCAGAGCTTCTGGTCC
>HA_v005_round_5_probe_62
TATGCCGAATAATGACAATTTTGACAAATTATACATCTGGGGAGTTCACCACCCAAGCACAAATCAAGAACAAACCAGCTTATACGTTCAAGCATCAGGAAGAGTCACTGTCTCTACCAG
>HA_v005_round_5_probe_63
AAACTTTGAGAGCAATGGAAACTTCATTGCTCCAGAAAATGCATACAAAATTGTCAAGAAAGGAGATTCAACAATTATGAAAAGTGAGTTGGAATATAGTAACTGCAACACCAAGTGTCA
>HA_v005_round_5_probe_64
GGCTGCAGATCTCAAGTCAACTCAGGCAGCTATTGACCAAATTAATGGGAAATTGAATCGTCTCATTGAAAAAACGAATGAGAAATACCACCAAATTGAGAAGGAATTTGAACAAGTAGA
>HA_v005_round_5_probe_65
ATGTCAACAGTGATCCGTACACGCTGGTTTCCACCAAATCATGGAGCGAGAAGTATAAACTAGAGACTGGAGTTCGACCAGGGTACAATGGACAGAGGAGCTGGATGAAGATCTACTGGT
>HA_v005_round_5_probe_66
ACCAAATACAAGACATATGGGCATACAATGCAGAATTGCTAGTACTGCTTGAAAATCAGAAAACACTCGATGAGCATGATGCGAACGTAAACAATCTATATAATAAGGTAAAGAGGGCAT
>HA_v005_round_5_probe_67
GGAGATAAGTGGAGTGAAATTGGAATCGATAGGAGTTTACCAAATACTGTCAATTTATTCTACAGTGGCGAGTTCCCTAGCACTGGCAATCATGGTAGCTGGTCTATCCTTGTGGATGTG
>HA_v005_round_5_probe_68
ATGCTGATGCATACGTTTCAGTTGGATCGTCAAAATACAACCGAAGATTCGCTCCGGAAATAGCAGCTAGACCTGAAGTTAGAGGACAGGCAGGCAGAATGAACTATTATTGGACACTAT
>HA_v005_round_5_probe_69
TTAGTTCAAAGCTCCTCAACAGGGAAAATATGCAACAATCCCCACAGGGTCCTCGATGGAAGAGACTGCACACTAATAGACGCCCTATTGGGGGATCCCCACTGTGATGTCTTTCAAGAT
>HA_v005_round_5_probe_70
ACGATATTGGAGAAAAATGTAACCGTCACACACTCTGTTGAATTGCTGGAAAATCAAAAGGAAGAAAGATTCTGTCGGATTTTGAACAAGGCCCCACTTGACTTAAGAGGATGCACCATG
>HA_v005_round_5_probe_71
AATCCCCACAGAATCCTTGATGGAAGAGACTGCACACTGATAGATGCTCTATTGGGGGATCCTCATTGCGATGTCTTTCAAGATGAAACATGGGACCTCTTTGTAGAGCGGAGCAGTGCT
>HA_v005_round_5_probe_72
TGGGTATGCAGCAGACAAAGAATCCACTCAAAAGGCAATTGATGGAATCACCAACAGGGTAAATTCTGTGATCGAAAAGATGAACACCCAATTCGAAGCTGTTGGAAAAGAATTCAGTAA
>HA_v005_round_5_probe_73
AATGTCAGACCCCAGTGGGCGCCATAAATTCCAGTCTACCCTTCCACAATGTCCACCCCTTTACCATTGGGGAGTGCCCTAGGTATGTCAAGTCGAAGAAACTGGTTCTTGCAACAGGGC
>HA_v005_round_5_probe_74
CTCGAAATGGGATCTGCTACCCTGGAGTTTTGAATGAAGCAGAAGAATTGAAGGCACTCATTGGATCAGGAGAAAGAATAGAGAGATTTGAAATGTTTCCCAAAAGCACATGGAGAGGAG
>HA_v005_round_5_probe_75
AAGATTGACTTATGGTCATATAATGCCGAATTGTTAGTCGCACTGGAAAACCAGCACACCATAGATGTGACTGACTCGGAGATGAACAAACTTTTTGAAAGAGTAAGACGCCAACTAAGA
>HA_v005_round_5_probe_76
ATCAAGCTGAATTGCTAGTAGCAATGGAAAATCAGCATACAATTGACATGGCTGATTCAGAAATGCTGAATCTATATGAGAGGGTGAGAAAGCAACTAAGGCAAAATGCAGAAGAAGATG
>HA_v005_round_5_probe_77
TGATGAGCATGACGCAAATGTGAATAATCTGTACAACAAAGTGAAAAGAGCATTGGGTTCAAATGCAAGAGAGGATGGAAATGGATGCTTCGAACTGTACCACAAATGTGATGATCAATG
>HA_v005_round_5_probe_78
AGCACATGGAGAGGAGTAGACACCAGCAGAGGAGTAACAGCAGCTTGCCCTTACAATAGTGGTTCTTCTTTCTACAGAAACCTGCTATGGATAATAAAAACCACTTCAGCACAATATCCA
>HA_v005_round_5_probe_79
CAGGAAACGCATATCCAGTATTGAATGTGACTATGCCCAACAATGACAATTTTGACAAACTATACATCTGGGGAGTTCACCACCCGAGCACAAATCAAGAACAAACCAACCTGTATGTCC
>HA_v005_round_5_probe_80
TACACATTGGTATCTACCAGTTCATGGAGTAGAAAATACAACTTAGAAACTGGAGTCCGACCTGGATATAATGGCCAAAAGAGTTGGATGAAGATTTACTGGTATTTGATGCACCCAGGG
>HA_v005_round_5_probe_81
CCAGGCCAAACGTTGCGAGTGAGATCCAATGGGAATCTAATTGCCCCATGGTATGGTCACATTCTCTCAGGAAAAAGCCATGGAAGAATCTTGAAGACTGATTTGAGCAGTGGCAACTGC
>HA_v005_round_5_probe_82
CGAATAACTCCACAGACACAGTGAACACTCTTATGGAACAGAATGTGCCGGTCACTCAAACAATGGAGCTTGTGGAAACAAAAAAACACCCCGCTTATTGTAATACTGATTTAGGAACAC
>HA_v005_round_5_probe_83
AACCATGCTGAATATGCAGAAGAGTCGAAACTGAAGAGACAAGAAATAGAGGGTATAAAGCTGAAGTCAGAAGACAATGTTTACAGAGCATTGTCAATATACAGTTGCATTGCAAGCAGT
>HA_v005_round_5_probe_84
CAAAATGTAAGCCCTCACTGGATAGGAGAATGCCCCAAATATGTGAAAAGTGAAAGTCTGAGACTTGCAACTGGACTAAGGAATATTCCACAAATTGAAACTAGAGGGCTCTTCGGAGCT
>HA_v005_round_5_probe_85
AATGTGAATAATCTATATAAAAAGGTGAAGAGAGCATTGGGTTCTAATGCAATGGAGGACGGAAATGGGTGCTTCGAATTGTATCACAAATGTGATGACCAATGCATGGAAACGATTAGG
>HA_v005_round_5_probe_86
AATGAGTTTTTCAAAGACCCCAGAAATTGCGGAAAGAACTACTGTAAACGGACAAAGAGGTAGAATTGATTACTACTGGTCTGTTTTGGAGCCTGGGGAAACATTGAATATAGAGTCTAA
>HA_v005_round_5_probe_87
TGATTTATGGTCATACAATGCAGAACTGTTAGTCGCACTGGAAAACCAACACACTATAGATGTGACTGACTCAGAGATGAACAAACTCTTTGAAAGAGTAAGGCGTCAACTTAGGGAAAA
>HA_v005_round_5_probe_88
AGTAATTCAGAAGGAACAGGAATGGCGGCTGATCAGAAATCAACACAAGAAGCAATTGACAAGATCACCAATAAGGTCAACAATATAGTTGATAAAATGAACAGGGAATTTGAAGTAGTG
>HA_v005_round_5_probe_89
GGATACTTAAGCACCAACTCAACAGAAAAAGTTGATACACTGTTGGAGAATGATGTTCCAGTCACAAGCTCTATTGATCTAGTTGAGACAAACCACACAGGAACATATTGTTCTTTGGAT
>HA_v005_round_5_probe_90
CAATCAAGAAGATCTTTTGGTGCTGTGGGGAATCCACCATCCAAATGATGAGGAAGAGCAGACAAGGATCTATAAAAACCCAACTACCTATATTTCCGTTGGGACATCAACACTAAACCA
>HA_v005_round_5_probe_91
CATATAATGCAGAATTGCTAGTTCTACTTGAGAACCAGAAAACACTCGATGAGCATGATGCAAATGTAAACAATCTATATAATAAAGTGAAGAGGGCGTTGGGTTCCAATGCGGTGGAAG
>HA_v005_round_5_probe_92
GGGGGAAGTGAACGATGGAGTAACGGCTGCCTGTCAAGACAGAGGAGCTAGCAGCTTTTACCGGAACTTGGTATGGTTTGTGGCGAGAGGAAATAACTATCCTGTGATTCGCGGGACCTA
>HA_v005_round_5_probe_93
TAGAGAACCAGAAAACGCTAGACGAACATGATTCCAATGTCAAAAACCTTTTTGATGAAGTGAAAAGGAGACTGTCAGCCAATGCAATAGATGCTGGGAACGGTTGCTTTGACATACTTC
>HA_v005_round_5_probe_94
AGTATGGAAAAGGAAGAATCTTCCAAAGCCCAATCAGAGTCGCCAGATGCAACACCAAATGCCAGACTTCTGTCGGAGGGATAAACACCAACAAAACATTCCAGAACATAGAGAGAAATG
>HA_v005_round_5_probe_95
CTCAGCAGAACATCTCATAGTCTGGGGAATTCATCACCCTTCAAGTACACAAGAGAAGAATGATCTGTATGGGACCCAATCGCTTTCCATTTCAGTGGGGAGTTCTACTTATCAAAACAA
>HA_v005_round_5_probe_96
GATTACCAAAGCCTGAGAAGCATACTTGCGAACAATGGGAAATTCGAATTCATTGCAGAAGAATTTCAATGGACTACAGTGAAGCAAAATGGGAAATCTGGAGCTTGCAAGAGGGCAAAC
>HA_v005_round_5_probe_97
ACCAGTGCATGTAAAAGATCAGGATCTTCATTCTATGCAGAGATGAAATGGCTTCTGTCAAATACAGACAATGCTGCTTTCCCGCAGACAACGAAGTCGTACAAAAACACAAGGAAAGAT
>HA_v005_round_5_probe_98
TAGCTACTAGACCCAGAGTAAACGGGCAAAGTGGAAGAATGGAATTCTTCTGGACAATTTTAAAGCCGAATGATGCCATCAATTTCGAGAGCAATGGGAATTTTATTGCTCCAGAATATG
>HA_v005_round_5_probe_99
CACCCATTGACCATTGGTGAATGCCCCAAGTATGTAAAATCAAAGAGATTAGTCTTGGCAACAGGATTAAGAAATGTCCCTCAAATTGAATCAAGAGGACTGTTTGGGGCAATAGCTGGT
>HA_v005_round_5_probe_100
CTTTGCCATATCATGCTTTTTGCTTTGTGTTGTTTTGCTGGGGTTCATTATGTGGGCTTGCCAGAGAGGCAACATTAGGTGCAACATTTGCATTTGAGTATACTAATAGTTAAAAACACC
>HA_v005_round_6_probe_1
AGTTTTTATCGAAACTTGCTGTGGATAACAAAGAAGGGAACTTCTTATCCTAAACTCAGTAAATCATACACGAACAACAAGGGAAAAGAAGTACTTGTACTCTGGGGAGTGCATCACCCT
>HA_v005_round_6_probe_2
AAGGAGATTGCTATCATAGTGGAGGGACAATAATAAGTAATTTGCCCTTTCAGAACATAAATAGCAGAGCAGTAGGGAAATGTCCGAGGTATGTTAAGCAAGAGAGTCTGCTACTGGCAA
>HA_v005_round_6_probe_3
CTTACAATGCGGAACTACTTGTTGCCCTAGAGAACCAGCATACAATTGACCTGACTGATTCAGAGATGAACAAATTGTTTGAAAAGACCAGGAGGCAACTGAGGGAAAATGCTGAAGACA
>HA_v005_round_6_probe_4
AAAGTAAACAGCGGTGATTATGCGAGACTTTACATCTGGGGAGTTCACCACCCTTCGACGGACACTGAGCAAACCGACTTGTACAAGAACAATCCTGGTAGGGTCACTGTATCTACCAAA
>HA_v005_round_6_probe_5
AAACATGCTTGCAGACAGAATAGATGACGCTGTGACTGATGTGTGGTCATACAATGCTAAACTTCTTGTGCTACTGGAAAATGACAAAACCCTAGACATGCATGACGCCAATGTCAGAAA
>HA_v005_round_6_probe_6
CGATTGGGGAAAGGATATTCTCTTCGTGTGGGGCATACACCATCCACCTACTGATACTGAGCAAATGAGTCTATACAAAAAAGCTGATACAACAACGAGCATAACAACGGAAGATATCAA
>HA_v005_round_6_probe_7
ACCTGGGCCATCCATCACCCACCAACATCTGATGAACAGATAAAATTATACAAAAATCCGGATACCCTCTCCTCAGTCACCACTGATGAAATCAATAGGAGTTTCAAGCCTAACATAGGA
>HA_v005_round_6_probe_8
ACACCGGAGATTCGGACATTGTTTTCACCTGGGCCATTCATCACCCACCAACATCTAATGAACAGGTGCAGTTGTACAAAAACCCGGATACCCTCTCTTCAGTCACCACTGATGAGATCA
>HA_v005_round_6_probe_9
AGAAAACATTGGATGAGCATGACGCTAATGTAAGGAACCTACACGATAGAATCAGAAGGGTCCTAAGAGAAAATGCAATTGATACAGGAGATGGTTGCTTTGAAATTCTGCATAAATGTG
>HA_v005_round_6_probe_10
CATCGGTCACAACGGATGAAATTAACAGGAGTTTCAGACCTAACATAGGACCACGACCCCTGGTTAGGGGACAGCAAGGGAGGATGGATTATTATTGGGCTGTCCTAAAGCCAGGGCAGA
>HA_v005_round_6_probe_11
ATTGCTCTCTGGAGGGTTTGGTCCTAGGCAATCCCAAATGCGATCTTTATCTGAATGGTAGAGAGTGGTCATACATTGTGGAGAGACCCAAGGAAATGGAAGGAATCTGCTATCCAGGAT
>HA_v005_round_6_probe_12
AATGTCCCAAATACGTCAAGACCACAAAACTAAGAATGGCAACAGGACTAAGAAACGTCCCATCCATTCAATCCCGAGGACTGTTCGGGGCAATTGCTGGATTCATTGAGGGGGGATGGA
>HA_v005_round_6_probe_13
ACAAAATGAACACTCAAATTTTGGCACTCATTGCTTGCATGCTGATTGGAGCTAAAGGAGATAAAATATGTCTTGGGCACCATGCTGTGGCAAATGGAACAAAAGTGAACACACTAACAG
>HA_v005_round_6_probe_14
GCGATCTACTCTACAGTCGCTAGTTCCCTGGTCTTGTTAGTCTCCCTGGGGGCAGTCAGTTTCTGGATGTGTTCTAATGGGTCATTGCAATGCAGAATATGCATTTAGAACTAGGATTTT
>HA_v005_round_6_probe_15
GATTCAGGCACCAGAATGCAGAAGGAACAGGAACAGCAGCAGACCTCAAATCCACTCAGGCAGCCATTGATCAGATCAATGGGAAGTTAAATCGTCTCATTGAAAAGACAAATGAGAAGT
>HA_v005_round_6_probe_16
AAATTAATAACAGTCGGGAGTTCTAATTACCACCAGTCCTTTGTACCGAGTCCAGGAGCGAGGCCACAAGTGAATGGCCAATCTGGAAGAATTGACTTTCATTGGCTAATGCTAAACCCC
>HA_v005_round_6_probe_17
ATCAGAACTCTGAGGGAACGGGAATCGCGGCAGACAGGGACAGCACCCAGAAGGCAATAGACAACATGCAGAACAAACTAAACAACGTCATTGACAAAATGAACAAGCAATTTGGAGTGG
>HA_v005_round_6_probe_18
GGACACTAGTGCAGCCAGGTGACAATATCACCTTCTCACACAATGGGGGCCTAATAGCACCGAGCCGAGTTAGCAAATTAATTGGGAGGGGATTGGGAATTCAATCAGACGCACCAATAG
>HA_v005_round_6_probe_19
GGAGTGAGCTCAGCATGCCCATACCAAGGAAGATCCTCCTTTTTTAGAAATGTTGTATGGCTTACCAAAAAGAACGATGCATACCCAACAATAAAGAAAAGTTACAATAATACTAACCAA
>HA_v005_round_6_probe_20
ACCCATTATTGGGCCCAGGCCACTGGTAAGAGGGCAACAAGGGCGGATGGACTATTATTGGGGTATTCTGAAGAGGGGAGAAACTTTAAAAATTAGAACCAATGGGAACCTGATCGCGCC
>HA_v005_round_6_probe_21
GCAATTCTTATCTGAGACGTTATTGCTTTAGCTACATTTTCTGTCTGGCTTTCGGTCAGGACCTTCCAGGGAATGACAACAGTACAGCAACACTGTGCCTGGGACACCATGCAGTGCCGA
>HA_v005_round_6_probe_22
GCATGAGTTCTCAAACCTAGAAAGAAGAATAGACAACCTAAACAAGAGAATGGAAGATGGACTTCTAGATGTGTGGACATACAATGCTGAACTTTTAGTTCTACTAGAAAATGAGAGAAC
>HA_v005_round_6_probe_23
CAGGGTTCATAGAAGGTGGTTGGCCAGGATTAATAAATGGTTGGTACGGATTTCAACATCAGAATGAACAAGGGGTTGGAATCGCTGCAGATAAAGAATCGACACAAAAGGCCATTGACC
>HA_v005_round_6_probe_24
AGCAAGGCTCACTGATGTTGGCAACTGGAATGCGTAACATCCCTGACAAGCAGACGAAGGGCTTATTTGGAGCAATTGCTGGATTCATTGAAAATGGTTGGCAAGGCCTGATTGATGGGT
>HA_v005_round_6_probe_25
CAATAATTGAGAACAATGTCACAGTCACTAGCTCAGTGGAATTGGTTGAGACAGAACATACTGGATCATTCTGTTCAATCAATGGGAAACAACCAATAAGCCTTGGAGACTGCTCCTTTG
>HA_v005_round_6_probe_26
ATACAAAATGAACACTCAAATCCTGGTATTCGCTCTGATTGCGATCATTCCGACAAATGCAGACAAAATCTGCCTCGGACATCATGCTGTGTCAAACGGAACTAAAGTAAACACATTAAC
>HA_v005_round_6_probe_27
CAAAACATACACGAACAATAAGGGGAAAGAAGTGCTTGTGCTCTGGGGAGTTCACCACCCTCCAAATGTCGATGAACAACAAGAACTCTACCAGAATACTAATGCATACGTTTCAGTTGG
>HA_v005_round_6_probe_28
TGTAGCTGGATGGTTACTCGGAAACCCCATGTGTGACGAATTCCTCAATGTGCCAGAGTGGTCTTACATAGTGGAGAAGGACAACCCAGTCAATGGCCTCTGCTACCCAGGGGACTTCAA
>HA_v005_round_6_probe_29
TAAGCATCTACTGGACTCTAGTAAACCCAGGGGATTCCATCATCTTTAACAGCATTGGAAACCTAATTGCACCAAGAGGCCACTACAAAATAAATAAATCTACAAAGGGCACTGTGCTTA
>HA_v005_round_6_probe_30
GTGGAATCTAATGGGAATCTAATCGCTCCTTGGTATGCATACAAATTTGACAGTACCACTAGCAAGGGAGCAGTATTCAAGTCAGATTTGCCAATAGAGAGCTGCGATGCCACATGTCAA
>HA_v005_round_6_probe_31
ATAAATGGCAAACTAAACAGATTGATAGAGAAGACAAATGAAAAATATCACCAAATCGAAAAAGAATTCGAGCAAGTGGAAGGAAGAATACAGGACCTTGAGAAATACGTTGAGGACACT
>HA_v005_round_6_probe_32
TTGGTACGGTTTTCAGCATCAAAACGAACAGGGAACAGGGATAGCTGCAGACAAAGAATCAACACAGAAAGCTATAGACCAGATAACAACTAAAATAAATAACATTATTGACAAAATGAA
>HA_v005_round_6_probe_33
TATGTCAATAGTGATCCTTATACGCTAGTGTCTACCAGCTCGTGGAGTAAAAAATACAAATTGGAAACTGGAGTCAGGCCTGGGTACAATGGTCAAAGGAGTTGGATGAAGATTTACTGG
>HA_v005_round_6_probe_34
GGTTCAGAAACATACAACAGAAGATTCACTCCAGAAATCAGCACTAGGCCCCGAGTCAATGGACAGGCTGGACGGATGACTTTCTATTGGACAATAATCAAACCAGGGGAATCAATAACA
>HA_v005_round_6_probe_35
TGCTATCCAGGATCGATAGAGAATCAAGAAGAGCTGAGATCATTGTTCTCTTCAATCAAGAAATACGAGAGAGTGAAAATGTTCGACTTCACCAAATGGAATGTCACCTACACTGGAACA
>HA_v005_round_6_probe_36
TTCAGTTGGGTCGTCAAAATACAACCGGAGGTTCACTCCAGAACTAGCAGCCAGACCTAAAGTAAGAGGACAAGCAGGCAGAATTAACTACTATTGGACCCTGTTAGATCAAGGAGACAA
>HA_v005_round_6_probe_37
ACATCATTCTTTGGATTTCATTCTCCATATCATGCTTTTTGCTCATTGCACTACTTTTAGCCTTCATTTTGTGGGCTTGTCAGAACGGAAACATCCGGTGCCAGATTTGTATTTAGAGAA
>HA_v005_round_6_probe_38
TTTTCATTGAAAGGCCAACGGCAATGGACACGTGCTATCCATTCGATGTTCCAGATTACCAGAGCCTTAGAAGCATCTTGGCAAGCAGTGGGAGTCTGGAATTCATTGCCGAACAATTCA
>HA_v005_round_6_probe_39
TTCTTGCTATTTATAGTACGGTATCGAGCAGTCTAGTTTTGGTGGGGCTGATCATTGCCATGGGTCTTTGGATGTGCTCAAATGGCTCAATGCAATGCAGGATATGTATATAATTAGGAA
>HA_v005_round_6_probe_40
AGTATCAGAAATGGAACCTATGATCACAACATCTACAGGGATGAAGCCATTAACAATCGGATTAAAATAAATCCCGTCAATTTGACGATGGGTTACAAGGACATAATACTGTGGATTTCT
>HA_v005_round_6_probe_41
ATTTTGGCATAAGTGTGATGATGAATGCATGGAGTCTGTCAAAAATGGTACTTATGATTATCCAAAATACCAGGATGAAAGTAAGTTAAACAGACAGGAAATAGAATCAGTGAAGCTGGA
>HA_v005_round_6_probe_42
AGGCCTGATTGATGGGTGGTATGGATTCAGGCACCAAAATGCTGAGGGAACAGGAACTGCTGCGGATTTGAAATCAACCCAGGCAGCCATTGACCAAATAAATGGCAAACTAAACAGATT
>HA_v005_round_6_probe_43
CAGCTTGTTCCTATCTGGAGAACCCCTCTTTTTTCAGAAATGTAGTATGGCTTACCAAAAAGAACAATACATACCCACCAATAAAGGTGAACTACACCAATGCCAACCAAAAAGATCTTT
>HA_v005_round_6_probe_44
TGCTCCGAGAGGCCATTACAAGCTAAACAGCCAGAAGAAGAGTACAATTTTAAATACTGCAGTTCCTATAGGATCTTGCGTTAGTAAATGTCACACTGACAGGGGTTCAATTTCTACAAT
>HA_v005_round_6_probe_45
AAAGGGAGAAGCCATAAAGACCTGGGCAACTGCCATCCGATAGGAATGTTGATAGGAACACCAGCTTGTGATCTGCATCTGACAGGGACATGGGACACTCTCATTGAACGGGAGAATGCT
>HA_v005_round_6_probe_46
ATCAAGGAGACAACATAACATTTGAGGCCACTGGAAACTTGATAGCACCATGGTACGCTTTCGCACTGAATAAAGGTTCTGGCTCTGGAATCATCACATCAGATACCCCAGTCCATAATT
>HA_v005_round_6_probe_47
AAAAGGCCATTGACCAGATAACAACAAAGATAAATAACATCATTGACAAAATGAACGGGAATTATGACTCTATACGAGGTGAATTCAGCCAAGTAGAACGACGAATAAACATGCTTGCAG
>HA_v005_round_6_probe_48
AGATTGAGGCGGTGATCTATGGGAATCCAAAATGTGACATCCATTTGAAGGACCAGGGTTGGTCATACATAGTGGAGAGACCCAGTGCGCCAGAGGGGATGTGCTACCCTGGATCAGTGG
>HA_v005_round_6_probe_49
AATACGGAAGTTCCAATTCCTTTTTCCGACACATGACATGGCTTATACATAAATCAGGGACATACCCTGTAATAAAGAGAACCTTTAATAACACCAGAGGGATGGATGTATTGATTGTTT
>HA_v005_round_6_probe_50
CAAACAGGGCTCTCTAAAACTTGCAACAGGGATGAGGAACATTCCTGAAAAGGCATCAAGAGGGCTTTTTGGAGCAATAGCTGGGTTCATAGAGAATGGCTGGCAAGGTCTAATCGATGG
>HA_v005_round_6_probe_51
GAGAATGAGAAGACACTGGATCTCCATGACTCCAATGTAAGGAACCTTCATGAGAAAGTCAGGAGGATGCTAAAGGACAATGCCAAGGATGAAGGAAACGGATGCTTCACTTTCTACCAT
>HA_v005_round_6_probe_52
AATGTGACCGTGACTCACTCAATTAATTTGCTTGAAGACAGCCATAATGGGAAACTCTGCAGCCTAAACGGAATAGCTCCCCTGCAACTAGGGAAATGCAATGTAGCAGGATGGCTTCTT
>HA_v005_round_6_probe_53
GGCACTGTGCTTAAAAGTGACAAGAAGATTGGATCATGCACAAGCCCTTGTTTAACCGATAAAGGTTCAATCCAAAGTGACAAACCTTTTCAGAATGTGTCCAGAATCGCTATAGGAAAC
>HA_v005_round_6_probe_54
AAAATACAAGAAAAAGCCCAGCTCTAATAGTATGGGGGATCCATCATTCCGTATCAACTGCAGAGCAAACCAAGCTATATGGGAGTGGAAACAAACTGGTGACAGTTGGGAGTTCTAATT
>HA_v005_round_6_probe_55
AAAAAGATCTTTTGGTACTGTGGGGAATCCACCACCCCAATAATGAGGCAGAGCAGAAAATGATCTATCAAACCCTAAACACTTATGTTTCCGTTGGAACATCAACATTAAACCAGAGAT
>HA_v005_round_6_probe_56
TGATTATGAAGAATTGAAGCATCTTATCAGCAGCGTGACACATTTTGAGAAAGTAAAGATTCTGCCCAGAAATGAATGGACACAGCATACAACAACTGGAGGTTCACAGGCTTGCGCAGC
>HA_v005_round_6_probe_57
CTTTCACTGGAACAAGCAAAGCATGCTCAGGTTCGTTCTACAGAAGTATGAGATGGCTGACACACAAGAGCAATTCTTACCCTATTCAAGACGCTCAATATACCAACGATTGGGGAAAGG
>HA_v005_round_6_probe_58
CATCAGATACCCCAGTCCATAATTGTGACACAAAATGCCAAACCCCTCATGGGGCTCTGAACAGCAGCCTCCCTTTTCAGAATGTACATCCCATCACTATTGGAGAATGTCCCAAATACG
>HA_v005_round_6_probe_59
TATGCCCAAGTCCTCTGAAGCTTGTCGATGGACAAGACTGCGACCTTATCAACGGTGCATTGGGAAGCCCAGGCTGTGACCACTTACAAGACACTACTTGGGATGTTTTCATTGAAAGGC
>HA_v005_round_6_probe_60
ATAGAGCAAAATGTGCCAGTCACCCAGACTATGGAACTAGTGGAAACCGAGAAACATCCTGCTTATTGCAATACCGATTTAGGCGCTCCACTAGAGTTGCGTGATTGCAAGATTGAGGCG
>HA_v005_round_6_probe_61
TTGAGAAATACGTTGAGGACACTAAAATTGATCTGTGGTCATACAATGCTGAGCTATTGGTGGCCCTAGAAAATCAGCACACAATAGATGTTACAGACTCCGAGATGAACAAACTCTTTG
>HA_v005_round_6_probe_62
TGGGTCACCATGCAGTGGAGAATGGCACATCTGTTAAAACATTAACAGACAATCATATAGAGGTTGTGTCGGCTAAAGAATTAGTTGAGACAAACCACATTAATGAACTATGCCCAAGTC
>HA_v005_round_6_probe_63
CCAGGAGATCTCATAGTCTTCAACACCATAGGGAATTTAATTGCTCCGAGAGGCCACTACAAACTCAACAGTCAAAAGAAGAGTACAATTCTGAATACTGCAGTTCCCATAGGATCTTGC
>HA_v005_round_6_probe_64
GTGTTACCCTGGAAGGGTAGAGAATCTGGAAGAACTAAGATCTTTTTTCAGTTCTGCTCGCTCCTACAAAAGACTCCTGCTCTTTCCAGACCGCACTTGGAATGTGACTTTCACTGGAAC
>HA_v005_round_6_probe_65
CCAACAATAAAGAGGACCTACAACAACACCAATGTAGAAGACCTTTTAATATTATGGGGAATTCACCACCCTAATGATGCAGCAGAACAAACAAAACTCTACCAGAATTCGAACACTTAT
>HA_v005_round_6_probe_66
TTTACAAAGTTGCAACGGGAAGAGTAACGGTGTCTACTCGCTCAGATCAAATCAGCATTATTCCCAATATAGGAAGTAGACCAAGGGTGAGGAATCAGAGTGGCAGAATAAGCATCTACT
>HA_v005_round_6_probe_67
AGAGATATGTCGAAGACACCAAAATAGATCTGTGGTCTTACAATGCAGAGCTCCTTGTTGCACTGGAAAACCAGCACACAATTGATTTAACCGATTCAGAAATGAACAAATTATTTGAAA
>HA_v005_round_6_probe_68
ACCATCATCAGAATGAGCAAGGCTCTGGTTATGCAGCTGATAAGAAGAGCACACAAAATGCGATTGACGGGATCACCAACAAAGTGAACTCAGTAATTGAGAAAATGAACACTCAATTCA
>HA_v005_round_6_probe_69
AGCATGACGCTAATGTCAGGAATTTACATGATAGGATCAGAAGAGTCCTAAGAGAAAATGCAATTGACACAGGAGATGGTTGCTTTGAAATTCTACACAAGTGTAATGACAATTGCATGG
>HA_v005_round_6_probe_70
CAGTGGGTCAATGCACGACCGAATGTCAATTAAATGAAGGGGTGATGAACACTAGCAAACCGTTTCAGAATACCAGCAAGCATTATATTGGGAAATGCCCTAAATATATACCATCGAACA
>HA_v005_round_6_probe_71
GACAAAGGTTCTCTCTTTACCACTAAGCCCTTTCAAAATATCTCAAGGATAGCAATTGGAGATTGTCCCAAATATGTCAAACAGGGCTCCTTGAAACTTGCAACTGGGATGAGAAATATC
>HA_v005_round_6_probe_72
AATCTACATGATAGAATCAGAAGAGTCCTGAGGGAAAATGCAATTGACACAGGAGATGGATGTTTTGAAATTCTACATAAATGTGACAACAATTGCATGAACACAATCAGAAACGGAACA
>HA_v005_round_6_probe_73
TCTAACGGAACTAAAATAAACACACTAACTGAAAGAGGAGTGGAGGTCGTCAATGCAACTGAAACAGTAGAACGAACAAACATCCCCAGAATCTGCTCAAAAGGGAAAAGGACAGTTGAT
>HA_v005_round_6_probe_74
TCAAGCATCAGGAAGAGTCACAGTATCAACAAGAAAGAGTCAGCAAACTATAATCCCGAACATCGGATCAAGACCTTGGGTCAGAGGCCAATCAGGTAGGGTGAGCATATACTGGACAAT
>HA_v005_round_6_probe_75
GCTCTCTGAAATTAGCAACAGGAATGCGGAACGTGCCAGAGAAACAAACCCGAGGCATATTTGGTGCTATAGCAGGATTCATAGAAAATGGATGGGAAGGAATGGTAGATGGCTGGTATG
>HA_v005_round_6_probe_76
AGGAGACACCATAACATTTGAGGCAACTGGGAACTTAATAGCACCATGGTATGCTTTCGCACTGAACAAGGGCTCTGATTCTGGTATTATAACATCAGATGCTCCGGTTCATAATTGTGA
>HA_v005_round_6_probe_77
GACATAATTTTCTTATGGGGGATTCACCACCCACCGGACGCAAAGGAGCAAACAACACTATACAAGAATGCAAATACTTTAAGTAGTGTTACTACCAACACTATAAACAGGAGCTTCCAG
>HA_v005_round_6_probe_78
TGAACAAACTCTTTGAGAGGGTGAGAAGACAACTTAGGGAAAATGCGGAAGATCAAGGCAACGGATGTTTCGAGATATTCCATCAGTGTGACAACAACTGTATAGAAAGTATCAGAAATG
>HA_v005_round_6_probe_79
AAATACAAGGAAAGACCCAGCTTTAATAATATGGGGGATTCACCATTCTGGATCAACTACAGAACAGACCAAGCTATATGGGAGTGGAAACAAACTGATAACAGTTGGGAGTTCTAATTA
>HA_v005_round_6_probe_80
CTATGTCTGGGACATCATGCAGTCCCTAATGGGACAATAGTGAAAACAATCACGGATGATCAAATAGAAGTGACTAATGCCACTGAATTAGTTCAAAGCGTCTCCACAGGAACAATTTGC
>HA_v005_round_6_probe_81
CAATTTGGAGTGGTAAATCACGAATTTTCAGAGGTTGAAACTAGAATAAATATGATCAATTCAAAAATCGACGATCAAATAACAGACATATGGGCATATAACGCGGAACTGCTAGTTTTA
>HA_v005_round_6_probe_82
TTCCGTGGGGACATCAACACTAAATAAGAGGTCAATCCCTGAAATAGCAACAAGGCCCAAAGTCAATGGACAAGGAGGGAGAATGGAATTCTCTTGGACTCTATTGGAGACATGGGATGT
>HA_v005_round_6_probe_83
ATGGAGAAGTTCATCATAATGACAATGCTCTTGGTGAGCACAAAGGCATATGATAGGATATGCATTGGGTACCAATCAAACAACTCCACTGACACAGTAAACACACTCATAGAGCAAAAT
>HA_v005_round_6_probe_84
AACGGGAACTATGGGCCTATTAATGTCACAAAAGAAAATACAGGGTCTTACGTCAGGCTCTATCTCTGGGGAGTGCACCATCCATCAAGTGATACTGAGCAAACGGATCTTTACAAAGTT
>HA_v005_round_6_probe_85
AATATCCCACAGTAAAAGGGGATTATAACAACACAACAGGAAGAGATGTTTTGGTGCTTTGGGGGATCCACCACCCAGATTCAGAAACAACAGCCACAAACCTATATGTCAACAAAAACC
>HA_v005_round_6_probe_86
GATTGAATTGGCTGACTAAATCTGGAAATGCTTATCCACTACTAAATGTAACCATGCCCAATAATGACAACTTTGACAAATTGTACATATGGGGGGTTCACCACCCAAGCACAAACCAAG
>HA_v005_round_6_probe_87
CACCTATTGACACATGTATATCTGAGTGTATCACTCCTAACGGTAGCATCCCCAATGACAAGCCCTTTCAGAATGTAAACAAAATTACCTATGGGGCATGTCCCAAATATGTTAAGCAGA
>HA_v005_round_6_probe_88
GGGAATGACAGCAATACAGCAACACTGTGCCTAGGACACCATGCAGTACCGAATGGGACAATAGTGAAGACAATCACAGATGATCAAATTGAAGTAACTAATGCTACCGAGCTAGTTCAA
>HA_v005_round_6_probe_89
GTCCTATTGGAAAATCAGAAGACATTAGATGAGCATGACGCTAATGTAAGGAATCTACATGATCGGGTCAGAAGAGTCCTGAGGGAAAATGCAATTGACACAGGAGACGGCTGCTTTGAG
>HA_v005_round_6_probe_90
GAATCAATAACATTCGAGTCCAACGGTGCATTTCTAGCTCCTAGGTATGCTTTTGAAATTGTCTCAGTTGGAAATGGCAAACTATTCAGAAGCGAACTGAACATTGAGTCATGCTCTACC
>HA_v005_round_6_probe_91
ACCCATCTGCACCTCATGGACTGTGCTACCCAGGAGAACTGGACAACAATGGAGAATTGAGGCATCTGTTCAGTGGAATCAAATCGTTTAGCAGAACTGAATTGATCGCACCTACTTCTT
>HA_v005_round_6_probe_92
GAAATAGAAGCAGTGAAACTAGAGAATCTTGGTGTGTATCAAATCCTTGCCATATATAGTACGGTATCGAGCAGTCTAGTACTGGTGGGGCTGATCATAGCAATGGGTCTTTGGATGTGT
>HA_v005_round_6_probe_93
TAAAGAAAAGTTACAATAATACTAACCAAGAAGATCTTTTGGTACTATGGGGGATTCACCATCCAAATGATGCTGCAGAGCAGACAAAGCTTTATCAAAACCCAAATACCTATATCTCCG
>HA_v005_round_6_probe_94
ATCTGGTTACGCAGCCGATCAGAAAAGGACACAAAATGCAATCGACGGAATCACCAACAAGGTGAACTCAGTAATTGAGAAAATGAACACTCAATTCACTGCAGTGGGCAAGGAATTCAG
>HA_v005_round_6_probe_95
AGCGCAGCAATGCCTTCAGCAACTGCTACCCATATGATGTGCCAGACTATGCATCTCTCAGATCTCTAGTGGCTTCATCAGGAACCCTAGAATTCATCACCGAAGGCTTTACATGGACAG
>HA_v005_round_6_probe_96
CACCTACTTCTTGGGGAGAAGTGAATGATGGAGCAACATCTGCCTGCAGGGACAATACGGGGACAAGCAGTTTCTATCGAAATCTAGTATGGTTTGTGAAGAGAGGTAACAAATATCCAG
>HA_v005_round_6_probe_97
CTAATAGAAACCAATGTCCCTGTGACACATGCCAAAGAACTGCTTCACACAGAGCACAATGGAATGTTATGTGCAACAAATCAGGGGCATCCTCTTATACTAGACACCTGCACAGTTGAA
>HA_v005_round_6_probe_98
TTTCAATGGGGCTTTCATAGCTCCAGACCGTGCAAGTTTTCCGAGAGGGAAGTCTATGGGGATTCAGAGTGATGTACAAGTTGATGCCAATTGTGAGGGGGATTGCTATTATAGTGGAGG
>HA_v005_round_6_probe_99
CGTCCTACTTGAAAATGAAAGAACTCTAGACTTTCATGACTCCAATGTGAGAAATTTATATGAGAAGGTCAAATCGCAATTGAGGAATAATGCCAAAGAAATTGGGAATGGTTGTTTTGA
>HA_v005_round_6_probe_100
AAAGTCGACGGATCGAGCAGTGCTTGTTTGAGGGGTGGCCGCAATAGCTTCTTCACCCGACTGAACTGGCTAACCAAAGCAGCAAACGGGAATTATGGGCCCATTAATGTCACAAAGGAG
>HA_v005_round_7_probe_1
TCTCTGGATTTCCTTTTCCATATCATGCTTCTTGCTCGTTGCACTACTTTTAGCCTTTATTTTGTGGGCTTGTCAGAATGGAAACATCCGGTGCCAGATTTGCATTTAAAGAAAAAACAC
>HA_v005_round_7_probe_2
GGTGTCACAGCTGCATGCCCTTACTCTGGAGCTAGCAGTTTTTACCGAAATTTGCTGTGGATAATAAAAAAGGGAAACTCCTATCCTAAACTCAGTAAATCATACACAAACAACAAGGGA
>HA_v005_round_7_probe_3
CCTATTCGGCGCAATAGCAGGTTTTATAGAAAATGGATGGGAGGGAATGATAGACGGTTGGTACGGTTTCAGGCATCAAAATTCTGAGGGCACAGGACAAGCAGCAGATCTTAAAAGCAC
>HA_v005_round_7_probe_4
AACTTGACAAAGGTAAATAATGGTGATTATGCGAGACTTTACATTTGGGGAGTTCATCACCCTTCAACAGACACAGAGCAAACCAGCCTATACAAGAACAACCCTGGGAGAGTCACTGTG
>HA_v005_round_7_probe_5
AGACAATGCTAAAGACCTGGGAAATGGATGCTTTGAATTTTGGCATAAGTGTGACAATGAATGCATAGAGTCTGTCAAGAACGGTACTTATAACTATCCCAAATATCAGAGTGAAAGCAG
>HA_v005_round_7_probe_6
TAGAGCGAAGCAGCGCATTCAGCAACTGTTATCCATATGATGTGCCAGACTATGCATCTCTTAGATCTCTTGTTGCTTCATCAGGAACCCTGGAGTTCATTACAGAAAGTTTCACATGGA
>HA_v005_round_7_probe_7
CAGAGGAAGCAAAACTAAACAGAGAGGAAATAGATGGGGTAAAGCTGGAATCAACAAGGATTTACCAGATTTTGGCGATCTATTCAACTGTCGCCAGTTCATTGGTACTGGTAGTCTCCC
>HA_v005_round_7_probe_8
GCTATAAACTCCAGTATGCCCTTCCACAATGTTCATCCTCTTACCATTGGAGAGTGCCCCAAATATGTCAAATCGGATAAACTGGTCCTTGCAACAGGACTAAGGAACGTACCCCAAAGG
>HA_v005_round_7_probe_9
AAGTAAACAATATAATCGACAAAATGAACAAACAGTATGAAATCATTGATCATGAATTCAATGAGATTGAAGCCAGGCTCAATATGATCAACAACAAAATTGATGACCAAATACAGGACA
>HA_v005_round_7_probe_10
GAGGTTGGCCAGGACTAGTTGCAGGGTGGTACGGTTTTCAGCATTCAAATGATCAGGGAGTCGGAATGGCTGCAGACAGAGAATCAACTCAAGAGGCAATTGACAAGATAACATCTAAAG
>HA_v005_round_7_probe_11
TGGGCTAAGAAATGTCCCAAAGGTTGATACCAGAGGACTTTTCGGAGCCATAGCAGGTTTCATCGAAGGGGGATGGACTGGAATGGTAGATGGGTGGTATGGCTATCACCATGAGAACTC
>HA_v005_round_7_probe_12
CAATCATTGACAAGATGAATACTCAATTCGACGCCGTTGGGAAAGAATTCAACAATCTAGAAAGGAGAATAGAAAATTTGAATAAGAAAATGGAAGATGGGTTTTTAGATGTATGGACTT
>HA_v005_round_7_probe_13
CTTTTCGTGTGGGGCATACATCATCCACCCACCGATACTACACAGACGAATCTGTACACAAGGACCGACACAACAACAAGCGTGACAACAGAAAATTTAGATAGGACCTTCAAGCCATTA
>HA_v005_round_7_probe_14
TCTTGAAAATGAAAGAACACTAGATCTGCATGATGCGAATGTAAAGAACCTATATGAAAAGGTCAAATCACAGCTAAGAGACAATGCTAATGACCTAGGAAATGGGTGCTTTGAATTTTG
>HA_v005_round_7_probe_15
GAAAGGACATCCTTTTTGTCTGGGGCATACACCATCCACCCACCGATACTGCACAGACGAATTTATACACAAGAACCGATACAACAACAAGCGTGACAACAGAAAATTTGGATAGAACTT
>HA_v005_round_7_probe_16
GATCTCATAGTATTCAACACCATAGGGAATCTAATTGCTCCAAGAGGTCATTATAAGCTCAACAGCCAGAAGAAGAGTACAATTCTAAATACTGCAGTTCCCATAGGATCTTGCGTTAGT
>HA_v005_round_7_probe_17
TCGAAGCAGTTGGGAGAGAGTTCAACAACTTAGAAAGAAGAATAGAAAATTTAAATAAGAAAATGGAAGATGGATTTATAGATGTATGGACTTACAATGCGGAACTTTTGGTGCTCATGG
>HA_v005_round_7_probe_18
TCCTGGGAAGTTCGCAAATGAAGAAGCTCTGAGGCAGATTCTCAGGGAATCAGGCGGAATTGACAAGGAAACAATGGGATTCACATACAGCGGAATAAGAACTAATGGAGCAACCAGTGC
>HA_v005_round_7_probe_19
CAGTGAACACCCTTATAGAACAGAATGTGCCAGTCACTCAAACAATGGAGCTCGTGGAAGCGGAGAAACACCCCGCTTATTGCAACACTGATTTAGGATCACCATTGGAACTACGAGACT
>HA_v005_round_7_probe_20
CTCATCCTAGACAAATGCACTATCGAAGGACTGATTTATGGCAATCCTTCTTGTGACCTGCTGTTGGGAGGAAGGGAATGGTCCTACATCGTCGAGCGACCATCAGCGGTAAATGGAACG
>HA_v005_round_7_probe_21
ATACGTTGAAGACACTAAAATAGATCTCTGGTCTTACAATGCGGAGCTTCTTGTCGCTCTGGAGAACCAGCACACAATTGACCTGACTGACTCGGAAATGAACAAGTTGTTTGAAAAGAC
>HA_v005_round_7_probe_22
CAATATTGAAGTCGAATGATGCAATCAGCTTTGAAAGTAATGGGAATTTTATAGCTCCTGAATATGCGTACAAAATTGTCAAGAAGGGAGATTCAGCAATCATGAGAAGTGAATTGGAGT
>HA_v005_round_7_probe_23
TAATGGATGGTATGGATTTCAACACAGGAACGAAGAAGGAACAGGCATAGCAGCAGATAAAGAGTCGACTCAGAAGGCAATAGATCAAATAACGTCCAAGGTAAACAATATCGTTGACAG
>HA_v005_round_7_probe_24
GTGTTACCCAGGAGATTTCATCAATTATGAAGAGCTAAGAGAGCAATTGAGCTCAGTGTCATCATTTGAAAGATTTGAGATATTCCCCGAGACAAGTTCATGGCCCAATCATGACACGAA
>HA_v005_round_7_probe_25
AGGAATTACTCCACACAGACCACAATGGAATGCTGTGTGCAACAAATCTAGGACATCCCCTCATCCTAGATACATGTAACGTCGAAGGACTGATCTACGGCAACCCTTCTTGTGACCTTT
>HA_v005_round_7_probe_26
AAATGTCAAACGTCACTGGGTGGGGTAAACACCAACAAAACCTTCCAGAACATAGAAAGAAATGCTCTTGGAGACTGCCCAAAATACATAAAATCTGGACAGTTGAAGCTTGCGACAGGA
>HA_v005_round_7_probe_27
CTGTCGCCTCATCTCTTGTACTTGCAATGGGGTTTGCTGCCTTCTTGTTCTGGGCCATGTCCAATGGATCATGCAGGTGCAACATTTGTATATAATTAGCAAAACACCCTTGTTTCTACT
>HA_v005_round_7_probe_28
AATATAGAAGGATTGGTATACGGCAATCCTGCCTGTGATCTGCTACTAGAAGGAAAAGAATGGTCATACATTGTAGAAAGACCATCAGCTGTCAATGGGACGTGTTACCCTGGAAATGTA
>HA_v005_round_7_probe_29
CTTGGTGAAGGCCCATCTTTCTACAGGAATCTTCTATGGATAATAAAACAACAGTCATCAGAATATCCAGTAATTAGAGGGACTTTCAACAACACTGGAGACAAGTCAATTCTCTATTTT
>HA_v005_round_7_probe_30
AGAATTTTCCAGAGTGGAGTGAGACTGGCAAAATGCAACACAAAATGTCAAACCTCCCTGGGTGGAATCAACACAAACAAGACTTTCCAGAATATTGAAAGGAATGCTCTTGGTGACTGT
>HA_v005_round_7_probe_31
AACAATGCCAAGGAAATTGGAAATGGCTGCTTTGAATTTTACCACAAATGTGATGACACGTGCATGGAAAGCGTCAAAAATGGGACTTATGATTACCCAAAATACTCAGAGGAAGCAAAA
>HA_v005_round_7_probe_32
TTGCAGACTCAGAGATGAACAAACTTTATGAGCGTGTAAGGAAACAACTGAGAGAGAATGCTGAAGAGGATGGGACTGGATGCTTTGAGATATTTCATAAATGTGATGATCAGTGCATGG
>HA_v005_round_7_probe_33
AAAAGGAAGAGGTGACCAATGCTACTGAAACAGTGGAAAGCAAAAGCCTGGACAAACTCTGCATGAAAGGTCGGAATTACAAAGACTTAGGCAATTGCCACCCAATAGGAATGGTAATAG
>HA_v005_round_7_probe_34
GTCAGTAGGAACATCAACATTGAATAAAAGGTCAATCCCAGAAATAGCAACAAGACCTAAAGTGAATGGACAGGGAGGTAGAATGGAATTCTCGTGGACTATCTTGGACATATGGGATAC
>HA_v005_round_7_probe_35
TATAATGCCGAACTCCTAGTGGCAATGGAAAATCAGCACACTATCGATCTGGCCGATTCAGAAATGAACAAGTTGTACGAAAGAGTGAGGAGGCAATTGAGGGAAAATGCAGAGGAAGAT
>HA_v005_round_7_probe_36
TACTAAGTGTCAAACTCCAATGGGTGCGATAAACTCTAGCATGCCATTCCACAACATACATCCTCTCACCATTGGGGAATGCCCCAAATACGTGAAATCAGATAGATTGGTCCTTGCAAC
>HA_v005_round_7_probe_37
AATCCTAACAACTGGTCTTGCTTATGACAAGATTTGCATCGGCTATCAGACGAATAACTCAACCGATACGGTAAACACACTAATTGAACAGAATGTCCCAGTCACTCAGGTGGAAGAGCT
>HA_v005_round_7_probe_38
TGAAAATGAAAGGACTCTAGACCTCCATGACTCCAATGTGAGGAATTTATATGAGAAGGTCAGATCGCAGTTGAGGAACAATGCCAAAGAAATTGGGAATGGTTGCTTTGAGTTCTACCA
>HA_v005_round_7_probe_39
AAGGCACTTATTGCATCAGGGGAAAGAGTAGAAAGGTTTGAGATGTTTCCTAAAAGTACATGGGTAGGAGTGGATACCAACAGAGGAGTAACAAGTTCTTGTCCTCTTGGTAATGGTCCA
>HA_v005_round_7_probe_40
GGGGTTTATCAAATCCTTGCCATCTATGCTACGGTGGCAGGTTCTCTGTCACTGGCAATCATGATAGCTGGGATTTCTATTTGGATGTGCTCCAACGGGTCTCTGCAATGCAGAATCTGC
>HA_v005_round_7_probe_41
CATTTGATGTGCCGGATTACCAGAGCCTACGGAGTATCCTAGCAAACAATGGGAAATTTGAGTTCATCGCTGAGGAATTCCAGTGGAACACTGTCAAACAAAATGGAAAATCCGGGGCAT
>HA_v005_round_7_probe_42
TACCGGAGTTGTGTCCTAGCCCGTTGAGATTAGTAGATGGCCAAACTTGTGACATCGTCAATGGTGCTCTGGGGAGCCCGGGCTGTGATCACTTGAATGATGCAGAATGGGATGTCTTCG
>HA_v005_round_7_probe_43
TATCACCATCAAAATGAGCAGGGATCAGGATATGCAGCCGACCTGAAGAGCACACAGAATGCCATTGACGGGATCACTAACAAAGTAAATTCTGTTATCGAAAAGATGAACACACAATTC
>HA_v005_round_7_probe_44
TGTCAGTGGGGACATCAACACTGAATCAGAGGTCAATCCCAGAAATAGCCACCAGACCCAAGGTAAACGGACAAAGTGGAAGAATGGAGTTTTTTTGGACAATACTAAGACCGAATGACT
>HA_v005_round_7_probe_45
GTAATGGGTGTTTTGAATTTTGGCACAAATGCGACGATGAATGCATCAACTCAGTTAAGAATGGCACATACGATTACCCAAAGTACCAAGACGAGAGCAAACTTAACAGACAGGAGATAG
>HA_v005_round_7_probe_46
ATGCTGAGGATATGGGCAATGGTTGTTTCAAGATATACCACAAATGTGACAATGCTTGCATAGAATCAATTAGAAACGGGACTTACAATCATGACATATACAGAGATGAGGCATTAAACA
>HA_v005_round_7_probe_47
TGAGGTCAGATGCACCCATTGGCAACTGCAATTCTGAATGCATTACTCCAAATGGAAGCATTCCCAATGACAAACCTTTTCAAAATGTAAACAGGATCACATATGGGGCCTGTCACAGAT
>HA_v005_round_7_probe_48
AGGTCTCATTGACGGGTGGTATGGTTTTCGGCATCAAAATGCACAAGGAGAAGGAACTGCAGCTGACTATAAAAGCACCCAATCTGCAATAGATCAGATCACTGGCAAATTGAATCGCCT
>HA_v005_round_7_probe_49
CAATTTCTAGAGTTTTCGGCAGATTTAATCATTGAAAGGCGGGAAGGAAATGATGTCTGTTATCCTGGGAAATTTGCGAATGAGGAAGCTCTGAGGCAAGTTCTCAGGGAATCAGGCGGA
>HA_v005_round_7_probe_50
ATGAACACACAATTCACAGTAGTAGGTAAAGAGTTCAACCACCTGGAAAAAAGAATAGAGAATTTAAATAAAAAGGTTGATGATGGTTTTCTGGATATTTGGACTTACAATGCCGAACTG
>HA_v005_round_7_probe_51
TGGGCTGCTGGGAACTATCACTGGGCCACCCCAATGTGATCAATTCCTAGAATTCTCAGCTGATTTGATCATTGAAAGGCGGGAAGGAAATGATGTCTGTTATCCTGGAAAATTTGTAAA
>HA_v005_round_7_probe_52
TGGACAGGAGTAACTCAAAATGGAGGGAGCGGAGCCTGCAAAAGAGGACCTGCTAATGGTTTCTTCAGTAGGTTGAATTGGTTGACCAAATCAGGAAACGCATACCCAGTATTGAACGTG
>HA_v005_round_7_probe_53
TCAGATAGATTGGTTTTGGCAACAGGGCTAAGAAATGTCCCTCAGATTGAGTCAAGGGGATTGTTTGGAGCAATAGCTGGTTTTATAGAAGGCGGATGGCAAGGAATGATTGATGGCTGG
>HA_v005_round_7_probe_54
AACTGGTTAACCAAATCAGGAAGCACATACCCAGTGCTGAACGTGACTATGCCAAACAATGACAATTTTGACAAGCTATACATTTGGGGGGTTCACCACCCGAGCACGAACCAAGAACAA
>HA_v005_round_7_probe_55
CTCTGAAATTGGCAACAGGAATGCGGAATGTACCAGAGAAACAAACTAGAGGAATATTCGGCGCAATCGCAGGTTTCATAGAAAATGGTTGGGAGGGGATGGTGGACGGTTGGTACGGTT
>HA_v005_round_7_probe_56
CAATTTGAATTAATAGACAATGAGTTCACTGAAGTGGAGAAGCAAATTGGCAATGTGATCAATTGGACCAGAGACTCCATAACAGAGGTATGGTCCTACAATGCTGAACTCCTAGTGGCG
>HA_v005_round_7_probe_57
CAAGGAATGGTGGATGGATGGTATGGTTATCATCACACCAACGGGCAGGGAAGTGGATATGCTGCAGACAAAAAGTCCACTCAGAAAGCGATCGACGGGATCACCAATAAAGTCAACTCA
>HA_v005_round_7_probe_58
AATGGAACAAAGGTCAACACACTGACAGAAAGGGGAGTTGAAGTAGTGAATGCCACAGAAACCGTAGAGACCACAAACATAGAGAGGATTTGCACAAAAGGGAAGAGATCAACAGACTTG
>HA_v005_round_7_probe_59
TGTGCCTGGGACACCATGCAGTACCAAACGGAACGTTAGTGAAAACAATCACGGATGACCAAATTGAAGTGACTAATGCTACTGAGCTGGTTCAGAGTTCCTCAACAGGTAGAATATGCA
>HA_v005_round_7_probe_60
ATTCTCTATTTTTGGGGAGTACATCACCCTCCTGTCACAACTGAACAAGAAGCTCTGTATGGTTCTGGTGATCGATATGTCAGAATGGGAACTGAAAGCATGAATTTTGCCAGGAGTCCA
>HA_v005_round_7_probe_61
GGATTAAGGAATGTCCCGTCTATTCAATCTAGAGGCCTGTTTGGGGCCATTGCCGGCTTTATTGAGGGGGGATGGACAGGAATGATAGATGGATGGTACGGTTATCACCATCAAAATGAG
>HA_v005_round_7_probe_62
TTAGTCCTCGCGACTGGACTCAGAAATGCCCCTCAAATAGAGGGAAGAAGAAGAAAAAGAGGACTATTTGGAGCCATCGCAGGGTTTATAGAGGGAGGATGGCAGGGAATGGTAGATGGC
>HA_v005_round_7_probe_63
ATGAAGACCGTTATTGCTTTTAGCTACATTTTCTGCCTGGCTTTTGGTCAGAATCTTCCAGGAAATGAAAACAACACAGCAACACTATGCCTGGGACATCATGCAGTGCCGAACGGGACA
>HA_v005_round_7_probe_64
GAAATGATTGCAATCATTGTAATAGCGATATTGGCCGCAGCCGGAAGGTCAGACAAGATCTGCATTGGATATCATGCCAACAATTCAACAACACAAGTAGATACTATACTTGAGAAGAAT
>HA_v005_round_7_probe_65
CGTTGAAGACACTAAAATAGACCTCTGGTCTTACAACGCGGAGCTTCTTGTTGCCCTGGAGAACCAACATACAATTGATTTAACTGACTCAGAAATGAACAAACTGTTCGAAAGAACAAG
>HA_v005_round_7_probe_66
ATGATTGCAATCATTGTAATAGCAATACTGGCAGCAGCCGGAAAATGGCACAAGATCTGCATTGGGTATCATGCCAACAACTCAACAACACAGGTAGATACAATACTTGAGAAGAATGTG
>HA_v005_round_7_probe_67
GTGCTTCTAGAAAACCAGAAGACACTAGACGAACATGACTCCAATGTCAAAAATCTTTTTGATGAGGTGAAAAGAAGATTGTCGGCCAATGCAATAGATGCTGGGAATGGTTGCTTTGAC
>HA_v005_round_7_probe_68
CTAGAAAAGAATGTAACAGTAACACACTCTGTTAACCTTCTAGAAGACAGGCATAACGGGAAACTATGTAAACTAAGAGGGGTAGCCCCATTGCATTTGGGTAAATGTAACATTGCTGGC
>HA_v005_round_7_probe_69
ATCACAGGTGTGACAATAAATGCATGGAAAGCGTGAGAAATGGAACATATGACTACCCACAATACTCAGAAGAATCAAGACTGAAAAGAGAGGAAATAAGTGGAGTCAAATTAGAATCAA
>HA_v005_round_7_probe_70
CTAAACTGATAACAGTAGGAAGCTCCAAGTACCAGCAATCTTTCACTCCAAGCCCAGGAGCAAGGCCACAAGTGAACGGACAGTCAGGAAGGATAGATTTCCATTGGCTACTACTTGATC
>HA_v005_round_7_probe_71
AATTGGGAATGTCATTAACTGGACACGAGATTCAATGACTGAGGTATGGTCGTACAATGCTGAATTGCTGGTAGCTATGGAAAATCAGCACACAATAGATCTTGCAGACTCAGAGATGAA
>HA_v005_round_7_probe_72
TCGCTGAAGCTTGCAACAGGGCTTCGAAATGTTCCAGCAATAGCGTCAAGAGGCTTGTTTGGTGCAATAGCTGGTTTTATAGAAGGAGGATGGCCTGGACTGATTAATGGATGGTATGGA
>HA_v005_round_7_probe_73
GACCTTTTTGTTGAACGAAGCACAGCCTACAGCAACTGTTACCCTTATTATGTGCCGGATTATGCCTCCCTTAGGTCACTAGTTGCCTCATCCGGCACCCTGGAATTTACCCAAGAAAGC
>HA_v005_round_7_probe_74
GAAAGATGTGTGCTACCCTGGCAAATTCTCGAATGAAGAGTCATTAAGACAGATCCTCCGAGAATCAGGAGGAATAGACAAAGAATCAATGGGCTTCACATACAGTGGAATGCGGACAAA
>HA_v005_round_7_probe_75
CGATCAAATTGAGGTGACCAACGCCACCGAGCTAGTCCAAAACTCCTCAACAGGGAAAATATGCAACAATCCCCACAAGATCCTTGATGGGAGGGACTGCACACTAATAGATGCCCTACT
>HA_v005_round_7_probe_76
TACTACTTGATCCGAACGACACAGTGACTTTCAGTTTCAATGGGGCATTCATAGCTCCAGACAGAGCAACTTTCCTGAAGGGAAAATCCCTCGGGGTTCAAAGTAATGTGCCTACTGATT
>HA_v005_round_7_probe_77
ATGGGCAATCAGGAAGGATTGATTTTCATTGGCTACTCCTTGACCCCAACGACACAGTGACCTTCACTTTTAATGGGGCATTCATAGCTCCTGACAGAGCAAGTTTCTTTAGAGGGGAGT
>HA_v005_round_7_probe_78
ACCAAATGCCAAACTCCAATAGGGGCGATAAATTCTAGTATGCCATTCCACAACATACATCCTCTCACCATCGGGGAATGCCCCAAATATGTGAAATCAAACAGATTAATCCTCGCGACT
>HA_v005_round_7_probe_79
CTTAAAAGCACTCAAGCAGCAATCAACCAAATCACCGGGAAACTAAATAGAGTAATCAAGAAAACGAGCGAGAAATTCCATCAGATCGAAAAAGAATTCTCAGAAGTAGAAGGGAGAATT
>HA_v005_round_7_probe_80
GGCACCTAATGCACCCTGGAGAAAGAATAATGTTTGAAAGCAATGGGGGTCTTTTAGCACCTAGATACGGATACATTATTGAGAAATACGGTACAGGACGAATTTTCCAAAGCGGAATAA
>HA_v005_round_7_probe_81
ATCACAGGCAAACTGAACCGTTTAATTGACAAGACAAATCAACAATTTGAACTTATCGATAATGAGTTCAATGAGATAGAACAACAGATTGGGAATGTCATAAATTGGACAAGAGACTCA
>HA_v005_round_7_probe_82
ATGCCTCTCTTCGATCCCTAGTTGCTTCATCAGGCACATTAGAATTCATCACTGAAGGTTTCACTTGGGCGGGAGTAACCCAAAATGGAGGAAGTGGTGCCTGCAAAAGAGGGCCTGCTA
>HA_v005_round_7_probe_83
CATAATAAGCATCTATTGGACAATAGTAAAACCGGGAGACATACTTTTGATTCACAGCACAGGGAATCTAATTGCCCCTCGGGGTTACTTCAAAATACAAAGTGGGAAAAGCTCAATAAT
>HA_v005_round_7_probe_84
AGGTGAAGAGAGCATTGGGGTCTAATGCAATAGAGGATGGGAAGGGGTGCTTCGAGTTGTATCACAAATGTGATGATCAATGCATGGAGACAATTAGAAACGGGACTTATGACATGGTGA
>HA_v005_round_7_probe_85
TGCACAACTGAGGGATGGATCCTTGGAAACCCCCGATGTGATGCCTTACTCGGTGATCGAAGTTGGTCATACATAGTAGAAAGGCCTGGAGCCCAAAATGGGATATGTTACCCAGGAACA
>HA_v005_round_7_probe_86
TGCGTTAGTAAGTGCCACACTGACAAGGGTTCAATTTCCACAACTAAACCCTTTCAGAACATCTCGAGAATATCAATTGGGGATTGTCCCAAGTATGTCAAACAGGGATCTTTGAAACTT
>HA_v005_round_7_probe_87
CCCCAAATATATTGGAGTCAAGAGTCTCAAACTAGCAATAGGTCTGAGAAACGTGCCAGCCAAGTCAAAGAGAGGACTATTTGGAGCCATAGCTGGATTCATAGAAGGAGGTTGGCCAGG
>HA_v005_round_7_probe_88
CTGAAGAATTGAAGGCACTTATCGGATCAGGGGAAAGGGTAGAAAGATTTGAGATGTTTCCCAAAAGTACATGGGTAGGAGTGGACACTAACAGTGGAGTGTCAAGTGCTTGTCCTCTTG
>HA_v005_round_7_probe_89
CAAAGTGTTTTTGGAAAGGTGGGTCCATTAATACTAAGCTCCCTTTTCAAAATCTTTCACCGAGAACTGTGGGTCAATGCCCCAAATATGTAAGCAAAAGGAGCCTGTTGCTTGCAACAG
>HA_v005_round_7_probe_90
ATTAATCCAGTGAAACTTTCTTCGGGATACAAAGACATCATCCTTTGGTTTAGCTTCGGGGCATCATGCTTTGTTCTTTTAGCCGTTGTGATGGGCCTTGTTTTCTTCTGTCTGAAAAAT
>HA_v005_round_7_probe_91
GATAAACAATGGGGATTATGCAAGGCTTTACATCTGGGGAGTTCATCACCCTTCGACAGACACAGAGCAAACCAACCTGTACAAGAATAACCCTGGAAGAGTCACTGTGTCTACCAAAAC
>HA_v005_round_7_probe_92
GGTAGAATATGCAACAGTCCTCACCAAATCCTTGATGGGAAAAATTGCACACTGATAGATGCTCTATTGGGAGACCCTCATTGTGATGACTTCCAAAACAAGGAATGGGACCTTTTTGTT
>HA_v005_round_7_probe_93
TAAAGGATAATGCAAAAGATTTGGGTAATGGGTGTTTTGAATTTTGGCACAAATGTGACAATGACTGCATCAACTCAGTTAAAAATGGCACATATGACTACCCTAAATACCAGGAAGAGA
>HA_v005_round_7_probe_94
TATCCTGGGAAGTTTGTGAATGAAGAAGCTCTGCGCCAAATCCTCAGGGAATCAGGAGGGATTAACAAGGAGACAACGGGATTCACATACAGTGGGATAAGAACCAATGGAGTAACCAGT
>HA_v005_round_7_probe_95
GTTGATGGCTGGTATGGATATCATCACAGCAATGATCAAGGATCCGGGTATGCAGCAGACAAAGAGTCCACTCAGAAGGCAATTGATGGAATCACCAACAAGGTAAACTCTGTAATTGAG
>HA_v005_round_7_probe_96
CCAAGATGAGACATGGGACCTTTTCGTTGAACGCAGCAATGCTTTCAGCAATTGTTACCCTTATGATGTGCCAGATTATGCCTCCCTTAGGTCACTAGTTGCCTCGTCAGGCACTCTGGA
>HA_v005_round_7_probe_97
TCCTAGAAAACCAGAAAACACTGGATGAACATGACTCCAACGTCAAAAACCTCTTTGATGAAGTAAGGAGGAGACTTTCAGCCAATGCAGTAGATACTGGGAATGGCTGCTTCGACATAC
>HA_v005_round_7_probe_98
GCTACAGTAGCAGGCTCCCTGTCATTGGCAATCATGATAGCTGGGATCTCCTTTTGGATGTGCTCTAACGGGTCTCTGCAATGCAGGATCTGCATATGATTATCAGTCATTTTATAATTA
>HA_v005_round_7_probe_99
AAAATTAAAGACTGAAGACAATGTTTATAAAGTACTGTCAATTTATAGCTGCATTGCAAGCAGTATTGTGCTGGTAGGTCTCATACTTGCATTTATAATGTGGGCATGCAGCAATGGGAG
>HA_v005_round_7_probe_100
CAACCTATATGCTCAAGCATCAGGGAGAGTTACAGTCTCCACCAAAAGAAGCCAACAAACTGTAATCCCGAATATCGGGTCTAGACCCTGGGTAAGGGGTGTCTCCAGCATAATAAGCAT
>HA_v005_round_8_probe_1
TGTCAGAAAACAGTTGAGGGAAAATGCAGAGGAAGATGGAACCGGGTGTTTTGAAATATTCCACAAATGTGATGATCAATGCATGGAGAGCATAAGGAACAACACCTATGATCACACTCA
>HA_v005_round_8_probe_2
CTAACGGTTTCTTCAGTAGATTGAATTGGTTAACTAAATCAGGAAATGCATATCCACTGTTGAACGTGACTATGCCAAACAATGACAATTTCGACAAATTATACATTTGGGGGGTCCACC
>HA_v005_round_8_probe_3
ACACACTCACAGAGAGAGGTGTAGAAGTTGTCAATGCAACTGAAACAGTGGAACGGACGAACATTCCCAGGATTTGTACTAAGGGGAAGAAAGCAATTGATCTTGGTCAGTGTGGGTTGC
>HA_v005_round_8_probe_4
ATGAACACCCAAATCCTGATACTCGCTCTTGTGGCGATCATCCCGACAAATGCAGACAAAATTTGCCTTGGGCATCATGCCGTGTCAAACGGAACTAAGGTAAACACACATACTGAAAGA
>HA_v005_round_8_probe_5
CGGTATGCTTTTGAGTTGGTGTCCTTGGGGAATGGGAAACTGTTCAGGAGTGACCTGAATATTGAATCTTGCTCAACTAGATGCCAGTCAGAGATTGGAGGGATCAACACTAACAAGAGC
>HA_v005_round_8_probe_6
CATTGAACGAGAGAATGCTACCGCTTACTGCTACCCTGGAGCAACCATAAATGAAGAAGCACTGAGGCAGAAAATAATGGAGAGTGGAGGAATCAGCAAAATAAGCACTGGCTTCACTTA
>HA_v005_round_8_probe_7
TTATACCATAGACAACCAAAAGCAAGACAATGGCCATCATCTATCTAATTCTTCTGTTTACAGCAGTGAGAGGAGACCAGATATGCATTGGATACCATTCCAACAATTCCACAGAAAAGG
>HA_v005_round_8_probe_8
TGTCAGACCCCATTGGGTGCTATAAATTCCAGTCTGCCTTTCCACAATGTCCATCCCTTTACAGTTGGGGAGTGCCCCAGGTATGTCAAATCAAAGAAACTGGTCCTTGCAACTGGACTC
>HA_v005_round_8_probe_9
ACACTGAACCAGAGATCGGTCCCAGAAATAGCTACCAGGCCCAAAGTGAACGGGCAAAGTGGAAGAATGGAGTTTTTCTGGACAATCTTAAAGCCAAATGATGCTATCAATTTCGAGAGT
>HA_v005_round_8_probe_10
GTAAATAATATAATCGATAAGATGAACAAGCAATATGAAATCATTGATCATGAGTTCAATGAAATTGAAGCCAGACTCAATATGATAAACAATAAGATTGATGATCAAATACAAGACATC
>HA_v005_round_8_probe_11
CCTTTAGTTTCAATGGGGCCTTTGTGGCTCCAGACCGTGTGAGCTTCTTTAAAGGGAAATCTATGGGAATCCAAAGTGAAGTGCCAGTTGACACCAATTGTGAAGGGGAATGCTACCACA
>HA_v005_round_8_probe_12
GAGAAAACGAATGAGAAGTTTCACCAGATTGAAAAGGAATTCTCTGAAGTAGAAGGAAGAATCCAGGACCTTGAGAAATATGTGGAAGACACTAAGATAGATCTATGGTCTTACAATGCA
>HA_v005_round_8_probe_13
ATGGATTTCTTGATGTGTGGACATACAATGCTGAGCTCTTAGTTCTGATGGAAAATGAGAGGACACTTGACTTTCATGATTCTAATGTCAGGAATCTGTACGATAAAGTCAGAATGCAGT
>HA_v005_round_8_probe_14
GAAATGAGCCTGCTTTAATAGTATGGGGAATCCATCATTCTGGATCAGCTACTGAACAGACCAAACTATATGGGAGTGGGAATAAACTAATAACAGTTGGGAGTTCTAACTACCAGCAAT
>HA_v005_round_8_probe_15
GCGAATGTTAAGAATCTCCATGACCGAGTCAGAAGGATATTAAAAGAAAATGCAATAGATGCTGGAGATGGGTGTTTTGAAATACTACACAAATGTGATGATGAATGCATGGATACAATC
>HA_v005_round_8_probe_16
ACTGGTCTCAGAAACATTCCTCAGATAGAGACAAGGGGGCTGTTTGGGGCAATTGCAGGGTTTATAGAAGGAGGATGGCAAGGGATGGTGGATGGTTGGTATGGATATCACCATAGCAAT
>HA_v005_round_8_probe_17
CCAGGAGATTTGATTGTTTTCAATACAATAGGAAATCTAATTGCCCCAAGAGGACATTACAAACTAAATAATCAGAAGAAAAGCACAATTATAAATACTCCAATTCCAATTGGTTCATGT
>HA_v005_round_8_probe_18
CGAATGGAACAATAGTGAAGACGATCACTGACGATCAGATTGAGGTGACTAATGCTACTGAGCTGGTTCAAAGCTCTTCGACAGGGAAGATATGTAACAATCCTCATAAGATCCTTGATG
>HA_v005_round_8_probe_19
CCATACCAGGGAAAGTCTTCTTTTTTCCGAAATGTGGTGTGGCTTATCAAAAAGAACAGTACATACCCAACAATAAAGAGGAGTTACAATAATACCAACCAAGAAGATCTTTTGGTAATG
>HA_v005_round_8_probe_20
CAGTTCTTTCAGCAATTGTTACCCTTATGATGTACCAGACTATGCCTCCCTTCGATCCCTGGTTGCTTCATCAGGCACACTAGAATTCATCACTGAAGGTTTCACCTGGGCAGGAGTAAC
>HA_v005_round_8_probe_21
ATGGAAGTAGTATCACTAATAACTATACTACTAGTAGTAACAGTAAACAATGCAGATAAAATCTGCATCGGCTACCAATCCACAAACTCCACAGAAACTGTAGACACACTAACAGAAAAC
>HA_v005_round_8_probe_22
GATAAACAATATAATAGAGAAAATGAACGGGAACTATGATTCAATAAGAGGGGAATTCAATCAAGTAGAAAAGAGAATCAACATGCTCGCTGATCGGGTTGATGATGCAGTGACTGACAT
>HA_v005_round_8_probe_23
TGAGGGAAAACGCTGAAGACATGGGCAATGGCTGCTTCAAGATATACCACAAGTGTGACAATGCTTGCATAGAATCGATTAGAAACGGAACTTATGACCATGACATATATAGAGATGAGG
>HA_v005_round_8_probe_24
TTTCAACATTCAAACGATCAGGGAGTTGGGATGGCCGCAGACAAGGGATCTACCCAAAAAGCAATCGATAAAATAACATCAAAAGTGAACAACATAATCGATAAAATGAACAAGCAATAT
>HA_v005_round_8_probe_25
CATTCTGGATCAACCACAGAACAGACCAAATTATATGGAAGTGGGAGCAAACTAATAACAGTTGGGAGTTCCAATTACCAACAGTCTTTTGTACCGAGTCCGGGTGCGAGGCCACAAGTG
>HA_v005_round_8_probe_26
ACCTTAAATGAGGTGGAAGAACTGAGGGCATTTATTGGATCAGGAGAAAGGGTAGAGAGATTTGAGATGTTCCCCCAAAGCACCTGGCAAGGAGTTGACACCAACAGTGGAACAACAAGA
>HA_v005_round_8_probe_27
ATATGAGGTCATTGATCATGAATTCAATGAGCTTGAGGCCAGGCTGAACATGATCAACAACAAAATTGATGATCAGATTCAAGACATTTGGGCTTATAATGCAGAGTTGCTGGTCTTGCT
>HA_v005_round_8_probe_28
ATCTTTTGGTAATGTGGGGAATCCACCACCCTAATGATGCAGCAGAACAGACAAAACTCTATCAAAATCCAACCACCTATATCTCCGTTGGGACGTCAACACTAAACCAGAGATTGACAC
>HA_v005_round_8_probe_29
AAGATCAATTCCAGAAATAGCAACGAGACCTAAAGTGAATGGACAGGGAGGCAGAATGGAATTCTCATGGACTATCTTAGATATATGGGACACAATAAATTTTGAAAGTACAGGCAATCT
>HA_v005_round_8_probe_30
ACAGAATTGATAAACCCCAGCAAATGGGGGAATGTCCTGGATGGAGTAACTGCTTCATGTCTCGATAGAGGAGCAAGTAGTTTTTATAGGAACCTGGTCTGGCTGGTAAAGCAAAATGGG
>HA_v005_round_8_probe_31
GGTCCAAACTATAAAAATGGAAAAAGTAGTGATTGCCCTCGCAATAATCAGCATTGTCAAAGGTGACCGGATCTGCATTGGTTATCATGCAAACAATTCAACAGAGCAAGTCGATACAAT
>HA_v005_round_8_probe_32
CCACTAGGCCCAAAGTAAATGGGCAAAGTGGAAGAATGGAGTTCTTCTGGACAATTTTGAAGCCAAATGATGCCATCAATTTTGAGAGTAATGGAAATTTTATTGCTCCGGAATATGCAT
>HA_v005_round_8_probe_33
TGGAGTAACGAGTGCTTGCAGGAGATCAGGTTCCTCATTCTATGCGGAAATGAAATGGCTGTTGTCAAACACAGACAATGCCGCATTCCCACAGACAACCAAGTCTTACAGGAATCCCAA
>HA_v005_round_8_probe_34
GCAATTATAAGGAGTGAATTGGAATATGGTAATTGCAACACTAGGTGCCAAACTCCAATGGGAGCATTGAACTCCAGCATGCCTTTCCAAAACATTCACCCTATCACCATTGGGGAGTGC
>HA_v005_round_8_probe_35
TGGGAACCCTAATAGGACCCCCCCAATGTGATCAATTCCTGGAGTTTTCCTCTGATTTGATAATTGAGCGAAGGGAAGGAACCGATGTATGCTATCCCGGTAGATTCACAAATGAAGAAT
>HA_v005_round_8_probe_36
CTCTCATTTTGAAGGATTGTAGTGTAGCTGGTTGGCTCCTAGGGAACCCAATGTGTGACGAGTTCCTCATGGTGCCAGAATGGTCTTACATAGTGGAAAAGAACAACCCAGCAAATGGCC
>HA_v005_round_8_probe_37
CAGACAATGCGGCATTCCCCCAAATGACCAAGTCGTATAGAAATCCCAGGAACAAACCAGCTCTGATAATTTGGGGAGTTCATCACTCTGGATCGGCTAACGAGCAGACCAAACTCTATG
>HA_v005_round_8_probe_38
GTAATCAGCAGAACTTACAACAACACCACTGGTAGAGATGTCTTGGTCTTATGGGGGATACACCATCCGGTCTCAACAGAGGAAATCAAAACATTATATGTCAATAGTGACCCCTATACA
>HA_v005_round_8_probe_39
ATGAAGAGCTGAAACATTTAGTGAGCAGCACAAATCTTTTTGAGAAAATTAGAATAATCCCTAGGAACTCTTGGACCAATCATGATGCCTCTTCAGGAGTGAGCTCTGCATGCCCTTACC
>HA_v005_round_8_probe_40
TCCGTATCAGGGAACGCCCTCTTTTTTCAGGAATGTAGTATGGCTTATCAAAAAGAACAATACATACCCAACAATAAAGAGAAGCTACAATAACACCAACCAGGAAGATCTTTTGGTACT
>HA_v005_round_8_probe_41
ACAGGAGAAGAATGATCTATATGGAACACAGTCATTATCTATATCAGTTGGGAGTTCTACATATCAGAACAATTTTGTCCCAGTTGTTGGAGCAAGACCTCAGGTCAATGGACAGAGTGG
>HA_v005_round_8_probe_42
TCCACGATTGTAATACGACTTGTCAGACACCCAAGGGTGCTATAAACACCAGCCTCCCATTTCAGAATATACATCCAGTCACAATTGGAGAATGTCCAAAATATGTAAAAAGCACAAAAT
>HA_v005_round_8_probe_43
ATCGAGGAATATGGGAAAGGAAGAATATTCCAAAGCCCAATCAGAGTCGCCAGGTGCAACACCAAATGCCAGACTTCTGTAGGAGGGATAAACACCAACAAGACATTCCAGAACATAGAG
>HA_v005_round_8_probe_44
AAAATCAAATCAATCAAGATGGAAGCAAAACTATTCGTATTACTCTGCATGTTCACTGCACTAAAAGCCGACACCATCTGTATAGGCTACCATGCAAACAATTCTACGGACACTGTCGAC
>HA_v005_round_8_probe_45
CCTAAGTATATAAAATCAGGGCAGCTTAAGTTGGCAACCGGACTTAAGAATGTACCTGCTATATCAAACAGAGGACTATTTGGAGCGATTGCAGGGTTCATCGAAGGTGGTTGGCCAGGA
>HA_v005_round_8_probe_46
TTTCTCATCGTGGTGTTTGGCAGATATTCAAAAGCAGACAAGATATGCATAGGATACCTAAGCAATAACTCAACAGATAAAGTAGACACACTAACAGAAAACGGAGTTCCTGTGACCAGC
>HA_v005_round_8_probe_47
ACCTGGACAGGGGTCACTCAGAATGGGGGAAGCAGTGCCTGCAAAAGGGGACCTGCCAATGGTTTCTTCAGTAGACTGAATTGGTTGACTAAATCAGGAAGCACATATCCACTGTTGAAC
>HA_v005_round_8_probe_48
AGCAAAAGCAGGGGAAAATGATTGCATTCATAGTGATTGCACTGGCTCTGAGCCACACTACTTACTCCCAGATCACAAATGGAAACACAGGAAACCCTGTTATATGCTTGGGTCACCATG
>HA_v005_round_8_probe_49
AGCTGGATGGCTCCTCGGAAATCCAATGTGTGACAAATTTCTCAAAGTGTCAGAATGGTCTTACATAGTGGAGAAGACCAGTCCAGTCAATGGCCTTTGTTATCCAGGGGATTTCAATGA
>HA_v005_round_8_probe_50
CCTGCATCTCCGAATGTATCACTCCGAACGGGAGCATCCCCAATGAAAAGCCCTTCCAAAATGTAAACAAGATCACATACGGGGCATGTCCCAAATATGTTAAGCAAAACACCTTAAAAC
>HA_v005_round_8_probe_51
GACTGGATGCCAATTGAATGAAGGGGTGATGAATACAAGTAAACCTTTCCAGAACACTAGTAAGCACTATATTGGGAAATGTCCCAAATACATACCATCGGGAAGCCTGAAATTGGCGAT
>HA_v005_round_8_probe_52
AGTCTCAAACTGGCAGTTGGTCTAAGAAATGTGCCTGCTACATCAGGTAGAGGGTTATTTGGTGCCATATCTGGATTCATAGAAGGAGGTTGGCCAGGGCTAGTTGCAGGCTGGTACGGA
>HA_v005_round_8_probe_53
AGCAAAAGCAGGGGAATTTCACAACCACTCAAGATGGAGACAGCATCACTAATAACTGTACTACTAGTAGTAACAGTAAGCAATGCAGATAAGATCTGCATCGGCTATCAATCAACAAAC
>HA_v005_round_8_probe_54
CATGAGCAGGTCAGAAGAGCATTAAAGAATAATGCCATTGATGAAGGAGATGGTTGCTTCAATCTTCTCCACAAATGTAATGATTCATGCATGGAAACTATCAGAAATGGGACCTATAAT
>HA_v005_round_8_probe_55
CTTCGACAGGAAAGATATGCAACAATCCCCATAAGATCCTTGATGGGAGGGATTGCACACTAATAGATGCCCTGCTGGGGGATCCTCATTGCGATGTTTTCCAAGATGAGACATGGGACC
>HA_v005_round_8_probe_56
TGGAGACATGGGATGTCATCAGTTTTGAGAGCACTGGTAATTTAATAGCACCAGAATATGGATTCAAAATATCAAAGAGAGGAGGCTCAGGAATTATGAAGACAGAGAAAACACTTGAAA
>HA_v005_round_8_probe_57
TGGAGACAAAATAACATTCGAGGCAACTGGAAATCTAGTGGTACCGAGATATGCCTTCGCAATGAAAAGAAATTCTGAATCTGGTATTATCATTTCAGATATATCAGTCCACGATTGTAA
>HA_v005_round_8_probe_58
TGAGTTCACTGAGGTTGAAAGGCAAATTGGCAATGTAATAAATTGGACCAGAGACTCCATGACAGAGGTGTGGTCCTACAATGCTGAACTCTTAGTAGCAATGGAGAACCAGCACACAAT
>HA_v005_round_8_probe_59
AAGATCTTTTAATACTGTGGGGGATCCACCATCCTAATGATGCAGCAGAGCAAACAAAACTCTATCAAAACCCAACTACTTACGTCTCCATCGGAACATCAACACTGAACCAGAGATCAA
>HA_v005_round_8_probe_60
GGAACAACAAGATCCTGCCCCTATTCTACTGGTGGCTCGTCTTTCTACAGAAACCTCCTATGGATAATAAAAACCAAGACAGCAGAATATCCAGTAATTAAAGGGACTTACAACAACACT
>HA_v005_round_8_probe_61
GAATATTTAACAATAAAGAGATCATACAAAAATACTAATCAGGAAGATCTTTTGATAATGTGGGGAATCCACCATCCCAATCATGATGAAGAACAAGTGAGACTCTATAAAAACCCCAGA
>HA_v005_round_8_probe_62
ATCATCAATGGAGCATTAGGAAGTCCAGGATGCGACCGCCTGGATGGAACTGAATGGGATGTTTTCATAGAAAGGCCAACCGCGATAGACACTTGCTACCCATTTGATGTGCCAGACTAT
>HA_v005_round_8_probe_63
TTGCTATCATAGTGGAGGAACAATAATAAGTAATTTGCCTTTTCAGAATATCAATAGCAGAGCAGTAGGAAAATGTCCGAGGTATGTTAAACAAGAGAGTCTGCTACTGGCAACAGGGAT
>HA_v005_round_8_probe_64
ACTGGCAATCATGGTGGCTGGTCTATCTTTATGGATGTGCTCCAATGGATCGTTACAATGCAGAATTTGCATTTAAATTTGTGAGTTCAGATTGTAGTTAAAAACACCCTTGTTTCTACT
>HA_v005_round_8_probe_65
GTTGCAGGCTGGTACGGGTTTCAGCACTCAAATGATCAAGGGGTTGGAATAGCCGCAGACAAGGAATCAACTCAAGAAGCAGTCGATAAAATAACATCCAAAGTAAATAATATAATCGAC
>HA_v005_round_8_probe_66
AATGCTACCACAATGGAGGTACAATAACAAGCAATTTACCTTTCCAAAATGTTAATAGCAGGGCAGTGGGCAAATGCCCAAAATATGTAAAACAAAAAAGTCTATTGCTGGCAACAGGGA
>HA_v005_round_8_probe_67
ATAAAAACCCCAGAACTTACATTTCTGTTGGGACATCAACACTGAACCAGAGGTTATCCCCAATAATAGCTGAAAGACCCCCAGTAAATGGGCAAAGCGGCAGAATGAGTTTCTATTGGA
>HA_v005_round_8_probe_68
GTTTCTATTGGACAATTTTGAAGCCAAGTGATACCATTAATTTTGAGACTAATGGAAATTTTATCCCTCCAGAGTATGCATTTAAGATTGTAAAGAAAGGGGACTCAGCAATTATAAGGA
>HA_v005_round_8_probe_69
CCTCCTCAGGAACCCTAGAGTTCTTCGCAGAAGGATTCACATGGGCAGGAGTCACTCAAAATGGAGAAAGCAATGCCTGCATGAGAGGGCCTGCTGGTGGTTTCTTCAGCAGGCTGAATT
>HA_v005_round_8_probe_70
GAGGATCCAGGACCTTGAGAAATACGTTGAAGACACAAAGGTAGATATATGGTTTTACAATGGGGAGCTTATTATTGCTATAGAGAATCTGCATACAATTGATTTGGCCGATTCAGAAAT
>HA_v005_round_8_probe_71
CGCATTGCTAAATGCAATACTAAGTGTCAGACATCTGTTGGTGGAATAAATACCAACAAAACTTTCCAAAACATAGAGAGAAACGCACTTGGAGATTGCCCGAAATACATAAAATCTGGA
>HA_v005_round_8_probe_72
GAAGAGCTCAATAATGAGGTCAGATGCACCTATTGATACCTGTGTCTCTGAATGCATCACTCCAAATGGAAGCATTCCCAATGACAAGCCTTTTCAAAACGTAAACAAGATCACATATGG
>HA_v005_round_8_probe_73
ACGCACCAATAGACAATAATTGTGAGTCTAAATGTTTTTGGAGAGGAGGTTCTATAAATACAAGGCTCCCTTTCCAAAATTTGTCACCGAGAACAGTGGGCCAATGTCCTAAATATGTGA
>HA_v005_round_8_probe_74
TAGAATGGGAACTGAAAGCATGAATTTTGCCAAGAGTCCTGAAATAGCAGCCAGGCCAGCTGTGAATGGGCAAAGAGGAAGAATTGATTATTATTGGTCTGTACTGAAACCAGGAGAAAC
>HA_v005_round_8_probe_75
CACCCAGTTTGAGGCCGTTGGGAAGGAATTTAATAACTTGGAAAGGAGGATAGAGAATTTGAACAAGAAAATGGAAGACGGGTTTCTAGATGTTTGGACTTATAATGCTGAACTTCTGGT
>HA_v005_round_8_probe_76
ATGGAAAACCAACACACTATCGATTTGGCTGATTCGGAGATGAACAAGTTATATGAGAGAGTGAGACGGCAATTGAGAGAGAATGCTGAAGAGGATGGCACTGGTTGTTTTGAGATTTTC
>HA_v005_round_8_probe_77
GGATATCACCATAGCAATGACCAAGGAAGTGGATATGCTGCTGACAAAGAATCCACCCAGAGGGCTATAGATGGTATCACAAATAAGGTCAACTCAATCATTGACAAGATGAACACTCAG
>HA_v005_round_8_probe_78
TGGTTTAAGGAATGTGCCTGCTGTATCTAGTAGAGGACTGTTCGGAGCAATAGCTGGGTTCATAGAGGGAGGTTGGCCAGGGCTAGTGGCCGGATGGTATGGTTTTCAACATTCAAACGA
>HA_v005_round_8_probe_79
ACTACCAGCAATCCTTTGTACCGAGTCCGGGAGCAAGACCACAAGTAAATGGTCAGTCAGGGAGGATTGATTTTCATTGGTTAATATTAAACCCTAATGACACAGTCACCTTTAGTTTCA
>HA_v005_round_8_probe_80
AATCATGAGATCAGACGCACCCATAGAAACTTGCATCTCAGAATGCATTACTCCAAACGGAAGCATCCCTAATGACAAGCCTTTTCAAAATGTAAACAAAATCACATACGGAGCATGTCC
>HA_v005_round_8_probe_81
CAGCTTAAGGATAATGCAAAGGAGCTGGGTAATGGTTGTTTTGAGTTTCACCACAAATGTAATAATGAGTGTATGGAAAGTGTAAAGAATGGAACATATAATTACCCTCATTATTCGGAG
>HA_v005_round_8_probe_82
GTCCTTGCAACTGGACTCAGAAATGTACCCCAAAGAAAAACAAGAGGCCTGTTTGGAGCAATAGCCGGATTCATAGAAGGAGGATGGCAAGGAATGGTGGATGGATGGTATGGATACCAT
>HA_v005_round_8_probe_83
TGGACCTACAATGCTGAACTTCTAGTTCTCATGGAAAATGAAAGAACTCTAGACCTTCATGATTCAAACGTCAAGAACCTTTATGACAAGGTTCGGTTACAGCTTAAGGATAATGCAAAG
>HA_v005_round_8_probe_84
TGAGAGAGTGAGAAGACAGCTAAGGGAGAATGCCGAGGAGGATGGAACTGGATGTTTTGAGATTTTCCACCGATGTGACGATCAATGTATGGAGAGCATACGAAATAATACTTACAATCA
>HA_v005_round_8_probe_85
TACTGTTACACATGCCCAAGACATACTAGAAAAGACACATAACGGAAAGCTCTGTGACTTAGATGGAGTTAGGCCTCTAATTTTGAGAGATTGTAGTGTAGCTGGATGGCTTCTCGGAAA
>HA_v005_round_8_probe_86
CATATTGTTCTCTGAACGGAATCAGTCCAGTGCATCTGGGGGATTGCAGCTTTGAGGGATGGATTGTAGGGAACCCTTCTTGTGCCAGCAACCTGGGGATCAGAGAATGGTCGTACTTAA
>HA_v005_round_8_probe_87
TAATAGTGGAGTTACGAGCGCTTGCCCCTATAATAGTGGATCATCCTTTTACCGGAATCTGTTGTGGATAATAAAAATAAGGTCTGATCCGTACTCATTAATTAAGGGAACATACACTAA
>HA_v005_round_8_probe_88
ATATTAACAATAAGGGGAAGGAAGTCCTCGTGCTATGGGGCATTCACCATCCACCTACCAGTGCCGACCAACAAAGTCTCTACCAGAATGCAGATGCATATGTTTTTGTGGGGTCATCAA
>HA_v005_round_8_probe_89
ATGGAAGCAACAATACTAATAACTATACTATTAATGGTAACAACAAGCAATGCAGATAAAATTTGCATCGGTTACCAGTCGACAAACTCCACGGAAACTGTTGACACGCTAATAGAAACC
>HA_v005_round_8_probe_90
TAATTAAGGGAACATACACTAATACTGGCTCACAGCCAATCTTATATTTCTGGGGTGTGCACCATCCTTCGGACGACAATGAGCAAGCTAACTTATATGGCATTGGTAACCGATATGTTA
>HA_v005_round_8_probe_91
AGACAAGACGGCAACTGAGAGAGAATGCTGAAGACATGGGCAATGGTTGTTTTAAGATATATCACAAATGTGACAATGCCTGCATAGAATCAATCAGAAACGGGACTTATGACCATGACG
>HA_v005_round_8_probe_92
GTGTTTGTAGGAACATCAACACTGAATCAAAGGTCAATCCCAGAAATAGCTACCAGGCCCAAAGTGAATGGACAAAGTGGAAGAATGGAATTTTTCTGGACAATACTAAGGCCGAACGAT
>HA_v005_round_8_probe_93
GGCCAAAAGAGTTGGATGAAGATTTACTGGTCTTTGATGCATCCAGGGGAATCAATCAGTTTCGAAAGCAATGGAGGGTTGCTGGCCCCCCGATATGGTTATATTATTGAGGAATATGGA
>HA_v005_round_8_probe_94
AGATGAAGTGGTTACTGTCGAATTCTGACAATGCAACTTTCCCCCAAATGACTATGTCGTACAGAAATCCCAGGAACAAATCAGCTCTGATAATTTGGGGAGTGCATCATTCTGGATCGA
>HA_v005_round_8_probe_95
CTGTGCCTGGGACATCATGCAGTGCCAAACGGAACACTAGTGAAAACAATTACAGATAATCAGATTGAAGTGACTAATGCTACTGAACTAGTTCAGAGCTCCTCAGCGGGGAAAATATGC
>HA_v005_round_8_probe_96
TGAGAGAACAAACGAGAAATACCACCAGATCGAAAAGGAATTCGAACAAGTAGAGGGAAGAATTCAGGACTTAGAGAAGTATGTTGAAGACACGAAGATCGACCTGTGGTCTTACAATGC
>HA_v005_round_8_probe_97
AAGAGTACTCAAGCAGCTATTGACCAAATCACAGGGAAACTGAACAGGTTGATTGAGAAGACCAACACTGAGTTTGAGTCAATAGAATCTGAATTCAGTGAGACTGAGCATCAAATTGGT
>HA_v005_round_8_probe_98
GCAACAATCCTCACAGAATTCTCGATGGAAGAGACTGCACATTAATGGATGCTCTACTAGGGGATCCTCATTGTGATGTATTTCAAGATGAAGCATGGGACCTTTATGTAGAGCGCAGCA
>HA_v005_round_8_probe_99
AACCAGAAAACACTCGATGAGCATGACGCAAATGTGAACAATCTATATAACAAGGTGAAAAGAGCCCTTGGCTCCAATGCGATGGAAGATGGGAAGGGCTGTTTCGAGTTATACCACAAA
>HA_v005_round_8_probe_100
AACTTCTCGTGGCAATGGAGAACCAGCACACTATCGATTTGGCTGATTCAGAGATGAACAAATTGTATGAGAGAGTGAGGAAACAATTAAGGGAAAATGCTGAGGAAGATGGCACTGGTT
>HA_v005_round_9_probe_1
AACCTTCCAATTGAAAATTGTGATGCTGCCTGCCAAACGGTTGCTGGAGCACTAAGGACAAACAAAACTTTCCAAAATGTTAGCCCCTTCTGGATTGGAGAATGCCCCAAGTATGTTAAA
>HA_v005_round_9_probe_2
AATGGTTGTTTTACCTTCTATCACAAGTGTGATAATGAGTGCATTGAAAAAGTCAGGAATGGAACATATGACCATAAGGAATTTGAGGAGGAGTCCAAACTGAACAGACAAGAAATTGAG
>HA_v005_round_9_probe_3
ACCTATTGACACATGCATTTCTGAGTGTATCACTCCTAATGGAAGCATCCCCAATGACAAGCCCTTTCAGAATGTAAACAAGATCACTTACGGAGCATGCCCTAAGTATGTCAAACAGAG
>HA_v005_round_9_probe_4
GAGGGAAAAAATACCCTGTGATCCGCGGGACCTACAACAATACAACTGGTAGGGACGTCTTGGTTATGTGGGGGATACATCACCCTGTTTCTGAAGACGAGGCGAGGAAACTATATATTA
>HA_v005_round_9_probe_5
GTAGCTGGATGGCTTCTCGGAAATCCTATGTGTGACGAATTCCTTAATGTGCCAGAATGGTCTTACATAGTGGAAAAGGACAATCCAGTCAATGGCCTCTGCTATCCAGGGGATTTCAAT
>HA_v005_round_9_probe_6
AACAATAAAGAGGACCTACAATAACACCAATGTAGAGGACCTTCTGATATTGTGGGGAATCCATCACCCTAATGATGCAGCGGAACAAACAAAACTCTATCAGAACTCGAACACTTATGT
>HA_v005_round_9_probe_7
GCACTCAGTCAGCAATTGATCAAATAACAGGGAAGTTAAATCGGCTCATAGAGAAAACTAACCAACAGTTTGAGTTGATTGACAATGAATTCACTGAGGTTGAAAAGCAAATTGGCAACG
>HA_v005_round_9_probe_8
CATAGAAGGCGGTTGGCCAGGACTAGTTGCAGGCTGGTACGGGTTTCAGCATTCAAATGATCAAGGGGTTGGAATGGCCGCAGATAGGGAATCAACTCAAGAAGCAGTTGACAAGATAAC
>HA_v005_round_9_probe_9
ATATTGTTTTTGCTTATAGCAGAAAACTCTTCTCAGAATTATACAGGGAACCCTGTGATATGCATGGGACATCATGCTGTTTCCAATGGAACCATGGTGAAGACCCTAACCGATGACCAA
>HA_v005_round_9_probe_10
AGTGAAATCAGGAGATGTATTAGTAGTCAACAGCAACGGAAACCTAATTGCCCCTAGAGGCTACTTCAAAATGCGAACTGGGAAAAGCTCTATAATGAAATCAGATGCTCCTATCGACAC
>HA_v005_round_9_probe_11
CGTGTCAGGAAACAGTTGAGAGAAAACGCAGAGGAGGATGGGACCGGCTGTTTTGAAATATTCCACAAATGTGACGATCAATGCATGGAGAGTATAAGGAACAACACCTATGACCACACT
>HA_v005_round_9_probe_12
ACAGGAATGCGAAATGTACCTGAGAAACAGACCAGAGGCTTATTCGGTGCAAAAGCAGGGTTCATAGAAAATGGATGGGAAGGAATGATAGATGGTTGGTATGGCTTCAGGCATCAAAAC
>HA_v005_round_9_probe_13
TAATCGCACCTACTTCTTGGGGGGCAGTAAATGATGGAGTATCATCAGCCTGTCAAGATAAAGGGGCCAGCAGTTTTTATCGGAATTTAGTATGGTTTGTGGAGAGAGGGAAAAAATACC
>HA_v005_round_9_probe_14
GATCTATGGTCATATAATGCAGAACTTTTAGTTGCACTCGAGAATCAGCACACTATAGATGTGACTGATTCAGAGATGAACAAACTTTTTGAAAGGGTAAGGCGGCAACTCAGGGAAAAT
>HA_v005_round_9_probe_15
TGGACACTAGTACAACCAGGTGATAATATCACCTTCTCACATAATGGAGGTCTGATAGCACCAAGCCGGGTTAGCAAATTGATTGGAAGAGGGTTAGGAATTCAATCAGACGCACCAATA
>HA_v005_round_9_probe_16
TAATTCTATTAATCATGAAGACCATTATTGTTCTGAGTTGTTTTTTCTGTCTGGCTTTCAGCCAAAATCCTTCAGAGAACAACAACAACACTGCAACACTGTGCTTGGGGCATCATGCAG
>HA_v005_round_9_probe_17
CTAGATCTCCATGATTCTAATGTTCGGAACCTCCATGAAAAAGTAAGACGAATGCTGAAGGATAATGCTAAAGATGAAGGGAATGGCTGTTTTACTTTCTATCACAAGTGTGATAACGAA
>HA_v005_round_9_probe_18
ATGGAAGATGGAAAGGGCTGTTTCGAGCTATACCATAAATGTGATGATCAATGCATGGAAACAATTCGGAACGGAACCTATAATAGGAGAAAGTACACAGAGGAATCAAGGCTAGAAAGG
>HA_v005_round_9_probe_19
AAGGCTGCACCATAGAAGGTTGGATACTTGGGAATCCCCGATGCGACCTGTTACTTGGTGATCAAAGCTGGTCATATATAGTTGAAAGACCTACAGCCCAAAACGGGATTTGCTACCCAG
>HA_v005_round_9_probe_20
CTCTTAACTAGCAAAATGGAAATAATACCACTGATGACTGTACTTCTATTAGTAACAACAAGCAATGCAGACAAAATATGCATTGGCCATCAGTCAACAAATTCCACAGAAACTGTGGAC
>HA_v005_round_9_probe_21
ACGTTAAGCAACCAAGCCTCCTATTGGCAACGGGGATGAGGAACGTTCCAGAAAAACCAAAGACAAGAGGGCTATTCGGGGCGATTGCTGGGTTTATAGAAAATGGATGGGAAGGTCTCA
>HA_v005_round_9_probe_22
AGAAGACAAATGAAAAATACCACCAAATTGAAAAGGAGTTTGAGCAAGTCGAGGGGAGGATTCAGGACCTGGAAAAGTATGTTGAGGATACGAAAATTGATCTATGGTCATATAATGCAG
>HA_v005_round_9_probe_23
AAAATGATTGCATTCATTGTAATAGCGATACTGGTAACAACCGGAAAATCAGACAAGATATGCATTGGATATCATGCTAACAATTCAACAACGAAGGTAGATACTATACTCGAGAAGAAC
>HA_v005_round_9_probe_24
CCTTCAGAATTTGACAAAAATAAACAATGGTGATTATGCAAGACTTTACATCTGGGGAGTTCATCATCCTTCAACAGACACAGAGCAAACCGATCTGTACAAGAACAACCCTGGAAGAGT
>HA_v005_round_9_probe_25
AACTTTAGAAAATGAAGAGGAGCTAAGGCTGAAATTCAGTGGAGTTTTAGAGTTCAGCAAGTTTGAAGTATTCACAGCAGGTGGGTGGGGTAATGTAGATTCAGGGAAAGGAGTAACCGC
>HA_v005_round_9_probe_26
TTGGACAATAGTCAAACCTGGGGACGTGTTGGTAATCAACAGCAATGGAAACTTAATAGCTCCTCGAGGTTATTTTAAAATGCGCACTGGGAAAAGCTCAATAATAAGGTCAGATGCTCC
>HA_v005_round_9_probe_27
AAAATGATTGCAATCATAATAATCGCGGTAGTGGCCTCTACCAGCAAATCAGACAAGATCTGCATTGGGTATCATGCCAACAACTCGACAACACAAGTGGACACAATATTAGAGAAGAAT
>HA_v005_round_9_probe_28
ATTCATAGAGAATGGATGGGAGGGTCTCATCAATGGATGGTATGGTTTCAGACATCAAAATGCACAAGGGGAGGGAACTGCAGCTGACTACAAAAGCACCCAGTCTGCAATAGATCAGAT
>HA_v005_round_9_probe_29
GCTTCAGACATCAAAATTCTGAGGGAACCGGACAAGCTGCAGATTTAAAAAGCACCCAAGCAGCCATTGATCAGATCAATGGGAAACTGAATCGAGTGATAGAGAAAACAAATGAAAAAT
>HA_v005_round_9_probe_30
GCTTACCCTGTTCAAGACGCCCAATACACAAACAATGAAGGGAAGAGTATTCTCTTCATGTGGGGCATACACCACCCACCTACTGATAATGAACAGACAAGTTTATACAAAAAGACTGAC
>HA_v005_round_9_probe_31
AACAGGGAAACTTAATAGATTAATTGAAAAAACCAACACACAGTTTGAACTCATAGACAATGAGTTCACTGAAGTGGAGCAGCAGATAGGCAATGTAATAAACTGGACAAGGGACTCCTT
>HA_v005_round_9_probe_32
CAAAATCCTCACTATTTATTCGACTGTTGCCTCATCCCTTGTGCTTGCGATGGGGTTTGCTGCCTTTCTGTTCTGGGCCATGTCAAATGGGTCTTGCAGATGCAACATTTGTATATAATT
>HA_v005_round_9_probe_33
AGCAGTTTTTATCGGAACTTGCTGTGGATAACAAAGAAAGGGAATTCATACCCAAAACTCAGCAAATCATACACGAACAACAAGGGGAAGGAAGTGCTTGTGCTCTGGGGGGTGCATCAC
>HA_v005_round_9_probe_34
AGCGAAAGCAGGGGTTCACTCTGTCAAAATGGAGAAAATAGTTCTTCTCTTTGCAACAATCAGCCTTGTCAAAAGCGATCATATTTGCATTGGTTATCATGCAAATAACTCGACAGAGCA
>HA_v005_round_9_probe_35
GATCATGTTCAGGTTCATTCTACAGGAGTATGAGATGGCTGACTCAAAAAAGCGGGTTTTACCCTGTCCAAGACGCCAAATACACAAATAACAGGGGGAAGAACATCCTCTTCGTGTGGG
>HA_v005_round_9_probe_36
TGCTCCTATCGACACTTGCATTTCAGAATGCATAACTCCTAATGGAAGCATTCCTAATGACAAGCCCTTTCAGAATGTAAACAAAATCACATATGGAGCATGCCCTAAATACGTCAAACA
>HA_v005_round_9_probe_37
CCGCTCTAATGCCCTTTCAGGAGTTGAATACAATGGGAAATCACTGGGAATACAGAGTGATGCACAACTCGATGACTCATGTGAAGGGGAATGTTTCTACAGTGGAGGAACGATTAATAG
>HA_v005_round_9_probe_38
CATACAAAAACACAAGGAAAGACCCAGCTCTGATAATATGGGGAATCCACCATTCCGGATCAACCACAGAACAGACCAAGCTATACGGGAGTGGAAGCAAATTGATAACAGTTGGGAGTT
>HA_v005_round_9_probe_39
TTCGTGTGGGGCATACACCATCCACCTACCGATACTGCACAGACAAATTTGTACATAAACACCGACACAACAACAAGCGTGGCAACAGAAGACTTAAATAGGGTCTTCAAACCAGTGATC
>HA_v005_round_9_probe_40
TATGTAAAGCAATCAAGCCTGCCGCTGGCCTTAGGAATGAAAAATGTACCAGAGAAAATACATACTAGGGGACTGTTCGGTGCAATTGCAGGATTCATCGAGAATGGATGGGAAGGACTC
>HA_v005_round_9_probe_41
GAACGTGACTATGCCGAATAATAATAATTTTGACAAATTGTACGTGTGGGGAGTTCATCATCCAAGCACAAACCAAGAGCAAACCAATTTGTATGTTCAGGCATCGGGAAGGGTCACAGT
>HA_v005_round_9_probe_42
TGAGGATCCATCTGCACCTCATGGACTGTGCTATCCAGGAGAGCTGGATGAAAATGGAGAATTGAGGCATCTTTTCAGTGGAATCAAATCATTCAGCAGAACTGAATTGATCGCGCCTAC
>HA_v005_round_9_probe_43
GAAGCAGTAGAGCATGAGTTCTCAAATCTCGAAAGGAGAATAGACAATTTAAACAAAAGAATGGAAGATGGATTTTTGGATGTGTGGACGTACAATGCTGAACTTTTAGTTCTACTGGAA
>HA_v005_round_9_probe_44
AGTAAAGCCTGCAACAACACCTCAAATCAAGGATCATTCTACAGGAGTATGAGATGGCTCACTTTGAAATCAGGGCAATTCCCGGTGCAGACCGATGAGTACAAGAACACTAGGGATTCG
>HA_v005_round_9_probe_45
GATGTATTAATGGTATGGGGAGTTCACCATCCTGCAACTCTAAAAGAACACCAAGACTTGTACAAAAAGGACAACTCCTATGTAGCAGTGGGTTCAGAGAGTTATAACAGGAGGTTCACC
>HA_v005_round_9_probe_46
GGAAACCAGCCAATCCTCTATTTTTGGGGGGTGCACCATCCTCCTGACACCAATGAGCAGAACACTTTGTATGGCTCTGGTGATCGATATGTCAGGATGGGAACCGAAAGCATGAATTTT
>HA_v005_round_9_probe_47
ATCAAAATGCAGAAGGAACAGGAACGGCAGCAGACCTCAAATCCACCCAGGCAGCCATCGATCAGATCAATGGGAAGTTGAACCGTCTTATCGAAAAGACAAATGAGAAATACCATCAAA
>HA_v005_round_9_probe_48
AGAATGCCGATACAACAACAAGTGTGACAACAGAAGATATAAATCGCACTTTCAAACCAGTAATAGGGCCAAGGCCCCTTGTCAACGGCCAGCAGGGAAGAATCGATTACTATTGGTCTG
>HA_v005_round_9_probe_49
GAAATGCACTTGGGGACTGTCCCAAATACATAAAATCGGGGCAGCTTAAGTTAGCCACTGGACTTAGAAATGTACCTACTATAGCAAGCAGAGGATTATTTGGGGCTATTGCAGGATTCA
>HA_v005_round_9_probe_50
TTGTAAAAGGGGATTACAACAACACAACGGGCAGAGATGTTTTGGTACTTTGGGGAATTCACCACCCAGACACAGAAACAACAGCCACAAATCTATATGTCAATAAAAATCCTTACACAT
>HA_v005_round_9_probe_51
AGAACACCAGAGATTCAGATATTGTATTCACCTGGGCCATTCACCATCCACCAACATCGGATGAACAAGTAAAATTATACAAAAACCCTGATACCCTTTCCTCAGTCACCACTGATGAGA
>HA_v005_round_9_probe_52
TCCACGATGCGACCTGTTACTTGGTGACCAAAGCTGGCCATATATAGTGGAAAGACCTACAACTCAAGATGGGATCTGCTACCCAGGAGAGCTAAATGATGTTGAAGAACAAAAAGCATT
>HA_v005_round_9_probe_53
CAAATCGTGCCAGCTTCTTGAGGGGAAAGTCCATGGGGATCCAGAGCGATGTGCAGGTTGATGCCAATTGCGAAGGGGAATGCTACCACAGTGGAGGGACTATAACAAGCAGATTGCCTT
>HA_v005_round_9_probe_54
AATGTTCCTCAAAAGGAAACAAAAGGTCTATTTGGGGCTATAGCAGGGTTTATAGAGGGAGGTTGGCAGGGAATGGTAGACGGTTGGTATGGTTACCATCATAGTAACGATCAAGGAAGT
>HA_v005_round_9_probe_55
GATACTTTGGTTTAGCTTCGGGGCATCATGTTTCATACTTCTGGCCATTGCAATGGGCCTTGTCTTCATATGTGTGAAGAATGGAAACATGCGGTGCACTATTTGTATATAAGTTTGAAA
>HA_v005_round_9_probe_56
AAGGTCGTCAGCCGTCAATGGAATGTGTTACCCAGGGAATGTAGAGAACCTAGAAGAGCTTAGGTCACTTTTCAGTTCTGCAAAATCTTACAAAAGAATCCAAATCTTTCCAGATAAAAC
>HA_v005_round_9_probe_57
TGGGTGGATACTAGGGAACCCCATGTGTGATGATCTAATTGGGAAGAATTCATGGTCCTACATTGTAGAGAAACCGAACCCAACAAATGGAATTTGTTACCCAGGAACTTTAGAAAATGA
>HA_v005_round_9_probe_58
TCCAAATATCAGCAGTCTTTTGTGCCGAGTCCAGGAACACGACCACAAGTAAATGGCCAGTCCGGACGAATTGATTTTCACTGGTTGATACTGGATTCCAATGACACAGTTACTTTTAGT
>HA_v005_round_9_probe_59
ATGAACACTCAAATTCTGGTATTCGCCCTTGTGGCAGTCATCCACACAAATGCAGACAAAATTTGCCTTGGGCATCATGCTGTATCAAATGGCACCAAGGTAAACACACTCACTGAGAGA
>HA_v005_round_9_probe_60
ATGTGAAGCAGTCAAGTCTCCCACTGGCATTAGGAATGAAGAATGTACCAGAGAAGACACATACCAGGGGATTGTTCGGCGCGATAGCAGGGTTTATCGAAAATGGATGGGAAGGGCTTA
>HA_v005_round_9_probe_61
CAATCAACCAAGATGGAAACAACAGCACTAGTAGCTATACTGCTAATGGCAACTGCAAGCAATGCAGATAAAATCTGCATTGGCTACCAGTCAACAAACTCCACAGAGACTGTTGATACA
>HA_v005_round_9_probe_62
TTCAGTCACCACCGATGAAATCAATAGGAGCTTCAAGCCTAATATAGGGCCAAGACCACTCGTGAGAGGACAACAAGGGAGAATGGATTACTACTGGGCTGTTCTTAAACCTGGACAAAC
>HA_v005_round_9_probe_63
CTAGGACATCCCCTCATTCTAGACACCTGCACTATTGAAGGACTAATCTATGGAAATCCTTCCTGTGACATACTACTAGGAGGAAAAGAATGGTCCTACATCGTTGAAAGGTCGTCAGCC
>HA_v005_round_9_probe_64
GAACACCAGTAAGCACTATATTGGGAAATGCCCTAAATACATACCATCAGGAAGCCTGAAATTGGCAATAGGACTCAGGAACGTTCCACAGATCCAAAACCGAGGACTCTTTGGAGCAAT
>HA_v005_round_9_probe_65
TCTAGTTGCGAGGGGGATTGCTTCCACAATGGAGGTACGATAGTGAGCTCCCTGCCATTCCAGAACATCAACCCTAGAACAGTGGGAAAATGCCCTCGGTATGTCAAACAGACAAGCCTC
>HA_v005_round_9_probe_66
TGAATGTAGAGTCTAATGGAAATCTAATCGCTCCTTGGTATGCATACAGATTCGTCAGCACAAATAGAAAAGGAGCTGTCTTCAAGTCAAACTTACCAATCGAGAACTGTGATGCAACCT
>HA_v005_round_9_probe_67
ATTGGTCTGTACTAAAACCTGGGCAGACTTTGAGAATAAGGTCCAATGGAAATCTAATTGCCCCTTGGTATGGACATGTTCTTACGGGAGAGAGCCATGGAAGAATCCTAAAGACTGATT
>HA_v005_round_9_probe_68
TGGTTGCTTTGAAATTCTGCATAAATGTGACAACAATTGCATGGACACAATCAGAAATGGAACATACAATCACAAGGAGTATGAGGAAGAAAGCAAAATTGAACGACAGAAAATCAATGG
>HA_v005_round_9_probe_69
ACATGCCCAAGACATACTTGAAAGGACACACAACGGGAAGCTCTGCAGCCTAAATGGAGTGAAACCTCTTATTTTGAGGGATTGTAGTGTAGGTGGATGGCTCCTTGGAAACCCCATGTG
>HA_v005_round_9_probe_70
TTGGATCTAGGCCTTGGGTAAGGGGCCAGTCTGGTAGAATAAGCATTTATTGGACAATAGTAAAACCTGGGGATATAATGGTAATCAATAGTAATGGAAATCTAATTGCCCCTCGAGGCT
>HA_v005_round_9_probe_71
AAGTCACTGGGAATACAGAGTGATGCACAAATTGATGAATCATGTGAAGGGGAATGCTTCTACAGTGGAGGGACAATAAACAGCCCTTTGCCATTTCAAAACATCGATAGTTGGGCTGTC
>HA_v005_round_9_probe_72
CCACCGAAACTGTCGACACACTAACAGAGAGCAATGTTCCTGTAACACACACTAAAGAATTGCTCCACACAGAACACAATGGGATGTTGTGTGCAACTGATCTAGGACATCCCCTCATTC
>HA_v005_round_9_probe_73
GAGCAAAGCCTGTAATAACACCTCAAACCAAGGATCATTCTATAGGAGCATGAGATGGCTCACTTTGAAGTCAGGACAATTCCCAGTGCAAAACGATGAGTACAAAAACACTAGGGATTC
>HA_v005_round_9_probe_74
TTGACACATTGCTAGAGAACAATGTTCCGGTTACAAGCTCTGTTGATCTGGTTGAAACTAACCATACAGGAACATATTGTTCTTTGAGTGGGATTAGTCCAGTGCATTTGGGAGACTGCA
>HA_v005_round_9_probe_75
TACTGTGGTTTAGCTTCGGGGCGTCATGCTTTGTACTTTTGGCTGTCATCATGGGGCTTGTTTTCTTCTGTTTGAGAAATGGAAACATGCGATGCACAATCTGTATTTAGTTAAAAACAC
>HA_v005_round_9_probe_76
ATAACAGTAGGAAGCTCAAAGTACCAACAATCATTCTCACCAAGTCCAGGAGCTAGACCCAAAGTGAATGGTCAAGCAGGGAGGATCGACTTCCATTGGATGCTACTAGACCCAGGAGAT
>HA_v005_round_9_probe_77
TTTATGTGGAACGTAGCAGTGCCTTCAGCAACTGCTATCCCTATGATGTACCAGACCATGCATCGCTCAGGTCTCTAGTTGCTTCCTCAGGGACCCTAGAGTTCATCACAGAAGGATTCA
>HA_v005_round_9_probe_78
CCAGATAAAACTTGGAATGTAACATACAGCGGAACAAGCAGAGCATGCTCAAATTCATTCTATAGGAGCATGAGATGGCTGACCCACAAGAGTAATTCCTACCCTTTTCAGAACGCTCAT
>HA_v005_round_9_probe_79
TTGGACCCAGGGGATACAGTCACTTTTACCTTCAATGGTGCATTCATAGCCCCAGATAGAGCCACCTTTCTCCGCTCTAATGCCCCATCGGGAGTTGAGTACAATGGGAAGTCACTGGGA
>HA_v005_round_9_probe_80
ATGGGACTATGGTAAAGACTCTCACTGATGATCAAGTGGAAGTAGTCACTGCACAAGAACTAGTGGAATCACAGAACCTCCCGGAACTATGCCCGAGTCCCCTAAGACTAGTTGATGGCC
>HA_v005_round_9_probe_81
CTTTTCAGAACGCTCATTACACCAACAATGAGAGGGAGAACATTCTTTTCATGTGGGGCATACACCATCCACCTACCGACACAGAACAGACAGACTTATACAAGAATGCCGATACAACAA
>HA_v005_round_9_probe_82
TGTTATCCATTTGATGTGCCAGATTACCAGAGCCTACGAAGTATCTTAGCGAACAATGGGAAATTTGAGTTCATAGCAGAGGAATTCCAATGGAACACAGTTAAGCAGAATGGGAAATCT
>HA_v005_round_9_probe_83
CAATTTACAGCTGCATTGCAAGCAGTATTGTATTAGTAGGACTCATACTTGCATTCATCATGTGGGCATGTAGCAGTGGCAATTGCCGGTTTAATATTTGTATATAAGTAGAAAAAACAC
>HA_v005_round_9_probe_84
CGTTGAAGACACAAAGGTGGATCTCTGGTCTTACAATGCAGAGCTTCTTGTTGCCCTAGAGAACCAGCACACAATTGATTTGACTGATTCAGAGATGAATAAATTGTTCGAAAAAACCAG
>HA_v005_round_9_probe_85
CCAATTGACACATGCATTTCTGAATGCATCACTCCTAATGGAAGCATACCAAATGACAAGCCATTTCAGAATGTAAATAAGATCACCTACGGGGCATGTCCCAAATATGTCAAACAGAGC
>HA_v005_round_9_probe_86
AATGGGACAAAAGTCAACACACTAACTGAGAAAGGAGTGGAAGTGGTCAATGCCACGGAGACAGTGGAGATTACAGGAATAAATAAAGTGTGCACAAAAGGGAAGAAAGCGGTGGACTTG
>HA_v005_round_9_probe_87
ACTGGGATGAAGAACGTTCCCGAACCTTCCAAAAAAAGGAAAAAAAGAGGCCTGTTTGGCGCTATAGCAGGGTTTATTGAAAATGGTTGGGAAGGTCTGGTCGACGGGTGGTACGGTTTC
>HA_v005_round_9_probe_88
CATCGGCTGTTAATGGATTGTGTTACCCCGGAAATGTAGAAAACCTAGAAGAACTAAGGTCACTTTTTAGCTCTGCTAGTTCTTACCAAAGAATCCAGATCTTTCCAGACACAATCTGGA
>HA_v005_round_9_probe_89
ACAATTCAACAACAAAGGTAGATACAATACTTGAGAAGAACGTAACCGTCACACACTCGGTCGAACTGCTGGAAAACCAGAAGGAAGAGAGATTCTGCAAAATTTCAAACAAGGCCCCTC
>HA_v005_round_9_probe_90
TATGCTACCCGGGAGATTTCCAAGATTATGAAGAGCTTAAACATCTCTTAAGCAGTACAACCCATTTTGGAAAAATACAAATATTCCCCAGGAATTCTTGGCCCCAACATGACACGTCAG
>HA_v005_round_9_probe_91
TAAAAACAGACGGGGCAACCAGTGCGTGTAAGAGAACAGTGTCCTCTTTCTACTCAGAAATGAAATGGCTTTTATCCAGCAAGGCTAACCAGGTGTTCCCACAACTGAATCAGACATACA
>HA_v005_round_9_probe_92
TTCAATTGGACTGGAGTTGCTCAAGATGGATCAAGCTATGCTTGCAGAAGGGAATCTGTTAACAGTTTCTTTAGTAGATTGAATTGGTTGCATAATTTGGATTACAAATATCCAGCGCTG
>HA_v005_round_9_probe_93
AAAGCACCCAGTCGGCAATTGATCAGATAACCGGAAAATTAAATAGACTCATTGAGAAAACTAATCAGCAATTTGAGCTAATAGATAATGAATTCACTGAGGTAGAAAAGCAGATTGGCA
>HA_v005_round_9_probe_94
CAGAGTAATTGAAAAAACGAATGAGAAATTCCATCAGATCGAAAAGGAGTTTTCCGAAGTGGAAGGAAGGATTCAGGATCTTGAGAAATACGTTGAAGACACAAAAATAGATCTCTGGTC
>HA_v005_round_9_probe_95
TTGACGGCCAGACTTGCGATATCATCAATGGAGCATTGGGGAGCCCAGGGTGTGACCATCTGAATGGCGCAGAATGGGACGTATTCATAGAGAGGCCCAATGCAGTAGACACCTGCTACC
>HA_v005_round_9_probe_96
GCAAGCAGTCTTGTGTTAGCAGCAATCATTATGGGGTTCATCTTTTGGGCGTGTAGCAATGGATCATGTAGATGTACCATTTGCATTTAGAATTGCAGTAAAAACACCCTTGTTTCTACT
>HA_v005_round_9_probe_97
ACATATCCTGTTATACGAAGGACATTCAAAAACACCAAGGGAAGAGATGTATTAATGGTATGGGGAGTTCACCATCCTTCAAGTCTACAGGAACACCGAGACTTGTACAAAAAAGACATT
>HA_v005_round_9_probe_98
CCTACTGACACTGAGCAGACAAATTTGTACAAAAAATCTGACACAACAACAAGTGTGACAACAGAAGATATAAATCGAACTTTCAAACCAGTTATAGGGCCAAGGCCCCTTGTCAAAGGT
>HA_v005_round_9_probe_99
AACAGTAGTGAAGACAATTACGGATGACCAAATTGAGGTGACCAATGCCACCGAGTTGGTCCAGAGCTCCTCAACAGGGAAAATATGCAACAACCCACATAGAATCCTTGATGGGAGGGA
>HA_v005_round_9_probe_100
CTACAATAGACAGAAGTATCAGGAAGAATCAAAACTAGAAAGGCAGAAAATAGAGGGGGTGAAACTGGAATCTGATGGTACATACAGGATTCTCACCATTTATTCGACTGTCGCCTCATC
>HA_v005_round_10_probe_1
TTGGACAACAATGGTGAACTACGGCATCTCTTTAGTGGAGTGAACTCTTTTAGCAGAACAGAGCTAATAAGTCCCAGCAAATGGGGAGATGTTCTGGATGGAGTAACTGCTTCTTGTCTT
>HA_v005_round_10_probe_2
AATCTGCATGATAGAATCAGAAGAGTTCTGAGGGAAAATGCAATCGACACAGGAGATGGTTGCTTTGAAATTCTACATAAATGTGATAACAATTGCATGGACACAATCAGAAACGGGACA
>HA_v005_round_10_probe_3
AGCAGTTTTTACAGGAATTTGATCTGGCTAGTGAAACAAAATGATAGGTATCCTGTTGTAAGAGGAGACTACAACAACACAACGGGCAGAGATGTTCTAGTCCTTTGGGGAATTCATCAC
>HA_v005_round_10_probe_4
AATAAGGACAGATGGAGTGACCAGTGCTTGCAAAAGGACGGGGTCATCCTTTTACTCAGAAATGAAATGGCTTTTGTCCAGCAGGAGTAACCAGGTGTTCCCACAACTAAACCAGACATA
>HA_v005_round_10_probe_5
GTGCAGCGTATGGCGGTCCTTCGTTCTTCAGGAATATGGTTTGGCTTACAAAGAAAGAATCAAACTATCCAGTTGCCCAAAGATCATACAACAATACAAGCGGAGAGCAAATGCTGATAA
>HA_v005_round_10_probe_6
AATGGTTGTTTTACTTTCTACCACAAGTGTGATAATGAATGCATTGAAAAGGTCAGGAATGGGACATATGACCACAAGGAATTTGAAGAGGAGTCCAAGTTGAACAGACAAGAAATTGGA
>HA_v005_round_10_probe_7
ACCAACCTGTATGTTCAAGCATCAGGGAGAGTCACAGTCTCTACCAGGAGAAGCCAACAAACTATAATCCCGAATATTGGGTCTAGACCCTGGGTAAGGGGTCAGTCTGGTGGAATAAGC
>HA_v005_round_10_probe_8
TTATTGAGAAGACAAACGAGAAATACCATCAAATTGAGAAAGAATTCGAACAAGTTGAAGGAAGGATCCAAGACCTGGAGAAGTATGTTGAGGACACAAAGATTGATCTATGGTCATATA
>HA_v005_round_10_probe_9
AATGGGACAATGGTGAAAACCTTGACAGATGACCAAATAGAAGTTGTCACTGCCCAGGAACTAGTAGAATCGCAACATCTACCGGAATTGTGTCCTAGCCCTTTAAGGTTGGTAGACGGG
>HA_v005_round_10_probe_10
AACCAAGTCTCCTGTTGGCAACAGGGATGAGGAATGTTCCAGAAAAACCAAAGACATGCAGCCCACTTTCTCGGTGCAGAGAAACCAGAGGGCTCTTTGGGGCAATTGCTGGTTTTATAG
>HA_v005_round_10_probe_11
CATCAGAAAGGGTTGACACACTGCTAGAGAATAATGTTCCAGTTACAAGCTCTGTTGATTTGGTTGAAACTAACCACACGGGAACATATTGTTCTTTAGATGGGATTAGTCCAGTGCATT
>HA_v005_round_10_probe_12
TCCTGAAGACTGATTTGAACACTGGGAATTGCATAGTGCAATGCCAAACTGAGAAGGGAGGTTTAAATACGACTCTGCCATTTCACAATATCAGTAAATATGCATTTGGAAACTGCCCCA
>HA_v005_round_10_probe_13
TAATCTGTCAAAATGAGAAAAATAGTGCTTTTTCTGTCAATAGTCAGTCTTGTTAATAGTGACAAGATCTGCATTGGTTATCATGCAAACAATTCAACAGCAAAGGTTGACACAATAATT
>HA_v005_round_10_probe_14
ATGGAAAAATTCATCGCAATAGCAACCTTGGCGAGCACAAATGCATACGATAGGATATGCATTGGGTACCAATCAAACAACTCCACAGACACAGTGAACACTCTCATAGAACAGAATGTA
>HA_v005_round_10_probe_15
GGAACAACTAGTGCATGTAGAAGATCAGGGTCTTCATTCTATGCAGAAATGGAGTGGCTCCTGTCAAATACAGACAATGCTGCTTTCCCACAAATGACAAAATCATACAAAAACACAAGG
>HA_v005_round_10_probe_16
GGAACATTGAATGAGGTAGAAGAATTGAAGGCACTTATTGGATCAGGGGAAGGAGTAGAAAGATTTGAAATGTTTCCCAAAAGTACTTGGGAAGGAGTGGACACCAGCAGGGGAGTATCA
>HA_v005_round_10_probe_17
TATGGTTTCAGACATCAAAATGCACAAGGAGAGGGGACAGCGGCTGATTACAAAAGCACTCAATCAGCAATTGATCAAATAACAGGGAAGTTAAATAGATTAATCGAGAAGACTAACCAA
>HA_v005_round_10_probe_18
TTAATGCACCCTGGAGAATCAATAACCTTTGAAAGTAATGGAGGGTTGTTGGCTCCAAGATATGGGTATATAATTGAAGAATATGGGAAAGGAAGAATATTCCAGAGTCCAATCAGGGTC
>HA_v005_round_10_probe_19
GTCGGGACCTATGTTTCGGTAGGAACATCGACACTGAACAAAAGATCAGTTCCAGAAATAGCCACAAGACCTAAAGTAAATGGACAAGGAGGCAGAATGGAATTCTCGTGGACTATATTG
>HA_v005_round_10_probe_20
TTTGAGTAGTGTTACTACTAACACTATAAACAGAAGCTTTCAACCAAATATTGGTCCCAGACCATTAGTAAGAGGACAGCAAGGGAGGATGGATTACTATTGGGGCATTCTGAAAAGAGG
>HA_v005_round_10_probe_21
CATCCGATGCTCCAATTCACAATTGTGACACAAAGTGTCAAACCCCTCATGGGGCTTTGAACAGCAGCCTTCCTTTTCAGAACGTACATCCTATTACTATTGGGGAATGTCCCAAATACG
>HA_v005_round_10_probe_22
AATGAGCAAGGTTCCGGTTACGCGGCTGATCAGAAGAGCACACAGAATGCGATCGACGGGATAACCAACAAGGTGAACTCAGTGATTGAGAAAATGAACACTCAATTCACTGCAGTGAGT
>HA_v005_round_10_probe_23
ACCCTGGAAATGTAGAGAACCTGGAAGAACTCAGGTCCTTTTTCAGTTCTGCTAATTCCTATCGAAGAATCCAGATCTTTCCAGATACAATCTGGAATGTGACTTACACTGGAACAAGCA
>HA_v005_round_10_probe_24
TGTGGGATACTTAAGCACCAACTCATCAGAAAAAGTTAACACACTGTTAGAGAACGATGTCCCGGTTACAAGTTCTGTCGATCTGGTTGAGACTAGCCACACAGGAACATATTGTTCTTT
>HA_v005_round_10_probe_25
TGCCCCATTGGAACTGCGAGACTGCAAGATCGAGGCAGTAATCTATGGAAACCCTAAATGTGACATCCATCTAAAAGATCAAGGTTGGTCATACATAGTGGAGAGGCCTAGCGCACCAGA
>HA_v005_round_10_probe_26
GGCCCAGTGCGGTAGACACTTGCTACCCTTTTGATGTGCCAGATTATCAGAGTTTGAGAAGCATACTTGCCAACAATGGAAAATTTGAATTCATTGCTGAGGAATTTCAATGGAACACCG
>HA_v005_round_10_probe_27
AAGAGTTCAACAATTTGGAGAGGAGAATAGAGAATTTGAATAAGAAAATGGAGGACGGATTTCTGAATGTTTGGACTTACAATGCTGAACTTTTAGTTCTTATGGAAAATGAAAGAACTT
>HA_v005_round_10_probe_28
TGAAGAATGTTCCTGAAATCCCGAAGAAGAGAGAGAAGAGAGGTTTATTTGGCGCCATAGCTGGGTTCATCGAAAATGGATGGGAAGGTTTGGTTGATGGGTGGTATGGTTTCAGGCATC
>HA_v005_round_10_probe_29
TAGAAGGAGGGTGGCCTGGTCTAATTAATGGATGGTATGGTTTCCAACATCAGAACGAACAGGGGACGGGCATTGCTGCGGATAAAGCTTCCACTCAGAAAGCAATAAATGAAATAACAA
>HA_v005_round_10_probe_30
ACTTCTTGTTGCCCTAGAAAACCAGCATACAATTGATCTGACTGATTCAGAAATGAACAAGTTATTTGAGAAGACAAGGAGGCAACTAAGGGAGAATGCTGAAGACATAGGCAATGGTTG
>HA_v005_round_10_probe_31
AAGTTGACACAATAATTGAGAACAATGTAACGGTAACTAGCTCAGTGGAACTAGTCGAAACAGAACACACCGGATCATTCTGTTCGATAAATGGAAAGCAACCGATAAGCCTCGGTGATT
>HA_v005_round_10_probe_32
ATTGGGAATCCAATCAGAAGCATCAATAGACAATGGTTGTGAATCTAAATGTTTTTGGAGAGGAGGCTCTATAAATACAAAGCTCCCTTTTCAAAATTTATCACCAAGAACAGTAGGTCA
>HA_v005_round_10_probe_33
TGCTGTTGCCAATGGAACCATGGTGAAAACCTTGACTGATGATCAAGTGGAAGTGGTCACCGCACAAGAACTGGTGGAATCACAGAATCTCCCGGAATTATGCCCGAGCCCTCTAAGATT
>HA_v005_round_10_probe_34
AGACAGCCATAATGGGAAACTCTGCAGCCTGAACGGGATAGCTCCCCTACAACTGGGGAAGTGCAATGTGGCGGGATGGCTCCTCGGCAACCCAGAATGTGACCTTCTACTCACTGCGAG
>HA_v005_round_10_probe_35
GAAATGGGTGCTTTGAATTTTGGCATAAATGTGACAATGAGTGCATAGAGTCTGTTAAAAACGGTACCTATGACTATCCCAAATACCAGGATGAGAGTAAACTAAACAGGCAGGAAATAG
>HA_v005_round_10_probe_36
TATGCTAATTGGAATCAAAGGAGACAAAATATGCCTTGGGCACCATGCTGTGGCAAATGGGACCAAAGTGAACACACTAACCGAGAGGGGAATTGAGGTAGTGAATGCCACAGAGACGGT
>HA_v005_round_10_probe_37
TCTTTTTTGAGAGTACTGGGAACTTTATAGCTCCCGAATATGCATACAGGATTATTAAAAAAGGGAAATCAGCAGTCATGAAAAGTGAACTAGATTATGGTAACTGTAATGCCAAATGTC
>HA_v005_round_10_probe_38
ACTGGAAGACAGCCAATTCTATATTTCTGGGGTGTGCATCATCCTCCGAACACCAATGTGCAAAACAGTTTGTATGGTTCAGGTGAGCGATATGTCAGAATGGGAACTGAGAAAATGAGT
>HA_v005_round_10_probe_39
GGAACAAAAGTCAACACACTAACTGAAAAAGGAGTAGAAGTGGTCAATGCCACAGAAACTGTGGAGACAACCAGCATAAATAAGGTGTGCACAAAAGGGAGAAAAGCTGTGGACCTGGGA
>HA_v005_round_10_probe_40
TCACAATGGAGAAGTTCATTGTACTGAGTATTGTTCTAACAACTGGTCTTGCTTATGATAAGATTTGCATTGGCTATCAGACGAACAACTCAACTGATACAGTAAACACACTAATTGAGC
>HA_v005_round_10_probe_41
CCAGGAGCTTTGAACGAAGTAGAAGAACTGAAGGCACTTATTGGATCAAGAGAAAGGGTAGAGAGATTTGAGATGTTTCCCAAAAGTACATGGACAGGAGTAGACACCAGCAGTGGGGTA
>HA_v005_round_10_probe_42
ACAAGGGGCCTATTTGGAGCGATTGCGGGCTTCATCGAGAATGGTTGGCAGGGTCTAGTTGATGGTTGGTATGGGTTTAGACACCAAAATGCAGAAGGAACAGGTACAGCAGCAGATTTG
>HA_v005_round_10_probe_43
AAGCTTGCCACAGGACTCAGAAACGTCCCGGCAATAGCATCAAGAGGTCTGTTTGGAGCAATAGCCGGGTTTATAGAGGGTGGATGGCCTGGATTGATTAATGGATGGTATGGGTTCCAA
>HA_v005_round_10_probe_44
CCTGGACAGGAGTAACTCAGAACGGGGGGAGTGGTGCTTGCAAAAGGGGACCCGCTAATGGCTTCTTCAGTAGGCTGAACTGGTTAACTAAGTCAGGAAATGCATATCCAGTGTTGAACG
>HA_v005_round_10_probe_45
GGAAAAGAACGTTACTGTTACACATGCTCAAGACATACTGGAGAAGACACACAACGGGAAGCTCTGCAACCTAGATGGAGTGAAGCCTTTAATTTTGGAAGATTGTAGTGTAGCTGGATG
>HA_v005_round_10_probe_46
TATTGGACACTATTAGACCAAGGAGACACTATAACATTTGAAGCCACTGGGAATTTGATAGCACCATGGTATGCTTTCGCATTGAATAAGGGGTCTGACTCTGGAATTATAACATCAGAT
>HA_v005_round_10_probe_47
GGATATTGTCAAAACAACAAGAATGATGATCAAAGTGCTCCACTTACTCATCATAGTGCTTGGCAGATATTCAAGAGCAGACAAAATATGCATAGGGTATCTAAGCAATAACTCTTCAGA
>HA_v005_round_10_probe_48
ATATGTAAAGAAGGCAAGCTTACGACTTGCAGTGGGTCTTAGAAATACACCTTCTATTGAACCCAAAGGGCTATTCGGGGCCATTGCTGGTTTTATCGAAGGAGGGTGGTCTGGAATGAT
>HA_v005_round_10_probe_49
AGCCTGGAGATTTGATAGTCTTCAATACAATAGGGAATCTAATAGCCCCAAGAGGACACTACAAGCTAAACAGCCAGAAAAAGAGCACAATTCTGAACACTGCAGTTCCCATAGGATCAT
>HA_v005_round_10_probe_50
CCAGTAATTAAGGGGACGTACAACAATACTGGAACCCAGCCAATCCTCTATTTCTGGGGTGTCCATCATCCTCCTGACACCACTGTGCAGGATAATTTGTATGGGTCTGGTGATAAATAC
>HA_v005_round_10_probe_51
GGGAGGCGTGAAAGATGGAGTATCGGCGGCCTGCAAAGAAAAAGGAGCCAGCAGCTTTTACCGAAACTTGATATGGTTTGTGGCGTTACAAAACAGATATCCAGTGATACGCGGAACCTA
>HA_v005_round_10_probe_52
TGGGTTCCAACATAGAAATGAGGAAGGGACAGGCATAGCAGCAGACAAAGAATCAACTCAAAAAGCAGTGGATCAGATAACATCTAAGGTAAACAATATTGTAGACAGGATGAATACAAA
>HA_v005_round_10_probe_53
GAGAAGAATGTGACTGTCACACATGCCCAGGACATCCTTGAAAGGGCGCACAACGGGAAACTCTGCAGTCTAAATGGAGTAAAACCCCTTATATTAAAAGACTGTAGTGTCGCTGGATGG
>HA_v005_round_10_probe_54
TGAGCGCAGCATGTTCATACCAGGGAAATTCCTCATTTTTCAGAAATGTGGTATGGCTTCTCAAAAAGGACAATGCATACCCAATAATAAAGAAAAGCTATAATAATACCAACAGAGAAG
>HA_v005_round_10_probe_55
GGTTGATTGAGAAAACCAATCAACAGTTCGAGCTCATCGACAATGAGTTTACCGAAGTGGAACAGCAAATAGGCAATGTTATAAACTGGACAAGGGATTCTCTTACTGAGATTTGGTCAT
>HA_v005_round_10_probe_56
AGGCAATGTTAATGACTATGAAGAATTAAAACATTTATTGACTAGTACAAAACATTTTGAAAAAATTCGAATCATACCTAAGGAGTCCTGGTCTAATCATGACGCATCAGGGGTGACCTC
>HA_v005_round_10_probe_57
AACTCCTCAGACACAGTAGATACACTGACAGAAAATGGAGTACCTGTGACAAGCTCAGTTGATCTCGTCGAAACAAACCACACCGGAACATACTGTTCTCTGAACGGTGTCAGTCCAGTT
>HA_v005_round_10_probe_58
CAGTCTAGAGAGAAGACTGGAGAACTTAAATAAAAAGATGGAAGATGGGTTTCTTGATGTTTGGACATATAATGCCGAACTCCTAGTTCTGATGGAAAATGAAAGAACACTTGATTTCCA
>HA_v005_round_10_probe_59
TGAAAGCATGAATTTTGCCAAGAGTCCGGAAATTGCAGCAAGACCTGCTGTGAACGGCCAAAGGAGCAGAATTGATTATTACTGGTCTGTCTTGAGACCAGGGGAAACCTTAAATGTGGA
>HA_v005_round_10_probe_60
AACATTGAAGGACTAATCTATGGCAACCCTTCCTGTGATCTACTGTTGGGAGGAAGAGAATGGTCCTACATTGTAGAAAGACCATCGGCTGTCAATGGATTGTGTTATCCCGGGAATGTA
>HA_v005_round_10_probe_61
TGAACAACATAATTGATAAAATGAACAAGCAATATGAGATCATTGATCATGAATTCAATGAGATTGAAGCCAGACTCAACATGATCAATAATAAGATCGATGACCAGATACAGGATATTT
>HA_v005_round_10_probe_62
TTCTCGGGCCTGTGCAGTATCTGGAAACTCGTCATTCTTCAGGAACATGGTTTGGCTTACAAAGAAGGGGTCAAACTACCCAATTGCTAAAAGGTCATACAACAACACAAGCGGGGAGCA
>HA_v005_round_10_probe_63
TTTGCAGGATGGATATTGGGAAACCCAATGTGTGACGATTTAATTGGTAAGACTTCATGGTCTTACATTGTGGAGAAACCCAATCCAACAAATGGAATTTGTTACCCAGGGACATTGGAA
>HA_v005_round_10_probe_64
GTGATACATGTTACCCAGGAAAGTTCAGTAATGAAGAGGCATTGAGACAGATAATCAGGGAATCTGGAGGAATCGACAAGGAGACAATGGGCTTTAGATACTCAGGAATAAGGACAGATG
>HA_v005_round_10_probe_65
TCACAAATGTGATAATGAGTGCATGGAGAGTGTAAGAAATGGAACATACAATTACCCACAATATTCAGAAGAATCGAGGTTGAATAGAGAGGAGATAAATGGGGTTAAATTGGAATCAAT
>HA_v005_round_10_probe_66
AACAGAAGGTTCATCCCAGAGATCAGCACTAGGCCCCAAGTCAATGGGCAGGCTGGACGAATGACATTTTACTGGACAATAGTCAAACCAAAAGAGTCAATAACATTTGAGTCTAACGGT
>HA_v005_round_10_probe_67
AGGCAATTAAGGGAGAATGCCGAGGAGGATGGGACTGGATGTTTTGAGATATTCCATAGATGTGACGATCAATGTATGGAGAGTATACGAAACAACACTTACAATCACACTGAATATCGA
>HA_v005_round_10_probe_68
AAAATCTTGAGCATCTACAGCAGTGTTGCCTCAAGCTTAGTGTTACTGCTCATGATTATTGGGGGTTTCATTTTCGGATGTCAAAATGGAAATGTTCGTTGTACTTTCTGTATTTAATTA
>HA_v005_round_10_probe_69
ATCAGGGGTGACCTCAGCATGTTCATTCCTTGGGGGATCCTCTTTTTATAGAAACGTGGTGTGGCTTATCAAAAAGAACAATGAATACCCAACAATAAAAAGAACTTATAATAATACTAA
>HA_v005_round_10_probe_70
TAAGGGATTGCAGCATTGCCGGATGGCTCCTTGGGAATCCAGAATGTGATATACTTCTAACTGTGCCAGAATGGTCATACATAATAGAAAAAGAAAATCCAAGGAACGGCTTGTGCTACC
>HA_v005_round_10_probe_71
GTCAGTCCAGTTCATCTTGGTGACTGCAGTTTTGAAGGGTGGATTGTTGGAAACCCGTCCTGTGCCACGAACATCAACATCAGGGAGTGGTCATACCTGATAGAAGATCCCAACGCCCCT
>HA_v005_round_10_probe_72
ACATAATGGAGAAAGAAAATCCAAGAAATGGTTTGTGTTATCCAGGTAGCTTCAATGATTATGAAGAACTAAAACACCTCCTCAGCAGCGTGACACATTTCGAGAAAGTAAAGATTCTGC
>HA_v005_round_10_probe_73
GCCAAATGATGCAATAAATTATGAAAGTAACGGAAACTTCATAGCCCCAGAATATGCATTCAAAATTGCAAAGAAAGGAGACTCGGCAGTCATGAAAAGTGAATTAGGATATGGAAACTG
>HA_v005_round_10_probe_74
ATTTTGGAAGATTGTAGTGTAGCTGGATGGCTCCTCGGAAACCCAATGTGCGACAAGTTTCTCAATGTGCCAGAATGGTCTTACATAGTGGAGAAGGCCAGTCCAGCCAATGGTCTTTGT
>HA_v005_round_10_probe_75
AGGGAACTGGGCAATGGTTGTTTCGAGTTCTACCACAAATGTGACAATGAATGTATGGAAAGTGTAAAAAACGGAACATATGACTATCCACAGTATTCAGAAGAGGCAAGACTAAACAGA
>HA_v005_round_10_probe_76
CTGTAGGAACATCAACATTAAACCAAAGATCAATCCCAGAAATAGCTACCAGGCCTAAGGTGAATGGGCAGAGTGGAAGGATGGATTTTTTCTGGACAATTTTGGGGCCAAATGATGCAA
>HA_v005_round_10_probe_77
CCACCATAGCAATGAACAAGGGAGTGGGTATGCTGCAGACAGAGAATCCACCCAAAAGGCAATAGATGGAGTTACCAATAAGGTCAACTCGATAATTGACAAAATGAACACTCAATTTGA
>HA_v005_round_10_probe_78
AAACAATGCTATCAATTGTAATTTTGTTTTTGCTCGTAGCAGAAAGCTCTTCTCAAAACTACACAGGAAACCCTGTGATATGCATGGGGCATCATGCTGTTGCTAATGGGACCATGGTAA
>HA_v005_round_10_probe_79
TAGGATCGTGTGTTAGTAAATGCATCACCGATAAGGGTTCAATCTCTACAACCAAACCTTTTCAGAACGTCTCAAAAACAGCAATCGGGGAATGCCCCAAATATGTCAAACAAGGATCCC
>HA_v005_round_10_probe_80
GTGGACCTGGGATTTTGTGGCATACTGGGAACCATCATCGGACCTCCACAATGTGATCTTCACCTTGACTTCAAAGCTGATCTGATAATAGAACGAAGGAATTCAAGTGATACATGTTAC
>HA_v005_round_10_probe_81
TACACTAATAGAGACCAATGTCCCTGTGACACACACAAAGGAGCTGCTTCACACAGAGCACAATGGAATGCTATGTGCAACAGACTTGGGTCATCCCCTTATATTAGACACATGCACCAT
>HA_v005_round_10_probe_82
AGAGGCCCAATGCAATGGACACCTGCTATCCATTCGATGTTCCAGACTATCAGAGTTTGAGGAGCATACTTGCTAACAATGGGAAGTTTGAATTCATTGCTGAAGAATTTTCATGGACCA
>HA_v005_round_10_probe_83
AGACACATGCACCATTGAGGGACTAGTCTATGGCAATCCCTCTTGTGATCTATTGTTGGGAGGGAAAGAATGGTCTTACATTGTCGAAAGATCATCAGCTGTAAACGGGATGTGTTACCC
>HA_v005_round_10_probe_84
GCGATCAGTTTTGAAAGTAACGGGAACTTTATAGCTCCAGAATATGCATACAAGATAGTTAAAAAAGGAGATTCAACAATCATGAAAAGTGAACTGGGGTATGGTAACTGTAATACCAAA
>HA_v005_round_10_probe_85
AGTATAACAGGAAATTCAAGCCAGAAATAGCAGCGAGACCCAAGGTGAGGGGTCAAGCAGGGAGAATGAACTATTACTGGACACTAATAGAGCCTGGAGACACAATAACATTCGAAGCAA
>HA_v005_round_10_probe_86
TGATGATGAATGCATGAACAGCGTCAGGAATGGAACATATGATTATCCTAAATATGAAGAAGAGTCCAAGCTGAACAGGAACGAAATCAAAGGGGTGAAATTGAGCAATATGGGGGTCTA
>HA_v005_round_10_probe_87
AGCAAAAGCAGGGGAAGATTTCAACAAACAGACAAAAGGAAAATGGATATCAAAGCAGTCGCATTGTTGATTCTAACCAGCACGTGCATACAAGCTGACAGAATCTGTGTTGGGTATTTA
>HA_v005_round_10_probe_88
AGTGAGCTCCGCATGTCCATATAATGGGAGGTCCTCTTTTTTCAGAAATGTGGTGTGGCTCATCAAAAAGAACAATGCATACCCAACAATAAAAAGGAGTTACAATAATACTAATCAAGA
>HA_v005_round_10_probe_89
GGATCTTGTGGAATACTGGGAACTATCATTGGGCCTCCACAATGTGACTCTCATCTTAAATTCAAAGCTGATCTGATAATAGAAAGAAGAAATTCAAGTGACATCTGTTACCCAGGGAAA
>HA_v005_round_10_probe_90
GTGGACACAGCATACAACAACTGGAGGTTCACGGGCCTGTGCAGTATCTGGTAACCCGTCATTCTTCAGGAACATGGTCTGGTTGACGAATAAAGGGTCGAATTACCCTGTTGCCAAAGG
>HA_v005_round_10_probe_91
ACCATGGTAAAGACCCTAACCGATGATCAAGTGGAAGTGGTCACTGCACAGGAACTGGTAGAGTCGCAAAACCTCCCGGAATTATGTCCGAGCCCCCTGAGACTAGTTGACGGTCAGACT
>HA_v005_round_10_probe_92
TGTCGCTGGATGGCTCATTGGGAACCCCAAATGCGATGCATTTCTGAGTGTGCCGGAATGGTCCTATATAGTAGAAAAGGACAATCCTGCTGAAGGCCTTTGCTACCCAGGCAATGTTAA
>HA_v005_round_10_probe_93
TGCTAACAATTCCACAGACACTGTCGACACAATACTGGAGAAGAATGTGACTGTTACCCATTCAGTTAATTTACTAGAAAACAGCCATAATGGAAAACTCTGCAGCCTGAATGGAAAGGC
>HA_v005_round_10_probe_94
TTACTGAGATTTGGTCATACAATGCCGAATTACTGGTGGCAATGGAAAATCAACACACAATTGACCTTGCAGACTCTGAGATGAACAAACTCTATGAGAGAGTGAGGAGGCAATTAAGGG
>HA_v005_round_10_probe_95
GAGCTGCCTTTTCTGTCTGGCCTTTTGTCAGAACCTTCCAGGGAATGACAGCAATACAGCAACACTGTGCTTGGGACACCACGCGGTGCCGAACGGAACACTAGTGAAGACAATCACCGA
>HA_v005_round_10_probe_96
AGTGAGAGGGGTTTGTTTGGTGCTATTGCAGGTTTCATAGAGGGAGGATGGCCTGGTCTAATAAACGGATGGTATGGTTTCCAGCATCAAAACGAACAGGGGACTGGCATTGCTGCAGAC
>HA_v005_round_10_probe_97
TGGTTTGGACATGTTCTCTCAGGTGAGAGCCATGGGAGAATCCTGAGAACTGATTTAAGCAGCGGTAATTGTGTGGTACAATGTCAGACTGAAAAAGGTGGCCTAAACAGTACAATGCCA
>HA_v005_round_10_probe_98
CCCTCTAAGATTAGTAGACGGCCAGACTTGTGACATTGTCAATGGAGCACTAGGAAGTCCAGGATGCGACCACTTAAATGGCGCAGAATGGGACGTTTTCATAGAGAGGCCCAGTGCGGT
>HA_v005_round_10_probe_99
GAGCAGGGTAGTGGATATGCTGCAGACAAAGAATCCACACAGAAAGCAATTAATGGGATCACTAATAAAGTCAACTCAATCATTGGCAAGATGAACACTCAATTTGAAGCCATTGGGAAA
>HA_v005_round_10_probe_100
AACCAACACTGAGTTCGAATCAATAGAGTCCGAGTTCAGTGAGATTGAACACCAGATCGGTAACGTCATCAATTGGACTAAAGATTCAATAACCGATATCTGGACTTATCAGGCTGAGCT
>HA_v005_round_11_probe_1
AGGTCAAGAGGGCATTGAAAAGTAATGCCATTGATGAAGGAGATGGTTGCTTCAATCTTCTTCACAAATGCAATGACTCATGCATGGAAACCATTAGAAATGGGACCTACAATCATGAAG
>HA_v005_round_11_probe_2
AAAGCTGACACAACAACAAGTGTGACAACAGAAGATATCAATCGAACTTTCAAACCTGTGATAGGACCAAGGCCTCTCGTTAATGGCCAACAGGGGAGAATTGATTACTATTGGTCTGTG
>HA_v005_round_11_probe_3
GCCCCAAGGGGGCATTACAAACTGAACAGCCAGAAGAAAAGCACAATTCTAAATACCGCAATTCCAATAGGCTCATGTGTTAGCAAATGTCACACGGACAAAGGTTCTATATCCACAAAC
>HA_v005_round_11_probe_4
TCTACTAAAACTAGTCAAACAAGCGTAGTTCCTAACATTGGTAGCAGACCCTGGGTGAGAGGACAAAGCGGCCGAATAAGTTTCTACTGGACCATTGTAGAGCCCGGAGATCTGATTGTT
>HA_v005_round_11_probe_5
ACAATTGTGACACAAAGTGCCAAACCCCACATGGGGCTTTGAATAGTAGTCTTCCTTTTCAGAACGTACATCCCATCACTATTGGAGAATGCCCCAAATACGTTAAAAGCACCAAACTGA
>HA_v005_round_11_probe_6
ATCTTCCAAAGCCCTATCAGAATTGCTAGATGCAACACCAGATGCCAGACTTCTGTTGGTGGGATAAACACCAACAAAACATTCCAAAACATAGAGAGAAATGCACTTGGAAATTGCCCC
>HA_v005_round_11_probe_7
TGGTTGACTAAGTCAGGGAACTCATACCCAGTATTGAACGTGACTATGCCGAATAATGATAATTTTGACAAGCTGTACATCTGGGGTGTTCACCACCCAAGTACCAACCAAGAACAGACT
>HA_v005_round_11_probe_8
AACAATAGTGAAAACAATCACCGACGATCAGATTGAGGTGACCAATGCTACTGAGCTGGTTCAAAGTTCCTCAACAGGGAAAATATGCAACAATCCTCATAAGATCCTTGATGGGAAAAG
>HA_v005_round_11_probe_9
TGCTCAAAAGGGAAAAGAACCACTGATCTTGGCCAATGCGGACTGTTAGGGACCATTACCGGACCACCTCAATGCGACCAATTTCTAGAATTTTCAGCTGATCTAATAATCGAGAGACGA
>HA_v005_round_11_probe_10
CGGGAACTGTAACACAAAATGTCAAACATATGCGGGAGCAATCAATAGCAGCAAACCCTTTCAGAATGCAAGTAGGCATTACATGGGAGAATGTCCCAAATATGTGAAGAAGGCAAGCTT
>HA_v005_round_11_probe_11
TTCTACCAGAACCAGCCAGACAAGTGTGGTACCAAACATTGGTAGTAGACCATGGGTGAGAGGCCAGAGCGGTAGAATCAGTGTTTATTGGACAATTGTAGAGCCAGGAGATCTCATAGT
>HA_v005_round_11_probe_12
GAAAGAGTTGACACAATCTTGGAGCGAAACGTCACCGTGACTCATGCCAAGGACATTCTTGAGAAAACACATAATGGGAAGTTGTGCAGATTAAGCGGGATCCCTCCATTGGAACTGGGG
>HA_v005_round_11_probe_13
CTGGAGACAAGTCAGTTCTCTATTTTTGGGGTATACACCATCCTACTGACACAACTGAGCAAAATGTTCTGTATGGTTCTGGTGATCGATACGTTAGACTGGGAACTGAAAGCATGAATT
>HA_v005_round_11_probe_14
ATCCATACACACTGGTTTCCACCAAGTCTTGGAGCGAGAAATATAAACTAGAAACGGGAGTCCGACCTGGCTATAATGGACAGAGGAGCTGGATGAAAATTTATTGGTCTTTGATACATC
>HA_v005_round_11_probe_15
ATATAGGCAGTAGACCATGGGTGAGAGGTCAAAGCGGTAGAATCAGCTTCTATTGGACAATTGTAGAACCAGGAGATCTCATAGTTTTCAATACCATAGGGAATTTAATCGCTCCAAGGG
>HA_v005_round_11_probe_16
ACTTATCTATGGTAACCCTTCTTGTGACATGTTGTTGGGGGGAAGGGAATGGTCCTATATCGTTGAAAGACCATCAGCGGTAAATGGAACATGTTACCCTGGGAATGTGGAAAACTTAGA
>HA_v005_round_11_probe_17
AAGGTGAATAATGGTGATTATGCAAGACTCTATATTTGGGGGGTTCACCATCCTTCAACAGACACGGAACAAACCAACCTTTACAAAAACAATCCTGGAAGAGTCACTGTCTCTACCAAG
>HA_v005_round_11_probe_18
TACCATGCCAATAACTCTACCGAAACGGTCGACACAATTCTAGAGCGGAATGTCACTGTGACCCATGCCAAGGACATCCTTGAGAAAACCCATAACGGAAAATTATGCAAACTAAATGGA
>HA_v005_round_11_probe_19
TAAAGCATGCATGAGGAACGGAGGAAACAGCTTCTATGCAGAGCTAAAGTGGTTGGTATCGAAGAGCAAAGGACAAAATTTCCCACAAACAACAAACACGTACAGAAATACAGACTCAGC
>HA_v005_round_11_probe_20
GGTCACAATGTACAAAATAGTACTAGTACTTGCGCTCCTTGGAGCGGTGCGTGGTCTTGACAAAATATGCCTTGGACATCATGCAGTCTCCAATGGCACCATCGTAAAGACCCTCACAAA
>HA_v005_round_11_probe_21
AATAAGCATCTATTGGACAGTAGTTAAACCTGGAGACGTATTGGTAATCAATAGTAATGGGAATTTAATTGCCCCTCGGGGCTATTTCAAGATGCGGACTGGGAAGAGTTCAATAATGAG
>HA_v005_round_11_probe_22
ACGCTTGCCCTTCTTACACTATTGGCTCATCTTTCTACAGAAACCTCGTATGGATAATAAAAACTAATTCTGCAGCATATCCGGTAATTAAAGGGACTTACAACAACACTGGAAACCAGC
>HA_v005_round_11_probe_23
ACAGAATAGACGATGCTGTGACCGATGTGTGGTCATACAATGCGAAACTTCTTGTGTTGCTGGAAAATGACAAAACACTAGACATGCATGATGCCAATGTCAGAAATTTGCATGAGCGAG
>HA_v005_round_11_probe_24
ATGAAGACCATCATTGCATTGAGCTACATTTTCTACCTGGCTTCTGGACAGAACCTTCCAGGAAATGACAGCAGTACAGCAACACTATGCCTGGGGCATCATGCGGTGCCGAATGGAACA
>HA_v005_round_11_probe_25
AGCAAAAGCAGGGGAAAATGATTGCAATCATTGTAATAGCGACACTGGCAGCAGCCGGAAAGTCAGACAAGATCTGCATTGGGTATCACGCCAACAATTCAACAACACAAGTGGATACAA
>HA_v005_round_11_probe_26
GAACACTCAAATTCTGGTATTCATTGCTTGTGTGCTGATTGAAACTAAGGGGGACAAAATATGCCTTGGGCACCATGCTGTGGCAAATGGGACAAAGGTGAACACGCTAACAGAAAGAGG
>HA_v005_round_11_probe_27
GAATGGTTGATGGTTGGTATGGATATCATCACAGTAATGATCAAGGGTCAGGATATGCAGCAGACAAAGAATCCACTCAAAAGGCGGTTGACGGAATCACTAACAAGGTGAATTCTGTGA
>HA_v005_round_11_probe_28
TGGCTAGTGTCAAAGACAAAGGGACAAAATTTCCCTCAGACAACAAACACCTATCGGAATACGGACACAGCAGAACATCTCATAATATGGGGAATTCATCACCCTTCCAGCACACAGGAA
>HA_v005_round_11_probe_29
CCAAATGTCAAACAGAAATAGGAGGAATTAACACCAACAAAAGCTTCCAAAGTGTTCATAGGAACACCATCGGGGACTGTCCAAAGTATGTGAATGTCAAATCTTTAAAACTTGCAACAG
>HA_v005_round_11_probe_30
TTGAGAAGAATGTAACTGTCACACACTCAGTTGAATTGCTGGAGAGTCAGAAGGAAAAGAGATTCTGCAAGATTATGAACAAGGCCCCTCTCGATCTAAGGGATTGCACCATAGAGGGTT
>HA_v005_round_11_probe_31
ATGGTAAAAACTCTGACTGATGACCAAGTAGAAGTTGTTGCAGCCCAAGAATTGGTAGAATCCCAATACCAAATGGAATTGTGTCCCAGCCCTTTGAGATTGGTTGATGGACAGGCTTGT
>HA_v005_round_11_probe_32
CAGAGTTTGAGAAGCATCCTTGCCAATAATGGAAAATTTGAATTCATCGCAGAAGAATTCCAATGGAACACAGTGAAGCAAAATGGGAAGTCGAGTGCTTGTAAAAGAGCAAACGTGAAT
>HA_v005_round_11_probe_33
ATGAAAGGACTCTAGATTTTCATGATTCCAATGTGAGAAATTTGTACGAGAAGGTCAAATCACAATTGAGGAATAATGCCAAAGAAATTGGAAACGGCTGCTTTGAGTTCTACCACAAGT
>HA_v005_round_11_probe_34
CAAGTTGAAGGGAGAATTCAAGACTTGGAAAAATATGTTGAAGACACCAAAATTGATCTATGGTCCTACAATGCTGAATTATTGGTAGCATTGGAAAACCAGCATACCATAGATGTAACA
>HA_v005_round_11_probe_35
AAAATCTGCTGCATATCCAGTGATTAGGGGAACATACAATAATACTGGCTCCCAATCAATTCTATATTTCTGGGGTGTACACCATCCTCCTGATACCAATGAGCAAAATACTCTGTATGG
>HA_v005_round_11_probe_36
TAGTAAGTGCCACACCGACAGGGGTTCAATCACTACCACTAAACCCTTTCAGAACATCTCAAGAATATCAATCGGGGACTGTCCCAAATATGTCAAACAGGGGTCTTTGAAACTGGCTAC
>HA_v005_round_11_probe_37
GCAGTGTGGACTCTTAGGAACCCTAATAGGACCTCCTCAATGCGATCAGTTCCTGGAGTTTGAATCCGATTTAATAATTGAGCGAAGAGAAGGAAATGATGTATGCTACCCTGGGAAATT
>HA_v005_round_11_probe_38
AGCCAATGATGGAGACTATGCAAGGCTCTATATATGGGGGGTTCATCACCCTTCAACTGATGCAGAACAGACTAAATTATATAAGAACAACCCAGGGAGAGTGACTGTTTCTACCAGAAC
>HA_v005_round_11_probe_39
AAAGAATTGCTCCAAACAGAGCACAATGGAATGCTGTGTGCGACAAATCTGGGGCATCCCCTCATTTTAGACACATGCACTATCGAAGGACTAATCTATGGCAACCCCTCTTGTGACCTG
>HA_v005_round_11_probe_40
TCTACCAAAACTGACCAAACAAGTGTGGTCCCCAATATTGGCAGTAGGCCCTGGGTAAGAGGACAAAGCGGAAGAATAAGCTTCTATTGGACCATTGTGGAGCCTGGGGACCTGATAGTC
>HA_v005_round_11_probe_41
AAATGGGAAATCCGGAGCATGCAAAAGAGCAGATGTGAATGACTTCTTCCGCAGGCTAAACTGGTTGACTAAATCTGATGGAGACTCATATCCAACCCAAAATCTAACAAAAGCCAATGA
>HA_v005_round_11_probe_42
GGACAGGCTTGTGACATCGTCAACGGCGCCCTGGGTAGCCCCGGATGTGACCGATTGAGTGGTGCAGAATGGGATGTCTTCATAGAAAGACCCAATGCTGTAGACACTTGTTATCCATTT
>HA_v005_round_11_probe_43
AAGTGTGGTACCAAACATTGGCAGTAGACCATGGGTAAGAGGCCAAAGCGGTAGGATTAGCTTCTATTGGACAATTGTAGAGCCAGGAGACATCATAGTTTTCAACACCATAGGAAATTT
>HA_v005_round_11_probe_44
GAGGGTTGGATCTTAGGAAATCCTCAGTGTGATCTATTGCTTGGTGACCAAAGCTGGTCATATATCGTTGAAAGACCTACAGCTCAGAATGGGATCTGTTACCCAGGAGTTTTGAATGAA
>HA_v005_round_11_probe_45
CAGTTTCTACCAGAAAAAGCCAACAGACCATAATCCCGAATATTGGATCTAGACCCTGGGTAAGGGGTCAGTCTGGCAGAATAAGCATCTATTGGACAATAGTCAAATCTGGGGACGTTT
>HA_v005_round_11_probe_46
TATAAAATACTGTCAATTTACAGCTGCATTGCAAGCAGTCTCGTACTGGCAGCACTCATCATGGGTTTCATCCTCTGGGCGTGCAGTAATGGATCATGTAGATGTACCATTTGCATTTAG
>HA_v005_round_11_probe_47
CCAGAATGGAGGGAGTGGTGCCTGCAAAAGAGGACCTGCCAACGGCTTCTTCAGTAGATTGAACTGGTTGACTAAATCAGGAAACTCATACCCAGTGTTAAATGTGACTATGCCGAACAA
>HA_v005_round_11_probe_48
AGAATCAGCACACTATCGATCTGGCTGACTCAGAAATGAACAAACTGTATGAAAGAGTGAGGAGACAACTGAGAGAAAACGCCGAAGAAGATGGCACAGGTTGCTTCGAAATATTTCACA
>HA_v005_round_11_probe_49
CTAGGAATTCTTGGTCCAATCATGATGCCTCATCAGGGGTGAGTTCGGCATGCCCATACAATGGTGGATCTTCCTTCTTCAGGAATGTAGTGTGGTTAATCAAAAAGAATAATGCGTACC
>HA_v005_round_11_probe_50
TGCTGAAGACAAAGGAAATGGATGCTTCGAGATATTCCACAAGTGTGATAACAACTGCATTGAGAGTATCCGAAATGGAACTTATGATCATGACATTTATAGAGATGAAGCAATCAACAA
>HA_v005_round_11_probe_51
ACGATCAGATTGAAGTGACAAATGCCACTGAGCTGGTTCAAAGTTCCTCAACAGGGAAAATATGCAATAATCCTCACAAGATCATTGATGGAAGAGACTGCACACTGATAGATGCCCTAC
>HA_v005_round_11_probe_52
AGTGTCAGACCCCGCTGGGTGCTATAAATTCTAGTATGCCTTTTCACAATGTACATCCCCTTACCATTGGAGAGTGTCCCAAATATGTCAAATCGGATAAACTGGTCCTTGCAACAGGGA
>HA_v005_round_11_probe_53
CATATCGGTCGGAAGTTCCACTTACCAGAACAATTTCGTTCCGGTTGTTGGAGCAAGACCTCAGGTCAATGGACAAAGCGGCAGAATTGATTTTCACTGGACGCTAGTACGGCCAGGTGA
>HA_v005_round_11_probe_54
TGTTATCCATTTGATGTACCAGATTATCAAAGTCTGAGAAGTATCTTAGCAAACAATGGGAAGTTTGAATTCATTACTGAGGAATTCCAGTGGAGTACAGTCAAACAAAATGGGAAATCC
>HA_v005_round_11_probe_55
ATGTACAAAGTAGTAGTAATAATCGCGCTCCTTGGAGCTGTGAAAGGTCTCGATAAAATTTGCCTAGGACATCATGCAGTGACTAATGGGACCATCGTAAAGACTCTCACAAACGAACAG
>HA_v005_round_11_probe_56
CTGGAGGTTCACAGGCTTGCGCAGCATATGGTGGTCCGTCATTCTTCCGGAACATGGTCTGGTTGACAAAGAAAGGGTCGAATTATCCAATTGCCAAAAGATCTTACAACAATACAAGTG
>HA_v005_round_11_probe_57
AACCGCTGCATGTAAATACGGAAGTTCCAGTTCTTTCTTCCGATATATGACATGGCTCACACATAAATCAGGAACATACCCTGTAATAAAGAGGACCTTTAATAACACTAAGGGGAGGGA
>HA_v005_round_11_probe_58
TCCTCTTATTCTAGACAAATGCACTATAGAAGGGTTGGTATACGGCAATCCTGCTTGTGATTTGCTGCTAACAGGGAAAGAATGGTCCTACATTGTAGAAAGGCCATCAGCTGTCAATGG
>HA_v005_round_11_probe_59
TGTGACCAATTTCTAGAATTTTCAGCTGATTTAATAATTGAGAGGCGGGACGGAAATGATGTTTGTTACCCGGGGAAATTTGTGAATGGAGAGGCATTGCGGCAAATCCTCAGAAAATCA
>HA_v005_round_11_probe_60
TGTTATCCTGGGAATGTAGAAAACTTGGAGGAACTCAGAACACTTTTTAGTTCCTCTAGTTCCTACAGAAGAATCCAAATCTTCCCAGATGCAATCTGGAATGTGACATACACTGGAACA
>HA_v005_round_11_probe_61
ACTGTGTCTGGGACATCACGCAGTGTCAAATGGAACAGTAGTGAAGACAATCACAGATGACCGAATTGAAGTGACCAATGCTACAGAGTTAGTTCAGAGCTCCTCAACGGGGAAAATATG
>HA_v005_round_11_probe_62
GACCAATGCAATTGATGAAGGAAATGGATGTTTTGAACTCCTCCACAAATGTAATGACTCTTGCATGGAGACAATAAGGAATGGGACATATAACCATACAGAATATGAAGAAGAATCGAA
>HA_v005_round_11_probe_63
CTGGGACACTCTCATTGAGCGAGAAAATGCTATTGCCCATTGCTACCCTGGGGCAACCGTAAATGAAGAAGCACTGAGGCAGAAAATAATGGAAAGTGGGGGAATCAGCAAGATAAGCAC
>HA_v005_round_11_probe_64
GTAATTAGTGGAACTTACAATAACACTGGGAACAAGCCAATCCTCTATTTCTGGGGTGTACATCATCCTCCTGACACCACTGAACAAAACAATTTGTATGGTTCTGGCGATCGATATGTT
>HA_v005_round_11_probe_65
AAAAATTCATCATTTTGAGCACTGTCCTGGCAGTAAGCTTTGCATATGACAAGATTTGCATTGGATATCAAACAAACAACTCAACTGAGACAGTAAACACGCTAATTGAGCAAAACGTTC
>HA_v005_round_11_probe_66
CTTAAAAGGTGGTAATTGTGTAGTGCAATGTCAAACTGAAAAGGGTGGATTCAACAGTACATTGCCCTTCCACAATATCAGCAAATATGCATTTGGAACCTGCCCTAAATATGTAAAAGT
>HA_v005_round_11_probe_67
GTATCATCATCAGAATGAGCAAGGGTCTGGTTATGCAGCTGATCAGAAGAGCACGCAAAATGCAATCGACGGAATAACCAACAAGGTGAATTCAGTAATTGAGAAAATGAACACCCAATT
>HA_v005_round_11_probe_68
ATGAAAACAATAGCACTAATAGCTATACTATTATCAACAACAGCAAACAATGCAGACAAAATCTGCATTGGCTACCAGTCAACAAACTCCACGGAAACTGTTGATACACTAATAGAAAAC
>HA_v005_round_11_probe_69
CTAGAGAACCAACACACCATAGACGTGACTGATTCAGAGATGAACAAACTCTTTGAAAGAGTAAGGCGACAACTCAGAGAAAATGCTGAAGACAAAGGAAATGGGTGTTTCGAAATATTT
>HA_v005_round_11_probe_70
TTGCAATCGTTGTTATAGCGATATTGGCATCGGCCGGAAAATCAGACAAGATCTGTATTGGGTACCACGCCAACAATTCAACAACACAAGTGGATACACTACTTGAGAAGAATGTAACTG
>HA_v005_round_11_probe_71
CATGAGACAACCAAAGGTGTCACAGCTGCGTGCTCTTATTCTGGAGCTAGCAGTTTTTACCGGAATTTGCTATGGATAACAAAGAAGGGGACTTCCTATCCTAAACTCAGTAAATCATAT
>HA_v005_round_11_probe_72
AGGAAGAAGCTATAAGGACCTGGGCAACTGCCATCCAATAGGAATGTTGATAGGAACACCAGCCTGCGATCTGCATCTTACTGGGACATGGGACACTCTCATCGAGCGTGAGAATGCCAT
>HA_v005_round_11_probe_73
ATGTTTCCCAAAAGCACATGGACCGGAGTGGACACTGGCAGTGGAGTTACGAAAGCCTGTTCCTACAACAGTGGCTCATCTTTCTACAGAAACCTTTTGTGGATAATAAAAACAAAATCT
>HA_v005_round_11_probe_74
AGCAAGATAAGCACCGGCTTTACTTATGGGTCTTCCATTAACTCGGCCGGAACCACTAAGGCATGCATGAGAAATGGGGGAAATAGCTTCTATGCAGAGCTCAAATGGCTAGTGTCAGAG
>HA_v005_round_11_probe_75
CCTACTTGAGAATGAAAGGACCCTGGACTTCCATGACTCCAATGTGAGAAATCTATATGAGAAAGTAAAATCACAATTGAGAAACAACGCCAAAGAACTTGGGAATGGTTGCTTTGAGTT
>HA_v005_round_11_probe_76
AACCCCTACACACTAGTATCAACAAAGGAGTGGAGCAAACGGTATGAACTTGAAATTGGAACCAGAATAGGCGATGGACAGAGAAGTTGGATGAAACTATATTGGCATCTCATGCACCCG
>HA_v005_round_11_probe_77
TCATTGACAAAATGAACACACAATTTGGAGCTATCGACCACGAATTTTCAAATCTGGAAAGGAGAATTGACAATCTGAACAAAAGAATGGAGGATGGGTTTCTGGATGTTTGGACATACA
>HA_v005_round_11_probe_78
TGACAACAGAAGATTTAAATAGGACCTTCAAACCAGTGATAGGGCCAATGCCCCTTGTCAATGGTCTGCAGGGAAGAATTAATTATTATTGGTCGGTACTAAAACCAGGCCAGACATTGC
>HA_v005_round_11_probe_79
ATGTGGGACACCATAAATTTTGAGAGCACTGGTAATCTAATTGCACCAGAATATGGATTCAAAATATCAAAGAGAGGCAGTTCAGGAATCATGAAAACAGAAGGAACACTTGAGAACTGT
>HA_v005_round_11_probe_80
ATATCCACAAACAAACCTTTCCAGAATATATCTAGAATAGCAATTGGGGACTGCCCCAAATATGTTAAACAGGGCTCTCTAAAGCTTGCCACAGGAATGAGAAATATTCCGGAGAAGGCA
>HA_v005_round_11_probe_81
AGGGGAAAATGATTGCAATCATCGCAATAGCGATATTGGCAACAGCCGGAAAGTCGGACAAAATCTGCATTGGATACCATGCCAACAATTCAACAACACAAGTGGACACGATACTCGAAA
>HA_v005_round_11_probe_82
ATTCTTGGAAACCCAATGTGCGATGATTTGATCGGTAAAACATCATGGTCCTACATAGTGGAAAAACCAAATCCTGTCAACGGAATATGTTACCCAGGCAGCCTAGAAAATGAAGAAGAA
>HA_v005_round_11_probe_83
CTACTGGAGAACCAAAAGACACTAGACGAGCACGATGCAAATGTCAGGAATCTCCATGACCGGGTCAAAAGAATATTAAAGGAAAATGCGATAGATACTGGGGATGGGTGTTTTGAGATA
>HA_v005_round_11_probe_84
ATCATGAGAATTCTCAAGGCTCGGGATATGCAGCAGACAGAGAAAGCACTCAAAAGGCTATAGACGGGATTACAAATAAGGTCAATTCCATCATCGACAAAATGAACACACAATTCGAAG
>HA_v005_round_11_probe_85
TATCACAAATGTGACAACGAGTGCATGGAGAGTGTGAAGAACGGAACATATGACTATCCCAAGTACTCAGAGGAGTCCAAACTAAACAGAGAAGAGATAGACGGGGTAAAATTGGAATCA
>HA_v005_round_11_probe_86
TTTAGAGAATGAAGAAGAGCTAAGGCTGAAATTCAGTGGAGTCTTAGAAGTCAGCAAATTTGAAGCATTCACACCAAATGGATGGGGTAATGTAAACTCGGGGGGAGTAACCGCTGCATG
>HA_v005_round_11_probe_87
AATGTAACCGTCACACACTCAGTTGAATTGCTGGAGAACCAAAAAGAAGAAAGATTCTGCAGAATCTTGAACAAGGCCCCTCTCGATCTAAGAGGATGTACCATAGAGGGTTGGATCTTG
>HA_v005_round_11_probe_88
TGGATTCTTGGAAACCCCCAATGTGACATCTTACTTGGTGACCAAAGTTGGTCATACATAGTAGAGAGGCCTGGAGCCCAAAATGGGATATGTTACCCAGGGGTGCTGAACGAAGTGGAA
>HA_v005_round_11_probe_89
TCAGTAGGCACATCAACATTGAACAAAAGGTCGATCCCTGAAATAGCAACACGGCCTAATGTGAATGGGCAGGGAGGTAGAATGGAGTTTTCTTGGACCCTTTTGGATATGTGGGACACC
>HA_v005_round_11_probe_90
CTGGTCGCACTAGAAAATCAGCACACTATCGACGTAACAGACTCAGAGATGAACAAGCTTTTTGAGAGAGTAAGGCGCCAACTCAGGGAGAATGCTGAAGACAAAGGAAATGGGTGTTTT
>HA_v005_round_11_probe_91
GAGGGTGGATGGCCTGGACTTATTAATGGATGGTATGGGTTCCAACACAGGAATGAAGAGGGAACAGGAATAGCAGCAGACAAAGAGTCAACTCAGAAGGCAATAGACCAAATAACATCC
>HA_v005_round_11_probe_92
ATGGCTTCTTGGAAATCCAATGTGTGATGAATTCCTAAACGCACCGGAATGGTCATACATTGTGGAGAAAGACAGACCAGCCAATGGCCTGTGCTATCCAGGAACTTTCAACTATTATGA
>HA_v005_round_11_probe_93
TTTAGACAAATTGTGTATGAAAGGAAGAAGATACAAGGACCTGGGCAATTGTCACCCAATAGGAATGCTGATAGGAACACCAGTTTGCGATCTGCATCTGACTGGAACCTGGGACACTCT
>HA_v005_round_11_probe_94
ACCAAATAACATCCAAAGTGAACAATATCGTTGACAGGATGAATACAAACTTTGAGTCTGTGCATCATGAATTCAGTGAAATAGAGGAGAGGATAAACCAACTGTCAAGCCATGTAGACG
>HA_v005_round_11_probe_95
ATGGAAAAATTCATCATATTGAGTACTGTCTTGGCAACAAGCTTTGCATATGACAAAATTTGCATTGGATACCAAACAAACAATTCGACTGAAACGGTAAACACACTAATTGAACAAAAC
>HA_v005_round_11_probe_96
CGGGGCATGCAAAAGGGCAAATGTGAATGACTTTTTCAATAGGCTGAACTGGCTGACCAAATCCGATGGGAATGCATACCCACTCCAAAATCTGACAAAGATCAACAACGGGGATTACGC
>HA_v005_round_11_probe_97
GGTTGAAGGGAGAATTCAAGATCTGGAGAAGTATGTAGAGGATACCAAGGTTGATTTATGGTCATATAATGCAGAGCTGTTGGTCGCACTGGAGAACCAGCACACCATTGATGTAACTGA
>HA_v005_round_11_probe_98
GAAATCAGAGAAGCTGGTCTTAGCAACAGGATTAAGGAATGTTCCACAAATGGAATCAAGAGGGTTGTTTGGGGCAATAGCTGGTTTTATAGAAGGAGGATGGCAAGGAATGGTTGATGG
>HA_v005_round_11_probe_99
GGACTCTAGACTTCCATGACTCCAATGTGAGAAATTTGTATGAAAAAGTCAAATCACAATTGAGAAATAATGCCAAAGAAATCGGGAATGGCTGTTTTGAGTTCTACCACAAATGTGATG
>HA_v005_round_11_probe_100
GGGACAGGAACAGCAGCAGATCTCAAATCCACTCAAGCAGCCATTGATCAGATCAATGGGAAGCTAAACCGCCTTATTGAGAAGACAAATGAGAAATACCATCAAATCGAAAAAGAGTTT
>HA_v005_round_12_probe_1
GTGAATGACTTTTTCAACAGACTGAACTGGCTAACCAAATCCGATGGGAATGCGTACCCACTTCAAAATCTGACAAAGGTCAACAACGGGGATTATGCAAGGCTTTACATATGGGGGGTC
>HA_v005_round_12_probe_2
ATGAAAAGAATAGTAATTGCCTTTGCAATAATCAGCATTGTTACAGGTGACCAAATCTGCATTGGTTATCATGCAAACAATTCAACAAAACAAGTTGATACAATCATGGAAAAGAATGTG
>HA_v005_round_12_probe_3
GGAGTCAAATTGACCCAGGGATACAAAGACATCATTCTTTGGATTACATTCTCCATATCATGCTTTTTGCTCGTTGCACTGCTTTTAGCCTTTATTTTGTGGGCTTGTCAAAACGGAAAC
>HA_v005_round_12_probe_4
TTACAATGCCGAACTGTTGGTTCTGTTGGAAAATGAAAGAACCTTGGATTACCACGATTCAAATGTGAAGAACTTATATGAAAAGGTAAGAAGCCAGCTAAAAAACAATGCCAAGGAAAT
>HA_v005_round_12_probe_5
CTTAAAAGCACTCAAGCGGCCATTGACCAAATCAATGGGAAATTGAACAGAGTGATTGAAAAGACAAATGAAAAGTTTCACCAAATCGAAAAGGAATTCTCCGAGGTAGAAGGAAGGATT
>HA_v005_round_12_probe_6
AGCTGGGTGGCTCCTTGGAAATCCAATGTGCGACGAGTTCATCAGGGTACCGGAATGGTCTTACATCGTGGAGAGGGCTAACCCAGCCAACGACCTCTGTTACCCAGGGACCCTCAATGA
>HA_v005_round_12_probe_7
TCAACAGTGATCCGTATACGCTAGTTTCCACCAAATCATGGAGTGAGAAGTATAAACTAGAGACTGGGGTTCGACCTGAGTACAATGGACAGAGAAGTTGGATGAAGATCTATTGGTCAT
>HA_v005_round_12_probe_8
AACCCTATGTGTGATGAACTAATTGGAAAGACTTCATGGTCTTACATTGTGGAAAAACCCAATCCAACAAATGGAATCTGTTACCCAGGAACTTTAGAGAGTGAAGAAGAACTAAGACTG
>HA_v005_round_12_probe_9
AAAGTAAACAACGGTGATTATGCGAAGCTTTACATCTGGGGAGTTCACCACCCCTCGACGGACAAGGAACAGACCGACCTATACAAGAACAATCCCGGTAGGGTCACTGTATCTACCAAA
>HA_v005_round_12_probe_10
GAGTAAGAAGGCAATTAAGAGAGAATGCAGAAGATCAAGGCAACGGTTGTTTCGAGATATTCCATCAGTGTGACAACAATTGTATAGAAAGCATTAGAAACGGAACTTATGACCACAACA
>HA_v005_round_12_probe_11
GTGAATAATTTATACAACAAAGTAAAGAGAGCATTAGGCTCAAATGCAATGGAAGATGGAAACGGATGTTTCGAATTGTACCACAAATGTGATGATCAATGCATGGAAACAATTAGGAAT
>HA_v005_round_12_probe_12
GACTAGATCTGGAACGAGTAAAGCATGCAATGCATCAACAGGTGGCCAATCCTTCTATAGGAGCATCAATTGGTTGACCAAAAAGGAACCAGACACTTATGACTTCAATGAAGGAGCTTA
>HA_v005_round_12_probe_13
CCAACCACAAATGAACAGCACACTCTCTATCAAAATACTGGCGCATATGTCTCAGTAGGATCATCAAAGTACAACCGGAGGTTCACACCTGATATAGCGGCCAGACCTAAAGTCAGAGGA
>HA_v005_round_12_probe_14
CCACCATAGCAATGAGCAGGGAAGTGGATACGCTGCAGACAAGGAGTCCACTCAAAAAGCAATAGATGGAATCACTAACAAGGTCAACTCAATCATTGATAAAATGAACACTCAGTTTGA
>HA_v005_round_12_probe_15
GAAAACTGATTTGAACAGTGGTAACTGTATAGTGCAATGCCAAACCGAAAGGGGAGGCCTCAACACAACACTACCTTTTCACAACATTAGCAAATATGCATTTGGGAACTGCCCCAGATA
>HA_v005_round_12_probe_16
AGACATTAACTGACGACCAAGTGGAAGTGGTCACTGCACAGGAATTGGTAGAATCACAAAATCTTCCGGAATTGTGCCCGAGTCCTCTGAAGTTGATTGACGGCCAGACTTGCGACATCA
>HA_v005_round_12_probe_17
AGGAATGTCCCTCAAAGAAGAAGAAAAAAAAGAGGACTATTTGGGGCTATAGCAGGCTTTATAGAGGGAGGATGGCAAGGAATGGTAGACGGTTGGTATGGGTACCACCATAGCAACGAA
>HA_v005_round_12_probe_18
AGCAAAAGCAGGGGATACAAAATGAATACTCAAATTTTGGTATTCATTGCCTGTGTGCTGATTAAAGCTAAAGGAGACAAAATATGCCTTGGACACCATGCTGTGGCAAACGGAACAAAA
>HA_v005_round_12_probe_19
AAAAGAATGTTACTGTCACGCATGCCCAAGATATACTGGAAAAGACACACAATGGAAAGCTCTGCAGTCTAAATGGAGTTAAGCCTCTCATCTTGAGGGATTGCAGTGTAGCTGGATGGC
>HA_v005_round_12_probe_20
TTGGATTATGGTAACTGCGATACCAAATGTCAGACCCCGGTGGGTGCTATAAATTCCAGTATGCCCTTCCATAATGTTCATCCCCTTACCATTGGGGAATGCCCCAAGTATGTCAAATCA
>HA_v005_round_12_probe_21
AGAAAACCTAGAGGAACTAAGATCACTCTTTAGTTCTGCTAGTTCCTACCAAAGAATTCAGATCTTTCCAGACACGATCTGGAATGTGTCTTACAGTGGAACAAGCAGAGCATGTTCAGA
>HA_v005_round_12_probe_22
CAGGATATGCGGCAGACAGGGAAAGCACTCAAAGGGCTATAGACGGAATTACAAATAAGGTCAATTCCATAATAGACAAGATGAACACACAATTTGAGGCCGTGGATCACGAGTTCTCAA
>HA_v005_round_12_probe_23
GTTCACGAATGAAGAATCACTGAGGCAGATCCTTCGAGGGTCAGGTGGAATTGATAAGGAGTCAATGGGTTTCACCTATAGTGGAATAAGAACCAATGGGGCAACGAGTGCTTGCCGAAG
>HA_v005_round_12_probe_24
GCATTTCTAGCCCCTAGATATGCTTTTGAGATAGTTTCTGTTGGGAACGGGAAACTATTCAGGAGCGAACTGAATATTGAATCATGCTCCACCAAATGTCAGACAGAGATAGGAGGGATT
>HA_v005_round_12_probe_25
TGTGAAATCGGAAAAATTAGTCTTAGCAACAGGACTAAGAAACGTCCCTCAGATTGGGTCAAGAGGATTGTTTGGGGCAATAGCTGGTTTTATAGAGGGTGGATGGCAAGGAATGGTTGA
>HA_v005_round_12_probe_26
ACTTATACAAAAGGGCTGATACAACAACAAGTGTGACAACAGAAGATATAAACCGAACTTTCAAGCCAATGATAGGGCCAAGGCCACTTGTCAATGAACAGCAAGGGAGAATTGACTACT
>HA_v005_round_12_probe_27
CGATGCCACATGCCAGACAATTGCAGGAGTCCTAAGAACAAATAAAACATTTCAGAATGTGAGCCCTCTATGGATAGGAGAATGCCCTAAATATGTAAAAAGTGAAAGTCTGAGGCTTGC
>HA_v005_round_12_probe_28
AATACCAACCGAGAAGATCTCTTGATACTGTGGGGGATCCACCATCCTAATGATGAAGCAGAGCAGACAAAGCTCTATCAAAACCCAACTACCTATATTTCCATTGGGACTTCAACACTA
>HA_v005_round_12_probe_29
GATGATAGATGGGTGGTATGGTCTCAGGCACCAAAATTTTGAAGGTACAGGACAAGCAGCAGACATTAAAAGCACTCAGGCAGCCATAGATCAGATCAATGGGAAATTGAACAGAGTAAT
>HA_v005_round_12_probe_30
ACGGATCTCTACAAGGTGGCAACAGGGAGAGTAACAGTATCTACCCGCTCGGACCAAATCAGTATTGTTCCCAATATAGGAAGTAGACCGAGGGTAAGGAATCAGAGCGGCAGGATAAGC
>HA_v005_round_12_probe_31
CAAAATGCTTTTGGAAAGGTGGGTCTATCAATACCAAACTCCCTTTTCAAAATCTATCACCTAGAACGGTGGGCCAATGTCCCAAATATGTGAATAAAAAGAGCCTATTACTTGCAACCG
>HA_v005_round_12_probe_32
TCAATGCATGGAGACTATTAGAAACGGAACCTATGACAGGCAAAAGTACCAAGAAGAATCAAAATTAGAAAGGCAGAAAATAGAAGGGGTAAAACTGGAGTCTGAAGGAACTTACAAAAT
>HA_v005_round_12_probe_33
CAAAGAACTGCTACATACAGAGCACAATGGAATGCTGTGTTCAACAAATCTGGGGCATCCTCTCATCCTGGACACATGCACTATTGAAGGACTGATCTATGGCAACCCTTCTTGTGATCA
>HA_v005_round_12_probe_34
CACTGAATATCGACAGGAAGCCTTACAGAATAGGATAATGATCAATCCGGTAAAGCTTAGTGGTGGGTACAAAGATGTGATACTATGGTTTAGCTTCGGGGCATCATGTGTAATGCTTCT
>HA_v005_round_12_probe_35
CAAATCATATAGAAATCCCAGAAACAAACCAGCCCTAATAGTTTGGGGAATTCATCATTCTGGATCGACTACTGAGCAGACCAAACTCTATGGAAGTGGAAACAAGTTGATAACTGTAGG
>HA_v005_round_12_probe_36
ACTCAATTCGAAGCCATTGGGAAAGAATTCAGCAACCTAGAAAGGAGAATAGAGAATCTGAATAAGAAAATGGAAGATGACTTTTTGGATGTATGGACTTACAATGCAGAACTTCTAGTG
>HA_v005_round_12_probe_37
GAGGGAACTGCGGCAGACTACAAGAGCACTCAGTCAGCCGTTGACCAAATAACAGGGAAGTTAAACCGGCTTATAGAGAAAACTAACCAACAATTTGAATTGATTGACAATGAATTCAAC
>HA_v005_round_12_probe_38
GGAAAAATTCATCATTTTGAGTACTGTCTTGGCAGCAAGCTTCGCATATGACAAAATTTGTATTGGATACCAAACAAACAACTCGACTGAAACGGTAAATACACTAATTGAACAGAACGT
>HA_v005_round_12_probe_39
GGAAATCTTAACAATCAGAAACCAAAACAAAATGGCTCTAAATGTCATTACAATCCTGACACTTATAAGCGTGTGTGTGCAGGCAGACAGAATATGCGTAGGTTATCTGAGCACCAATTC
>HA_v005_round_12_probe_40
CATTAACTGAAAGAGGAGTGGAGGTCGTTAATGCAACTGAAACGGTGGAACGAACAAATGTCCCCAGGATCTGCTCGAAAGGGAAAAGAACAGTTGACCTCGGTCAATGTGGACTTCTGG
>HA_v005_round_12_probe_41
CCTCGTATTGCTAGAAAATGAAAAGACCTTGGATCTCCATGACTCCAATGTCAGAAATCTCCATGAGAAAGTCAGAAGAATGTTAAAGAACAATGCCAAAGACGAAGGGAACGGGTGTTT
>HA_v005_round_12_probe_42
AGCTGGATGGCTCCTTGGGAACCCCATGTGCGACGAATTCCTCAATGTGCCTGAATGGTCTTACATAGTGGAAAAGGACAACCCTGTCAATGGCCTATGCTACCCTGGGGATTTCAACGA
>HA_v005_round_12_probe_43
TTGTAGAGAGGAGCAATGCTTTCAGCAATTGTTATCCTTATGACGTACCAGACTATGCATCCCTTCGATCCCTAATTGCATCATCGGGAACATTAGAGTTCATCACTGAGGGTTTCACTT
>HA_v005_round_12_probe_44
TCTAAGAGAAAGAAGAAGAAAAAGAGGACTATTTGGAGCTATAGCAGGGTTTATAGAGGGAGGATGGCAGGGAATGGTAGACGGTTGGTATGGGTATCATCATAGCAATGAGCAGGGGAG
>HA_v005_round_12_probe_45
TCATAGAAGGAGGATGGCCAGGACTAGTGGCTGGTTGGTATGGCTTCCAACATTCAAATGACCAAGGAGTCGGGATGGCCGCAGACAAAGAGTCGACCCAAGAAGCAATTGATAAAATAA
>HA_v005_round_12_probe_46
AGTCAAATAGACTAGTCTTGGCAACAGGACTCAGAAATGTCCCTCAAATTGAATCAAGAGGATTATTTGGAGCAATAGCTGGGTTCATAGAAGGTGGATGGCAAGGGATGGTTGATGGCT
>HA_v005_round_12_probe_47
AAACTTCCTTTTCAGAATCTTTCCCCAAGAACTGTGGGTCAATGCCCCAAGTATGTAAACAAAAAGAGCCTGTTGCTTGCTACCGGAATGAGGAATGTGCCAGAGGTTGTCCAAGGAAGA
>HA_v005_round_12_probe_48
ACCAGTTCATGTAGGAGGACAGGATCTTCATTCTATGCAGAGATGAAATGGCTTCTGTCAAATAAAGAAAATGCAACTTTCCCGCCGATGACCAAATCATACAGAAACTCAAGAAAGGAC
>HA_v005_round_12_probe_49
GGAACTGCCCCAGATATGTTGGGGTGAAAAGTCTCAAATTGGCAGTTGGTTTGAGGAATGTACCTGCTGCATCGGGTAGGGGATTATTTGGCGCTATAGCTGGATTCATAGAAGGAGGAT
>HA_v005_round_12_probe_50
ACAAGTTGATAACCGTAGGGAGCTCGAAATATCAGCAATCGTTCACTCCGAGTCCGGGAGCACGACCACAGGTAAATGGACAGCCTGGAAGAATCGATTTCCATTGGATGCTTCTTGACC
>HA_v005_round_12_probe_51
CTAACTGAAAGAGGAGTGGAAGTTGTCAATGCAACAGAAACAGTTGAGCGAACAAACATTCCCAGGATTTGCGCAAAAGGGAAGAGAACAATTGATCTGGCCCAGTGTGGGATACTGGGA
>HA_v005_round_12_probe_52
ACCATGCAAACAACTCCACAGACACTGTTGACACAGTACTAGAAAAGAACGTGACTGTGACTCACTCAGTGAACTTGCTCGAAGACAACCACAATGGGAAACTTTGCCGCCTGAATGGAG
>HA_v005_round_12_probe_53
CCAAATATGAAGAAGAATCCAAGCTGAACAGAAACGAAATCAAAGGAGTGAAATTGAGCAATATGGGGGTTTATCAAATACTTGCTATATACGCTACAGTGGCAGGCTCCTTGTCACTGG
>HA_v005_round_12_probe_54
GACTGGACTCAGGAATGTCCCTCAGAGGGAAACAAGAGGACTATTTGGGGCTATAGCAGGCTTTATAGAAGGAGGGTGGCAAGGCATGGTAGACGGTTGGTATGGGTACCACCATAGCAA
>HA_v005_round_12_probe_55
CGGATTTCTAGATGTGTGGACGTACAATGCTGAGCTCCTAGTTCTAATGGAAAATGAGAGGACACTTGATTTCCATGATTCTAATGTAAGGAATTTATATGATAAAGTCAGAATGCAACT
>HA_v005_round_12_probe_56
ATGTATGAGGAACGGAGGGAACAGCTTCTATGCAGAACTAAAATGGCTAGTGTCAAAGACCAAAGGACAGAACTTCCCACAGACAACAAATACATACAGAAATACAGACTCAGCAGAACA
>HA_v005_round_12_probe_57
AGGGGAGGATTGATTATTATTGGTCAGTACTAAAACCGGGTCAGACATTGCGGGTAAGATCTAATGGGAACTTAATAGCTCCATGGTATGGACACATTCTTTCAGGAGAAAGCCATGGAA
>HA_v005_round_12_probe_58
TCCTGGGCAATCCAGAGTGTGATCTTCTACTCACTGCAAACTCATGGTCCTACATAATAGAAACTTCAAACTCAGAAAACGGAACATGCTACCCCGGTGAATTCATAGATTATGAAGAAT
>HA_v005_round_12_probe_59
CCACAGAAAAGGTCGACACAATCCTGGAGCGAAACGTCACTGTGACTCATGCCAAGGACATTCTTGAGAAAACGCATAATGGAAAATTGTGCAAACTGAACGGAGTCCCTCCATTGGAAT
>HA_v005_round_12_probe_60
GCTGGATGGCTTCTCGGAAACCCAATGTGCGACGAATTCATCAGGGTGCCGGAATGGTCTTACATAGTAGAAAAGGCTAACCCAGCCAATGACCTCTGTTACCCAGGGAACCTCAATGAT
>HA_v005_round_12_probe_61
AGAGATCAATTCCAGAAATAGCCACTAGGCCTAAAGTAAATGGGCAGAGCGGGAGAATGGAATTCTTTTGGACAATTTTAAAGCCAAATGATGCAATTAATTTTGAGAGTAATGGGAACT
>HA_v005_round_12_probe_62
AAATGGCTTCTGTCAAATAATGACAATGCTGCTTTCCCACAGATGACTAAGTCATACAGAAACACAAGGAAGGGTCCAGCTCTAATAATTTGGGGAATCCATCATTCCGGATCAACTACT
>HA_v005_round_12_probe_63
GAACAACCGAAAAGAAGAGGCTTGTTTGGTGCTATAGCAGGCTTTATTGAAAATGGGTGGGAAGGTCTAATTGATGGATGGTACGGCTTCAGGCATCAGAATGCACAAGGAGAGGGAACT
>HA_v005_round_12_probe_64
GCTAACAGAAACCAACGTCCCTGTGACACATACCAAAGATTTGCTCCACACAGAGCACAATGGAATGCTGTGTGCTACAAGCCTGGGGCGTCCTCTCATTCTGGACACATGCACCATCGA
>HA_v005_round_12_probe_65
GAAACATTCCTGCGATTGCCACAAGAGGCCTGTTTGGTGCAATAGCTGGTTTCATAGAAGGTGGTTGGCCAGGGTTGATCAATGGCTGGTATGGGTTCCAACATAGAAATGAAGAAGGTA
>HA_v005_round_12_probe_66
TTCTTATCCCTTTCAAGACGCCCAATACACCAACAATGAGGGGAAAAATATTCTCTTCATGTGGGGCATACACCATCCACCTACAGATACCGAACAGACAAACTTATACAAAAAGGCTGA
>HA_v005_round_12_probe_67
TCCAGTGATCCGTGGGACTTACAACAATACAACTGGCAGAGATGTTTTGGTCATGTGGGGGATACATCATCCTGTTTCCACAGACGAGGCGAGAAAACTATATGTCAACAATGACCCATA
>HA_v005_round_12_probe_68
AAAGCAACTGCGGGAAAATGCTGAGGACATGGGCAATGGTTGCTTCAAAATATACCACAAATGTGACAATGCCTGCATAGGATCAATCAGAAATGGAACTTATGACCATGATGTATACAG
>HA_v005_round_12_probe_69
GACCAAACAACTTTGTACATAAGAAACGACACAACAACAAGTGTGACAACAGAGGAGTTGAATAGAATCTTCAAACCAGTGATAGTGCCAAGGCTTCTTGTCAATGGTCAGCAGGGGAGA
>HA_v005_round_12_probe_70
AAGGAGTCGGGATGGCTGCAGACAGGGAATCAACCCAAGAGGCAGTTGACAAAATAACATCTAAGGTGAATAATATAATCGATAAAATGAACAAACAGTACGAAATTATTGATCATGAGT
>HA_v005_round_12_probe_71
ATGCTTCTTGACCCCAACGACACAGTGACTTTCACCTTCAATGGGGCATTCATAGCCCCTGATAGGGCAAGTTTCTTTAGGGGAGAATCACTGGGAATCCAGAGTAATGTACCTTTAGAT
>HA_v005_round_12_probe_72
ATATACAGAGATGAAGCATTAAACAACCGATTCCAAATCAAAGGTGTAGAGCTAAAATCTGGGTACAAAGATTGGATCTTATGGATTTCCTTTGCCATATCATGCTTCTTGCTTTGTGTT
>HA_v005_round_12_probe_73
CTTGGGGCATCATGCAGTGGAAAACGGCACATCTGTTAAAACACTAACAGACAATCACGTAGAAGTTGTGTCAGCTAAAGAATTAGTTGAGACGAACCACACTGATGAACTGTGCCCAAG
>HA_v005_round_12_probe_74
AGATGGGTGGTACGGGTACCATCACCAGAATGAGCAGGGATCTGGCTATGCTGCTGATCAGAAAAGCACACAGAAAGCAATCGATGGGATCACAAACAAGGTAAACTCGGTAATCGAGAA
>HA_v005_round_12_probe_75
ATAGCAATGAGCAAGGTAGCGGATATGCTGCGGATAAAGAATCTACACAGAAAGCAGTCGATGGAATCACTAATAAAGTCAATTCAATTATTGACAAAATGAACACTCAATTCGAAGCCA
>HA_v005_round_12_probe_76
AATAGGGATGCTAATAGGGACTCCAGCTTGTGACCTGCACCTTACAGGGACGTGGGACACTCTCATTGAACGAGAGAATGCTATTGCTTATTGCTACCCTGGAGCTACTGTAAATGAAGA
>HA_v005_round_12_probe_77
ACCCCAGTCCCAATAGGCTCATGTGTGAGCAAATGTCACACAGACAAAGGTTCTGTCTCCACAAGTAAGCCCTTTCAAAACATCTCGAGGATAGCAATTGGAGACTGCCCCAAATATGTT
>HA_v005_round_12_probe_78
GGAAGAGGCCTTGGCATCCAATCAGGAGCTTCAGTAGACAATGACTGTGAATCAAAATGTTTCTGGAAAGGTGGATCCATCAACACCAAACTCCCCTTTCAGAATCTTTCTCCAAGAACC
>HA_v005_round_12_probe_79
TCGATCTTGGCCAATGTGGACTGCTGGGAACAATCACTGGACCACCCCAATGTGACCAATTTCTAGAATTCTCAGCTGATTTGATCATCGAGAGGCGGGAAGGGAATGATGTTTGTTACC
>HA_v005_round_12_probe_80
TCACAAACTCTGTTTCCCAGGTGAATTGGACAACAATGGTGAGCTGCGACACCTTTTCAGTGGAGTGAACTCTTTTAGCAGAACAGAACTGATAAACCCCAGCAAATGGGGAAACGTCCT
>HA_v005_round_12_probe_81
ATATTGGGAAATCCCATGTGTGATGATCTAATTGGTAAGACTTCATGGTCTTACATTGTAGAAAAGCCCAACCCAGCAAACGGGATCTGTTACCCGGGAACACTGGAGAATGAAGAAAAA
>HA_v005_round_12_probe_82
CACTAATAGAAAGCAATGTTCCTGTGACACATACCAAAGAGTTACTCCACACAGAACACAATGGGATGCTATGCGCAACAAACCTAGGACATCCTCTCATTCTAGACACTTGCACCATCG
>HA_v005_round_12_probe_83
TTCTTCAACAGGCTGAATTGGCTGGTAAAATCAGACGGAAATGCGTATCCCCTTCAAAACCTGACAAAAGTGAATAACGGTAATTATGCAAGGCTCTACATCTGGGGAGTTCACCACCCT
>HA_v005_round_12_probe_84
TGGAGCTTGCAAGAGGGCAAACGTGAATGATTTCTTTAACAGGCTAAATTGGCTGGTAAAGTCAGACGGAAATGCATACCCTCTTCAAAATTTGACAAAAGTGAATAACGGTGATTATGC
>HA_v005_round_12_probe_85
AATGGGGCTTTCATAGCTCCAGATCGTGCAAGCTTTCTAAGAGGGAAGTCCATAGGGATCCAGAGCGGTGTACAAATTGATACCAGTTGTGAAGGAGACTGCTATCATAGTGGAGGAACA
>HA_v005_round_12_probe_86
GTTCCAATTATCATCAGTCCTTTTCACCAAGTCCAGGAGCGAGACCACAAGTGAATGGTCAATCTGGGAGGATCGATTTCCATTGGATGATGTTAAATCCTAATGACACAGTCATTTTTA
>HA_v005_round_12_probe_87
ATGCTATCCAGGAGGCTTCAATGATTATGAAGAATTGAAACATCTAATGAGCAACACAAATCATGTTGAGAGAATTCAGATAATCCCCAGGAGCTCTTGGTCCAATCATGACGCCACATC
>HA_v005_round_12_probe_88
GAAGTTGTGAATCATGAATTCTCTGAAGTTGAAAAAAGGATAAATATGATAAATGACAAAATAGATGACCAAATTGAAGGCCTTTGGGCTTACAATGCAGAACTCCTTGTACTTCTAGAA
>HA_v005_round_12_probe_89
GGTTGCTGTCGAATTCAGACAATGCGGCATTCCCTCAAATGACCAAGTCATATAGAAATCCCAGAAGCAAACCAGCTTTGATAGTTTGGGGAATTCATCATTCTGGATCAACTACCGAAC
>HA_v005_round_12_probe_90
TTACAACTAGGAAAATGCAACGTAGCGGGGTGGCTCCTCGGCAATCCGGAGTGTGACCTGCTGCTCACTGCGAATTCATGGTCCTATATAATAGAAACTTCAAATTCAGAAAATGGAACG
>HA_v005_round_12_probe_91
GACAATGCGGCTTTTCCCCAAATGACTAAGTCGTACAGAAATCCCAGGAGCAAACCAGCTCTAATAATTTGGGGAGTGCATCACTCTGGATCGGCTGCTGAACAGACCAAACTCTATGGG
>HA_v005_round_12_probe_92
ACAATCAGCTTTGAAAGTACTGGGAACTTTATAGCTCCTGAATATGCGTACAAAATTGCAAAAAAAGGAAAATCAGCAATCATGAAAAGTGAACTGGAATACGGTAACTGTGATACCAAA
>HA_v005_round_12_probe_93
GGCATAAGTGTGACAATGAATGCATAGAGTCTGTCAAAAATGGTACATATGACTATCCCAAATACCAAACTGAAAGCAAATTAAACAGGCTAAAAATAGAATCAGTAAAGCTAGAGAACC
>HA_v005_round_12_probe_94
AAATGAGAAAACTCTGGATCTCCACGATTCCAATGTTAGGAATCTTCATGAGAAAGTCAGAAGGATGCTAAAGGACAATGCCAAAGATGAGGGAAATGGATGCTTCACCTTTTACCACAA
>HA_v005_round_12_probe_95
CAGAAAACACTGGACGAACATGATTCCAATGTCGAAAATCTCTTTGATGAAGTAAGAAGGAGACTTTCAGTCAATGCAATAGATGCTGGGAATGGCTGCTTTGACATACTTCACAAGTGT
>HA_v005_round_12_probe_96
CGGAGTGAAATTGGAATCAATGGGGGTTTATCAGATTTTGGCGATCTACTCCACAGTCGCCAGTTCCCTGGTTTTGTTAGTCTCCCTGGGGGCAATCAGTTTCTGGATGTGTTCTAATGG
>HA_v005_round_12_probe_97
GGCTTCTTGGAAATCCTATGTGCAATGAATTCCTGAGTGTGCCAGAATGGTCATACATCGTGGAGAAAGACAACCCATCCAATGACCTATGCTACCCTGGGAACTTTGACAATTATGAAG
>HA_v005_round_12_probe_98
CATTCGACGTGCCAGATTACCAGAGTTTGAGAAGCATACTTGCCAACAATGGGAAATTTGAGTTCATTGCCGAAGAATTCCAATGGACCACAGTGAAGCAAAATGGAAAATCTGGAGCCT
>HA_v005_round_12_probe_99
AAGTCAACAACGGGGACTACGCAAGACTTTACATATGGGGGGTTCACCATCCTTCAACCGACACAGAACAAACCAACCTGTATAAGAACAACCCCGGAAGAGTGACTGTGTCTACCCAAA
>HA_v005_round_12_probe_100
AGAGTCCAACTCTTTCCAGACTCAATCTGGAATGTGACTTACACTGGGACAAGCAAATCATGTTCAGATTCATTCTATAGGAATATGAGATGGTTAACTCAAAAGAATGGGGGTTATCCA
>HA_v005_round_13_probe_1
GAAGCACTGAGGCAAATTCTCCGGGAGTCTGGCGGAATTGACAAGGAGACAATGGGATTCACATACAGCGGGATAAGAACTAATGGAGCAACCAGTGCATGTAGGAGATCAGGATCTTCA
>HA_v005_round_13_probe_2
GATTGAGAAGATGAATACTCAATTCACTGCAGTGGGAAAGGAGTTCAACAACTTAGAAAGGAGAATCGAAAATTTAAATAAGAAGGTCGATGATGGATTTCTGGATGTTTGGACATACAA
>HA_v005_round_13_probe_3
ACACAAGGAAAGACCCAGCTTTGATAATATGGGGAATCCATCATTCCGGATCAAATGCAGAGCAGACCAAGTTATATGGGAGTGGAGACAAACTAATAACAGTCGGGAGTTCCAATTACC
>HA_v005_round_13_probe_4
ATCGAGAAGACAAACGAGAAATACCACCAAATCGAAAAAGAGTTTGAGCAGGTTGAAGGGAGGATTCAAGATCTGGAGAAATACGTTGAGGATACGAAAATTGATCTATGGTCGTATAAT
>HA_v005_round_13_probe_5
CAGCACACAACTACTGGTGGTTCTCAGGCCTGTGCAGCGTATGGTGGCCCATCGTTCTTCAGGAACATGGTCTGGCTTACAAAGAAAGGATCCAACTATCCAGTTGCCAAAGGATCGTAC
>HA_v005_round_13_probe_6
AGAAGATGAACACCCAGTTTGAGGCTGTTGGGAAGGAATTCAGTAATCTAGAGAGGAGACTGGAAAATTTGAACAAAAAGATGGAAGATGGGTTTCTAGATGTATGGACATATAATGCCG
>HA_v005_round_13_probe_7
AAATGAAAAGACACTGGATCTTCATGACTCCAATGTCAGGAACCTGCATGAGAAAGTCAGGAGGATGCTAAGGGACAATGCTAAAGATGAGGGAAACGGATGCTTCACCTTTTACCACAA
>HA_v005_round_13_probe_8
CGGTCTATGCTATCCAGGCAGTTTCAATGATTATGAGGAATTAAAGCACCTCCTTACCAGCGTGACACACTTTGAGAAAATTAAGATTCTACCTAGGAATCAATGGACTCAGCACACAAC
>HA_v005_round_13_probe_9
AAAGGCCCACTGCAGTAGACACATGTTATCCATTCGACGTCCCAGATTACCAGAGTCTCAGAAGCATCCTAGCAAGCAGTGGGAGTTTGGAGTTCATCGCCGAACAATTCACCTGGAATG
>HA_v005_round_13_probe_10
GCTCTTACTCAGGAGCTAGCAGTTTTTACAGAAATCTTCTGTGGATAACGAAAAAGGGAAGCTCATACCCAAAACTCAGCAAATCATACACCAATAATAAAGGGAAAGAAGTGCTTGTAC
>HA_v005_round_13_probe_11
CACCTGGAATGGTGTCAAAGTTGACGGATCAAGCAGTGCTTGTTTGAGGGGCGGTCGCAACAGCTTCTTCTCCCGACTAAACTGGCTAACCAAAGCAACAAATGGAAACTATGGACCTAT
>HA_v005_round_13_probe_12
AAGGACCAATAAAACGTTTCAGAATGTGAGCCCTCTGTGGATAGGGGAATGCCCCAAATATGTGAAAAGTGGGAGCCTGAGGCTTGCAACTGGACTAAGAAATGTTCCACAGATTGAAAA
>HA_v005_round_13_probe_13
GAGTAATCACTGGGCCACCCCAATGTGACCGATTCCTAGAATTTTCAGCCGATCTAATTATTGAGAGGCGAGAAGGAAATGATGTCTGTTATCCTGGGAAATTCGTAAATGGAGAAGCTC
>HA_v005_round_13_probe_14
GAGTCAATAGAGTCTGAGTTCAGTGAGATCGAACACCAAATCGGTAACGTCATCAATTGGACTAAGGATTCAATAACCGACATCTGGACTTATCAAGCTGAGCTATTGGTAGCAATGGAG
>HA_v005_round_13_probe_15
GATGAGATCGGATGCACCTATTGACACATGTATTTCTGAGTGCATCACTCCTAATGGAAGCATTCCAAATGACAAGCCATTTCAGAATGTGAATAAGATCACCTACGGGGCGTGCCCCAA
>HA_v005_round_13_probe_16
ATTGGGTCCAGACCCTGGGTAAGGGGCCAGTCCGGCAGAATAAGCGTGTATTGGACTGTAGTCAAACCTGGAGACGTACTGGTAATCAACAGTAACGGGAACCTAATCGCCCCTCGAGGC
>HA_v005_round_13_probe_17
AATGGCCAAATGCAACACAAAGTGTCAAACGTCATTAGGTGGGATAAACACTAACAAAACTTTCCAGAACATAGAAAGAAATGCCCTTGGGGACTGCCCAAAGTACATAAAGTCTGGACA
>HA_v005_round_13_probe_18
TTGGAGAATGTCCCAAATATGTTAAGAGTGAGAGCCTAAGACTGGCAACTGGTCTGAGGAATGTCCCACAGGCAGAAACAAGAGGATTGTTTGGAGCCATAGCTGGGTTTATAGAAGGAG
>HA_v005_round_13_probe_19
ACAGTCTCTACTAGGAGAAGCCAGCAAACTATAATCCCGAATATTGGGTCCAGACCATGGGTAAGGGGTCAGTCTGGTAGAATAAGCATCTATTGGACAATAGTCAAGCCGGGGGACGTG
>HA_v005_round_13_probe_20
GTGACCGTCACACACTCAGTTGAGTTACTGGAGAATCAAAAAGAAGAAAGGTTCTGCAAAATTTTGAACAAGGCCCCTCTCGATTTGAGAGGATGTACCATAGAAGGCTGGATCTTAGGG
>HA_v005_round_13_probe_21
TGCCAAATGGGACAATAGTGAAGACAATCACAGATGATCAAATTGAAGTGACCAATGCCACTGAACTAGTCCAAAGCTCCTCAACAGGGAAAATATGTAATAATCCCCATAAGATTCTTG
>HA_v005_round_13_probe_22
TAGATATGTTAGAATGGGTACTGAGAGCATGAACTTTGCCAAAAGTCCAGAAATAGCAGCGAGACCAGCTGTAAATGGGCAAAGAGGGAGGATTGATTACTATTGGTCTATATTGAAGCC
>HA_v005_round_13_probe_23
AGGAACTGGGTAATGGTTGTTTCGAGTTCTATCACAAATGTGATGATGAATGTATGGAAAGTGTAAGAAACGGAACGTACGACTACCCGCAGTATTCGGAAGAGGCAAGATTAAACAGAG
>HA_v005_round_13_probe_24
TGTCAACAAAGATAGCAAAGGAGCCATATTCAAATCAAACTTACCAATCGAGAACTGTGATGCCACTTGCCAGACTACTGAAGGAGTGATAAGAACCAACAAAACATTCCAGAATGTGAG
>HA_v005_round_13_probe_25
AGCAGGGTTTATAGAAAATGGATGGGAAGGGATGGTAGACGGTTGGTATGGTTTCAGACATCAAAATGCCCAGGGTGCAGGCCAAGCCGCTGATTACAAGAGTACTCAAGCAGCTATTGA
>HA_v005_round_13_probe_26
TGCCAATGGAACCATTGTGAAGACCCTTACAAATGAACAAGAGGAAGTGACCAATGCTACTGAGACGGTAGAGAGCACAAATTTGAATAAATTGTGTATGAAAGGAAGAAGCTACAAGGA
>HA_v005_round_13_probe_27
GACAAGCAAGGCATGTTCGGACTCATTTTACCGGAGCATGAGGTGGCTAACTCACAAGAGCAATTCCTACCCTTTTCAGGATGCCCAATACACCAACACTGAAGGGGAGAACATCCTGTT
>HA_v005_round_13_probe_28
AAATGAACAAGCAATTTGAAGTGGTGAATCATGAATTTTCAGAAGTGGAAAGCAGGATAAACATGATCAATTCCAAAATTGATGATCAAATAACTGACATATGGGCGTACAATGCTGAAT
>HA_v005_round_13_probe_29
GTAACATTGATGACGATATTACTATTAGTAACAACAAGCAATGCTGATAAAATCTGTATCGGCCACCAATCAACAAATTCTACAGAAACTGTGGACACGCTAACAGAAACTAATGTCCCT
>HA_v005_round_13_probe_30
AACCAGAAAACACTCGATGAACATGATGCAAATGTAAATAATCTATATAACAAGGTGAAAAGAGCGTTGGGTTCTAATGCAGCAGAGGATGGAAATGGATGCTTCGAGTTGTATCATAAA
>HA_v005_round_13_probe_31
TACGGCAATCCTTCTTGTGATTTGCTACTGGGAGGAAAAAAATGGTCTTACATCGTCGAACGATCATCAGCTGTTAATGGGATGTGTTACCCTGGAAATGTAGAAAATCTGGAAGAACTC
>HA_v005_round_13_probe_32
CGCTAAAAGCCCGGAAATTGCAGCCAGACCTGCGGTAAATGGCCAGAGAGGTAGAATTGATTATTACTGGTCTATTTTGAAACCGGGGGAAACCTTGAATGTGGAATCCAATGGAAACCT
>HA_v005_round_13_probe_33
GTTGATACACTGGTAGAAAACAATGTCCCTGTGACACATACCAAGGAATTGCTCCACACAGGGCACAATGGAATGTTATGTGCAACAAACTTGGGACACCCTCTTATTCTAGACACCTGC
>HA_v005_round_13_probe_34
AGAGAGGCAGGATTGATTATTTCTGGTCCATTTTAAAACCAGGAGAAACCTTGAATGTGGAATCTAATGGAAATTTAATCGCCCCTTGGTATGCATACAGATTTGTCAACAAAGATAGTA
>HA_v005_round_13_probe_35
GGGCATCATGTGTAATGCTTCTAGCCATTGCTATGGGTCTTATTTTCATGTGTGTGAAAAACGGGAATCTGCGGTGCACTATCTGTATATAATTATTTGAAAAACACCCTTGTTTCTACT
>HA_v005_round_13_probe_36
GGAATGAGGAACGTACCAGAGAAGCAAACCAGGGGACTCTTTGGGGCAATAGCAGGTTTTATAGAAAATGGTTGGCAAGGAATGATTGATGGATGGTATGGGTTTCGGCATCAGAATTCA
>HA_v005_round_13_probe_37
AAACTGAAAAAGGCGGTTTGAACACAACCTTGCCGTTCCACAATGTCAGCAAATACGCATTTGGGAACTGCCCCAAATATGTCGGAGTAAAGAGCCTCAAATTGGCGGTCGGTTTGAGGA
>HA_v005_round_13_probe_38
ATGCAGTGCCGAACGGAACAATTGTGAAAACAATCACAGATGATCAAATAGAGGTGACCAATGCCACTGAACTAGTTCAAAACTCTTCAACAGGGAAAATATGCAACAATCCTCACCAAG
>HA_v005_round_13_probe_39
AACTTCATACCCTAAACTCAGCAAATCATACACAAACAACAAAGGGAAAGAAGTGCTTGTAATCTGGGGAGTGCACCACCCTCCAACTGCTACTGAACAACAAAGTCTCTACCAGAATGC
>HA_v005_round_13_probe_40
CATGTTCGAACTCATTTTACCGGAGCATGAGATGGCTAACCCACAAGGGTAATTCCTACCCTTTTCAGGACGCCCAATACACCAACACTAAAGGGAAGAACGTTCTTTTCATGTGGGGCA
>HA_v005_round_13_probe_41
AGCAAAAGCAGGGGATACAAAATGAACACTCAAATCCTGGTTTTCGCCCTTGTGGCAGTCATCCCCACAAATGCAGACAAAATTTGTCTTGGACATCATGCTGTATCAAATGGCACCAAA
>HA_v005_round_13_probe_42
GACATATAATGCCGAACTTCTGGTTTTAATGGAAAACGAGAGAACACTTGATTATCATGACTCCAATGTAAAAAATCTGTATGACAAGGTCAGAATGCAATTGAAGGACAATGCTAAGGA
>HA_v005_round_13_probe_43
CTTACAACAACACTGGAACCCAGCCAATCCTCTATTTCTGGGGTGTGCATCATCCTCCTAACACCGACGAGCAAGATACTCTGTATGGCTCTGGTGATCGATACGTTAGAATGGGAACTG
>HA_v005_round_13_probe_44
CTCAGTCACCACTGAAGAGATCAATAGGAGTTTCAAGCCTAATATTGGGCCAAGGCCACTCGTGAGAGGACAACAGGGGAGAATGGATTACTACTGGGCTGTCCTCAAACCTGGACAAAC
>HA_v005_round_13_probe_45
GAAGGAACTGCAGCAGACTACAAAAGCACTCAGTCAGCAATTGACCAGATAACCGGAAAGTTAAATAGACTCATAGAAAAAACTAACCAGCAGTTTGAGCTAATAGACAATGAATTCACT
>HA_v005_round_13_probe_46
TTCTCCATGTCATGCTTTGTCTTTGTGGCACTGATTTTGGGATTTGTTCTTTGGGCTTGTAAGAACGGAAATATCCGATGCCAAATTTGTATATAAAGAAAAAACACCCTTGTTTCTACT
>HA_v005_round_13_probe_47
GCATACAGATTTGTCATCAAAGATAGTAAAGGAGCCATATTCAAGTCTGATTTACCAATTGAGAACTGTGATGCCACATGTCAGACTGCTGAAGGAGTGCTAAGAACCAACAAAACATTT
>HA_v005_round_13_probe_48
TGCATGCAAATTTGGGAGCTCCAGTTCCTTCTTCCGACATATGGTATGGCTGATACATCAATCAGGAACATATCCTGTGATAAGGAGGACTTTTAACAACACCAAAGGGAGAGATGTACT
>HA_v005_round_13_probe_49
AGCCTGCAAATATGGAAGCAATAACTCCTTTTTCAGGCACATGGTGTGGTTGATCCATCAATCAGGGAACTATCCTGTTATACAGAGGACATTCAATAACACCAAAGGAAGAGATGTATT
>HA_v005_round_13_probe_50
AGAGCTGGGAAACGGTTGTTTCGAGTTCTATCACAAATGTAATAATGAATGTATGGAAAGTGTAAGAAACGGGACGTATGACTACCCGCAGTATTCGAAAGAAGCAGGATTAAAAAGAGA
>HA_v005_round_13_probe_51
CTAATGCAATGGAAGATGGAAATGGATGCTTTGAATTGTACCACAAATGTGATGATCAATGTATGGAAACGATTAGAAACGGAACTTATGACAGGCAAAAGTATCAAGAGGAATCAAAAT
>HA_v005_round_13_probe_52
GAAGAACTCGTGCATGGCGGAATTGACCCGATCCTATGTGGAACGGAATTAGGACCACCACTAGTGCTCGATGACTGTTCATTAGAGGGTCTAATTCTGGGCAATCCCAAATGTGATCTA
>HA_v005_round_13_probe_53
AGGAATGGTCGATGGTTGGTATGGGTATCATCACAGCAATGACCAAGGATCCGGGTACGCAGCAGACAAAGAGTCCACTCAAAAGGCAATTGATGGTATCACTAACAAAGCAAACTCCAT
>HA_v005_round_13_probe_54
TCTCAAACCTCGAAAGAAGAATAGACAATCTAAACAAGAGGATGGAAGATGGATTTTTAGATGTGTGGACATACAATGCCGAACTTTTAGTTCTACTGGAAAATGAGAGAACCTTGGATA
>HA_v005_round_13_probe_55
AATGGTGCATTTCTCGCTCCTCGGTACGCTTTTGAGTTGGTGTCCTTAGGGAATGGAAAATTGTTCAGAAGTGACTTAAATATTGAATCTTGCTCAACTAAATGCCAGTCTGAAATTGGA
>HA_v005_round_13_probe_56
CACAAGTGTGATGATGACTGTATGGCCAGTATTAGAAATAACACCTATGATCACAGCAAATACAGGGAAGAGGCAATGCAAAATAGAATACAGATTGACCCAGTCAAACTAAGCAGCGGC
>HA_v005_round_13_probe_57
TGGGTCTTCCATTAATTCAGCAGGAACCACCAAAGCATGCATGAGAAACGGAGGAAATAGCTTTTATGCGGAGCTCAAGTGGCTAGTATCAAAGAATAAAGGACAAAATTTCCCTCAGAC
>HA_v005_round_13_probe_58
TATTAGGGAACCCCCAATGTGACCTATTGCTTGGTAATCGAAGCTGGTCATATATAGTGGAGAGACCTACAGCTCAAAATGGCATCTGCTACCCAGGAACTTTGAATGAAATAGGAGAAC
>HA_v005_round_13_probe_59
GATCCAATGCAATTGAGGACGGGAATGGATGCTTTGACTTGTACCATAAGTGTGATGACCAGTGTATGGAGACAATCAGAAACGGGACCTATGACAGGCAAAAGTACCAGGAAGAGTCAA
>HA_v005_round_13_probe_60
TTTATGTGGAACGTAGCAGCGCCTTTAGCAACTGCTATCCATATGATGTACCAGACTATGCATCACTCAGATCTCTAGTTGCTTCTTCAGGAACCCTAGAGTTCATCACAGAAGGGTTTA
>HA_v005_round_13_probe_61
TCCCAAGTATGTCAAGCAGGGCACTCTGAAGTTGGCAACAGGAATGAGGAACGTACCAGAGAAACAAACTAGAGGATTATTCGGCGCAATAGCAGGTTTTATTGAAAATGGATGGGAGGG
>HA_v005_round_13_probe_62
TTCCAAAGATAGCCACTAGGCCCAAATTAAATGGGCAAAGTGGAAGAATGGAATTCTTTTGGACGATTTTGAAGCCAAGTGATACCATCAATTTTGAGAGTAATGGAAACTTCATTGCTC
>HA_v005_round_13_probe_63
CAATGGGACAATGGTGAAAACCCTGACTGATGACCAAGTAGAAGTTGTCACTGCCCAAGAATTAGTGGAATCGCAACATCTACCGGAGCTGTGCCCTAGTCCTTTAAGATTAGTAGATGG
>HA_v005_round_13_probe_64
ACAGAATAGACGATGCGGTGACCGATGTGTGGTCATACAATGCAAAACTTCTTGTGCTACTGGAAAATGATAAAACACTAGACATGCATGATGCTAATGTCAGAAATTTGCATGAACGAG
>HA_v005_round_13_probe_65
AACTGTTGACACGCTAATAGAGACCAATGTTCCTGTGACACACACCAAAGAATTGCTCCACACAGAGCACAATGGAATGCTGTGTGCAACAGATTTGGGCCATCCTCTCATTCTAGAAAC
>HA_v005_round_13_probe_66
AAATGAGAAATACCACCAAATTGAAAAGGAGTTCGAACAAGTAGAGGGAAGGATCCAAGATTTAGAAAAGTATGTTGAAGACACAAAGATTGACTTGTGGTCTTACAATGCTGAATTACT
>HA_v005_round_13_probe_67
GTAAGAGGCCAAAGCGGCAGGATTAGCTTCTATTGGACAATTGTGGAGCCAGGAGACCTCATAGTCTTCAACACAATAGGGAATTTAATTGCTCCGAGAGGTCATTACAAGCTTAACAGT
>HA_v005_round_13_probe_68
GGACATACAATGCGGAATTGCTCGTCCTACTTGAGAATGAGAGGACTCTGGACTTTCATGACTCAAATGTGAGAAATCTATATGAAAAGGTCAGGTCACAACTGAGGAATAACGCCAAAG
>HA_v005_round_13_probe_69
TGGACAAAGTGGGCGGATCGAATTTCACTGGACACTAGTACGGCCGGGTGACAACATAACCTTTTCACACAATGGAGGCCTAATAGCACCAGATCGAGTTAGCAAACTAATTGGAAAGGG
>HA_v005_round_13_probe_70
AAAATTGAACAGAGTGATCGAGAAGACTAATGAGAAATTCCATCAAATCGAGAAAGAGTTCTCAGAGGTTGAAGGGAGGATCCAAGATCTTGAGAAATACGTTGAAGACACGAAAATAGA
>HA_v005_round_13_probe_71
TGCGACCTATTACTTGGTGACCAAAGTTGGTCATACATAGTGGAAAGGCCCACTGCTCGAAATGGGATCTGCTACCCTGGGGTTTTGAATGAGGCAGAAGAACTGAAGGCACTCATTGGC
>HA_v005_round_13_probe_72
AGGTCTTCTTTTTTCCGGAATGTAGTGTGGTTGATCAAGAAGGATAATGTGTATCGGACACTAAAGAGGAACTACACCAACACCAATGCAGAGGACCTTTTAATAATATGGGGGATTCAT
>HA_v005_round_13_probe_73
AGCAGAGCTATTAGTGGCAATGGAGAATCAGCACACAATTGACATGGCTGATTCAGAGATGCTAAATCTGTATGAAAGGGTAAGAAAGCAACTCAGACAGAATGCAGAAGAAGACGGAAA
>HA_v005_round_13_probe_74
CAGAGAGAGGTGTGGAAGTTGTCAATGCAACCGAAACAGTGGAGCAGATGAACATCCCAAGGATTTGTACTAAGGGAAAGAGGGCAATTGATCTTGGTCAGTGTGGCTTACTTGGAATTG
>HA_v005_round_13_probe_75
GGAGAAAGGATAATGTTTGAGAGTAATGGGGGCCTTATAGCACCCAGATATGGATACATCATTGAGAAATACGGAACGGGACGAATTTTCCAAAGTGGAGTGAGAATGGCCAAATGCAAC
>HA_v005_round_13_probe_76
TCTTCTGCTGGCAACAGGGATGAAGAATGTTCCTGAGGTTCCAAAGAGAAAACGGACTGCGAGAGGCCTATTTGGTGCTATAGCGGGTTTCATTGAAAATGGATGGGAAGGCCTAATTGA
>HA_v005_round_13_probe_77
ATATAGGGCCAAGGCCACTCGTGAGGGGCCAACAGGGGAGGATGGATTATTACTGGGCAGTTCTTAAACCTGGACAAACTGTCAAAATACAAACCAATGGCAATCTTATTGCACCGGAAT
>HA_v005_round_13_probe_78
ATGGAAATAACAACACTAATAGCTATACTGCTAATGGTAACAGCAAGCAATGCGGATAAAATCTGCATAGGCTACCAGTCAACAAATTCCACAGAAACTGTTGACACGCTAACAGAAAAC
>HA_v005_round_13_probe_79
TGGAACAAAGGTGAACACACTAACAGAGAGGGGGATTGAGGTAGTGAATGCCACGGAGACGGTGGAAACCGCGAATATCGGGAAAATCTGCACCCAAGGGAAAAGGCCAACAGACCTGGG
>HA_v005_round_13_probe_80
AGACACTTGCTATCCATTCGATGTGCCAGACTACCAAAGCCTGAGAAGTATACTTGCCAACAATGGGAAATTCGAATTCATTGCCGAGGAATTCCAATGGAATACCGTAAAGCAGAACGG
>HA_v005_round_13_probe_81
GGGGAGACATTCTGGATGGAGTCACCGCTTCTTGCCGCGATAATGGGGCAAGCAGTTTTTACAGAAATTTGGTCTGGATAGTGAAGAATAAAAATGGAAAATACCCTGTCATAAAGGGGG
>HA_v005_round_13_probe_82
TGTAGAGCCTGGAGATTTAATAGTCTTCAATACAATAGGGAATCTAATTGCCCCAAGAGGACACTACAAATTGAATAATCAGAAAAAAAGTACCATTCTAAACACTGCAGTTCCCATAGG
>HA_v005_round_13_probe_83
ATGGAAACCAGAACACTAATAGCTGCGCTTCTGATTGTAACAACAAGCAATGCAGACAAAATCTGTATTGGATACCAATCAACGAACTCCACTGAGACTGTTGATACACTAATAGAGACC
>HA_v005_round_13_probe_84
AATATTCTCTTCATGTGGGGCATACACCACCCACCTACTGATACTGAGCAAATAAATCTATACAAAAAAGCTGATACAACAACAAGTATAACAACGGAAGATATCAATCGAACTTTCAAA
>HA_v005_round_13_probe_85
AAATGCCAGTCTGAGATTGGAGGGATCAACACTAATAGAAGCTTCCACAGTGTTCATAGAAACACAATAGGAGACTGCCCCAAGTATGTGAATGTTAAATCCTTAAAGCTTGCCACCGGG
>HA_v005_round_13_probe_86
TGATACATTAATAGAGACCAATGTCCCTGTAACACACACCAAAGAACTGCTCCACACAGAGCACAATGGAATGTTATGTGCAACAGATTTAGGCCATCCTCTTATCCTGGATACCTGCAC
>HA_v005_round_13_probe_87
AAGGGATGTTTTGAGATATATCATACTTGTGATGATTCATGCATGGAGAGCATAAGGAACAACACCTATGATCATACACAATACAGAGAAGAGGCCCTTCTGAACAGACTGAACATTAAT
>HA_v005_round_13_probe_88
TTTGAAACTGGCGATAGGGCTCAGGAATATTCCCCAGGCCCAAAACCGAGGGCTCTTTGGAGCAATCGCTGGATTCATAGAGGGAGGGTGGCCCGGATTGGTGGCTGGTTGGTATGGGTT
>HA_v005_round_13_probe_89
ATGTAGCTGGATGGCTTCTTGGAAACCCAGTGTGTGATGAATTCCTGAATGTGCCAGAATGGTCATACATCGTGGAAAAAGATAATCCAGCCAATGGCCTATGCTATCCAGGAGAATTCA
>HA_v005_round_13_probe_90
GTATGGTCATATAATGCTGAGTTGTTGGTGGCCATGGAAAACCAGCACACAATAGATCTTGCGGATTCAGAAATGAACAAACTTTATGAACGTGTCAGAAAACAATTAAGGGAGAATGCA
>HA_v005_round_13_probe_91
AAATATGGAAGTGAAAGCTCTTTTTTCAGGCACATGGTGTGGTTGATCCACCAATCAGGAACATATCCTGTTATACAGAGAACATTTAACAACACCAAAGGAAGAGATGTGTTAATGGTA
>HA_v005_round_13_probe_92
TGCCCCAAGTATGTCAAAAGTAAGAGCCTAAAACTAGCAACTGGTCTGAGGAATGTCCCACAGGTGAAAACACGAGGATTGTTTGGAGCAATAGCTGGGTTTATAGAAGGAGGATGGACA
>HA_v005_round_13_probe_93
ATCCTGGAAAATTCGTGAATGAAGAAGCTCTGAGGCAAATTCTCAGAGAATCAGGCGGAATTGACAAGGAAGCAATGGGATTCACATACAGTGGAATAAGAACTAATGGAGTAACCAGTG
>HA_v005_round_13_probe_94
AGATCTAATTTACCAATTGAGAATTGTGACGCCACATGCCAGACTACTGAAGGAGTGATAAGAACCAACAAAACATTTCAAAATGTGAGCCCTCTATGGATTGGAGAATGCCCCAAGTAT
>HA_v005_round_13_probe_95
GGAATTTGAATCAGATTTGATAATTGAACGAAGAGAAGGGAACGATATATGCTATCCCGGGAAATTCACAAATGAAGAATCACTAAGACAGATTCTCCGAGGGTCAGGAGGAATTGATAA
>HA_v005_round_13_probe_96
TGTGGTCCTATAACGCTGAACTCTTGGTGGCTATGGAGAATCAGCACACAATTGATTTGGCCGACTCAGAAATGAACAAACTATACGAACGGGTGAAGAGACAACTGAGAGAGAATGCTG
>HA_v005_round_13_probe_97
ATCTGGGGTGTTCACCATCCAAGTACAAACCAAGAACAAACTAATCTGTATGTTCAGGCCTCAGGAAGAGTCACAGTTTCTACCAGAAAAAGTCAACAGACCATAATCCCGAATATTGGG
>HA_v005_round_13_probe_98
GAACTGCCCCAAATACGTTGGGGTAAAACGTCTCAAACTAGCAGTCGGCCTGAGGAACGTACCTGCTATATCAAATAGAGGACTATTTGGTGCCATAGCTGGATTCATAGAAGGGGGCTG
>HA_v005_round_13_probe_99
ACATTGTCGAAAGGTCGTCAGCTATAAATGGAATGTGTTACCCTGGGAATGTGGAGAACCTAGAGGAACTTAGATCTTTTTTCAGTTCCGCCAATTCCTATCAAAGGATCCAGATCTTTC
>HA_v005_round_13_probe_100
CCTGAACAGTGGTAATTGCGTAGTGCAATGCCAGACTGAGAGAGGAGGCCTCAATACGACCCTGCCATTCCACAATGTCAGCAAATATGCATTTGGGAACTGTCCAAAGTATGTTGGAGT
>HA_v005_round_14_probe_1
CACCCTAAAGTTGGCAACCGGAATGCGGAATGTACCTGAGAAACAAACCAGGGGTCTGTTCGGGGCAATAGCAGGGTTCATAGAAAACGGGTGGGAAGGAATGATAGATGGTTGGTATGG
>HA_v005_round_14_probe_2
CACTGGACCTCCATGACTCAAATGTCAGGAACCTCCATGAGAAAGTCAGAAGAATGCTAAAGGACAATGCCAAAGATGAGGGGAACGGATGCTTCACCTTTTACCATAAGTGTGACAATA
>HA_v005_round_14_probe_3
CATGAGACAACCAAGGGCGTCACAGCTGCATGCTCTTACTCTGGAGCTAGCAGTTTTTACAGAAATTTGCTGTGGATAATAAAGAAGGGAACTTCCTACCCTAAACTCAGCAAATCATAC
>HA_v005_round_14_probe_4
GAAAAGAACCAGCCCTAATTGTTTGGGGAGTACATCATTCAAGTTCCTTGGATGAGCAAAATAAGCTATATGGAGCTGGGAACAAGCTGATAACAGTAGGAAGCTCAAAATACCAACAAT
>HA_v005_round_14_probe_5
CATAGGATCATGTGTCAGCAGATGCCACACAGACAAAGGATCCCTCTCCACAACTAAGCCCTTCCAAAACATATCGAGGATAGCAATTGGAGATTGCCCAAAGTATGTCAAACAGGGCTC
>HA_v005_round_14_probe_6
TGGTTCCTAACATTGGTAGTAGACCCTGGGTGAGGGGACAAAGTGGCAGGATAAGTTTTTATTGGACTATTGTAGAGCCTGGAGATTTAATAGTCTTCAACACTATCGGAAATTTAATCG
>HA_v005_round_14_probe_7
TCTTGGTGACTGTAGCTTTGAAGGATGGATTGTAGGAAACCCTTCCTGTGCCACAAACATCAACATCAGAGAATGGTCATATTTGATTGAAGACCCTAATGCCCCTAATAAACTGTGTTT
>HA_v005_round_14_probe_8
GGCAAATGGAACGCTAGTGAAAACGATAACCGATGATCAGATCGAAGTAACCAATGCCACGGAACTGGTCCAGAGCACTTCAACAGGGAAGATATGTAACAACCCACACAGAGTCTTGGA
>HA_v005_round_14_probe_9
CCGAACATTGGATCTAGACCCTGGGTGAGGGGCCAGTCTGGCAGAATAAGTGTATACTGGACAGTAGTTAAACCTGGAGACGTGCTGGTGATCAACAGCAATGGAAACCTAATTGCACCT
>HA_v005_round_14_probe_10
CATAATCTTATGGTTTAGCTTCGGGGCATCATGCTTCCTTCTTCTTGCCATTGCAATGGGATTGGTTTTCATCTGTATCAAGAATGGAAACATGCGGTGCACTATTTGTATATAATTGAG
>HA_v005_round_14_probe_11
GTAACTGTCACGCACTCAGTTGAGTTGCTGGAGAACCAAAAGGAGGAAAGATTCTGCAAGATCTTGAAAAAGGCCCCTCTTGACCTAAAAGGATGTACCATTGAGGGTTGGATCTTGGGA
>HA_v005_round_14_probe_12
ACCATTATCGGACCACCTCAATGTGACCAGTTTCTGGAATTTTCTGCTGATTTAATAATCGAGAGGCGGGAAGGAAATGATGTTTGTTACCCGGGGAAAATTATGAATGAAGAAGCTTTG
>HA_v005_round_14_probe_13
GAGCGCAGCAATGCTTTCAGCAACTGTTACCCTTATGATGTACCAGATTATGTCTCCCTTAGATCATTAGTTGCTTCGTCAGGCACTCTGGAATTTATCGCTGAGGGCTTCACTTGGACG
>HA_v005_round_14_probe_14
ACAGCATACAACAACCGGAGGTTCGCAGGCCTGCGCGATATATGGTGGCCCGTCATTCTTCAGGAACATGGTCTGGTTGACAAAGAAAGGGTCGAATTACCCAGTTGCCCGAGGATCATA
>HA_v005_round_14_probe_15
ATTTATTGAGAAATCAAAATGAAGAAAACACTGCTATTTGCAGCTATTTGTCTTTATGTGAAGGCAGATGAAATCTGCATCGGCTATTTAAGCAACAACTCAACAGACAAAGTTGACACA
>HA_v005_round_14_probe_16
ATGGAAGCAATATCACTGATGACTATACTACTGGTGGTAACAACAAGTAATGCAGACAAAATCTGCATCGGTCACCAATCAACAAATTCCACGGAAACTGTAGACACGCTAACAGAAACA
>HA_v005_round_14_probe_17
ACAGTCACTGGACCACCCCAATGCGACCAGTTCCTAGAATTCTCAGCTGACCTGATCGTTGAAAGGCGAGAAGGGGATGATATCTGTTACCCTGGGAAATTTGTAAATGGAGAAGCTCTG
>HA_v005_round_14_probe_18
CTTCCGACATCAGAATGCCCAAGGCACTGGCCAGGCTGCGGATTACAAAAGTACTCAGGCAGCTATAGACCAAATAACCGGGAAATTGAACAGGCTGATAGAGAAGACAAACACGGAGTT
>HA_v005_round_14_probe_19
ACTGGGAATCCAATCAGAGGCATCAGTAGACAGCAATTGTGAATCTAAATGTTTTTGGAGAGGAGGGTCTATAAATACAAAGCTTCCTTTCCAAAATCTGTCACCCAGGACGGTAGGCCA
>HA_v005_round_14_probe_20
ATGGAAAAATTCATCATTTTGAGCACTGTCTTGACAGTAAGCTTTGCATATGACAAAATTTGCATCGGATATCAAACAAACAACTCGACGGAGACGGTAAACACACTAATTGAGCAAAAC
>HA_v005_round_14_probe_21
AGAAAAGGTTGACACAATCTTGGAACGAAACGTCACTGTGACTCATGCCAAGGACATTCTTGAAAAGACGCATAATGGAAAGTTGTGCAAATTAAGTGGGATCCCTCCATTGGAACTGGG
>HA_v005_round_14_probe_22
GCTTACCCTGTTCAGGATGCCCAATACACAAACAATGAGGGGAAGAGCATCCTCTTTCTGTGGGGCATACATCATCCACCTAATGACAATGAACAGACGAGCTTATATAAGAAGACTGAT
>HA_v005_round_14_probe_23
AGCAGTGGGGTAACAAAAGCTTGTCCTTATAATAGTGGTTCATCTTTCTACAGAAACCTCTTATGGATAATAAAAACCAAGTCAGCAGCGTATCCAGTAATTAAGGGAACTTACAACAAC
>HA_v005_round_14_probe_24
TTGGAATCAACGGGGACTTATCAGATACTTTCAATTTATTCTACAGTAGTGAGTTCCCTAATACTGGCAATCATGGTAGCTGGTCTGTCTTTTTGGATGTGTTCCAATGGGTCATTGCAG
>HA_v005_round_14_probe_25
AAATTCAGAGAATGGAACATGCTACCCCGGAGAGTTCAATGATTATGAAGAATTAAGGGAACAGCTGAGTTCGGTGTCTTCATTTGAAAAGTTTGAAATTTTCCCAAAGGCTAGCTCATG
>HA_v005_round_14_probe_26
ATAGTGATTGCCCTTGCAATAGTAAGCATTGCCACAGGTGACCGAATCTGCATTGGTTATCATGCAAACAATTCAACGAAGCAGGTTGACACAATCATGGAGAAGAATGTGACGGTAACA
>HA_v005_round_14_probe_27
AAGTGTAGTCCCTAATATTGGCAGCAGACCCTGGGTGAGGGGACAAAGCGGCAGAATAAGTTTCTACTGGACTATCGTAGAGCCTGGAGACCTAATAGTCTTCAACACAATAGGAAACCT
>HA_v005_round_14_probe_28
CAGAACTTGACAAAAACAAATGACGGTGATTATGCAAAGCTTTATATCTGGGGGGTTCATCATCCTTCAACAGATACAGAGCAGACCAATTTGTATAAGAACAACCCTGGAAGGGTCACT
>HA_v005_round_14_probe_29
CATCTGGGCCTACAATGCAGAATTACTAGTATTGCTCGAGAACCAGAAAACACTAGATGAACATGACGCTAATGTGAATAATCTATACAACAAGGTAAAGAGAGCCTTGGGATCTAATGC
>HA_v005_round_14_probe_30
GAGAATGCTACTGCCTACTGTTATCCAGGGGTAACCATAAATGAAGAAGCATTGAGACAGAAAATAATGGAAAGTGGTGGTATCAGCAAGATGAGAACTGGTTTCACTTATGGACCTTCC
>HA_v005_round_14_probe_31
AGGTCAATGGGCAAAGTGGGAGAATTGATTTCCACTGGACACTACTACAACCAGGCGATAATATCACTTTCTCACACAATGGGGGCCTGATAGCACCGAGCCGAGTTAGCAAGTTGATTG
>HA_v005_round_14_probe_32
TGCCTTCAGCAATTGCTACCCATATGACGTTCCTGATTATGCATCACTCCGGTCTCTTGTGGCATCCTCAGGGACATTAGAGTTCATAACAGAGGGTTTCACATGGACGGGTGTCACCCA
>HA_v005_round_14_probe_33
AAAGAATTGCTCCACACAGAGCACAATGGAATGCTGTGTGCAACAGATCTAGGACGTCCTCTCATCCTAGACACATGCACTATCGAAGGACTGATCTATGGCAATCCCTCTTGTGACCTG
>HA_v005_round_14_probe_34
TATCCAAGACGCTCAATACACAAACAATCAGGGGAAAGACATTCTTTTTGTGTGGGGCATAAATCATCCGCCCACTGATAATACACAGACAAATTTGTACACAAGAACTGACACAACAAC
>HA_v005_round_14_probe_35
AGTCCTGGCAATTTATAGTTGCATTGCAAGCAGCATTGTGATGGTGGGTCTCATACTTGCATTCATAATGTGGGCATGTAGCAGTGGCAATTGCCGGTTCAATGTTTGTATATGATCTGG
>HA_v005_round_14_probe_36
CATCGAAGGTGGTTGGCCAGGATTGATAAATGGTTGGTATGGATTCCAACATCAGAACGAGCAGGGGGTTGGAATTGCTGCAGATAAAGAGTCAACACAAAAGGCCATTGACCAGATAAC
>HA_v005_round_14_probe_37
AATCGAGAAAAGAACATTCTTTTCATGTGGGGTATAAATCACCCACCCACCGATACTGCGCAAACAAATCTGTACACAAGAACCGACACAACAACAAGTGTGGCAACAGAAGAAATAACT
>HA_v005_round_14_probe_38
ATGGAAATAATACCACTGATGACTATACTGCTATTAGTAACAACAAACAATGCAGATAAAATATGCATTGGCCATCAATCAACAAATTCCACAGAAACTGTGGACACACTAACGGAAACT
>HA_v005_round_14_probe_39
TGTGAGTAGGCCAAACAACGATAACTTTGACAAACTATACATTTGGGGGGTTCATCACCCAAGCACAAATCAAGAACAAACCAACCTGTATGTACAAGCATCAGGAAGAGTCACAGTCTC
>HA_v005_round_14_probe_40
TTGGTTCTATTGGAAAATGAAAGAACTTTGGACTATCACGATTCAAATGTGAAGAACTTGTATGAAAAAGTAAGAAACCAGTTAAAAAACAATGCCAAGGAAATTGGAAACGGCTGCTTT
>HA_v005_round_14_probe_41
CCTAGAGGGTTGGATCTTGGGGAATCCCCAATGCGATCTATTGCTTGGTGACCAAAGCTGGTCATACATAGTGGAACGGCCTACTGCCCGAAATGGGATCTGCTACCCTGGAGCATTGAA
>HA_v005_round_14_probe_42
GATGATGCAGTAACTGATATTTGGTCCTACAACGCTAAACTTCTCGTGTTAATTGAAAACGATAGAACTCTGGATTTGCATGATGCCAATGTCAAGAACCTACATGATCAGATCAAAAGA
>HA_v005_round_14_probe_43
TGGAAAGAATAGTGCTTTTTCTTGCAATAGTCAGTCTTGTCAAAAGTGACCAGATTTGCATTGGTTATCATGCAAATAACTCGACAGAACAGGTTGACACAATAATGGAGAAGAATGTGA
>HA_v005_round_14_probe_44
AAAATTCTCAGCATTTACAGTACAGTGGCGGCCAGTCTTTGCTTGGCAATCCTGATTGCTGGAGGTCTAATCCTGGGCATGCAAAATGGATCTTGTAGATGCATGTTCTGTATTTAAGAA
>HA_v005_round_14_probe_45
TAAACTGTGTTTCCCAGGGGAATTGGACAATAATGGAGAGCTACGACATCTCTTCAGTGGAGTGAACTCTTTTAGTAGAACAGAGTTAATAAGTCCCAGTAAATGGGGAAATGTTCTGGA
>HA_v005_round_14_probe_46
GATAGATGCTTTACTTGGGGATCCTCATTGCGATGTATTTCAAGGAGAGACATGGGACCTCTTTCTGGAACGAAGCAATGCTTTCAGCAACTGTTACCCTTACGATATACCAGATTACGC
>HA_v005_round_14_probe_47
ATATGTAAAGAAGAGGAGTCTACTACTTGCAACAGGAATGAGGAATGTTCCTGAAGTGGTGCAGGGAAGGGGCCTGTTTGGTGCAAAAGCAGGGTTCATAGAGAACGGATGGGAAGGAAT
>HA_v005_round_14_probe_48
ACCTAAAGTTAGAGGGCAGGCTGGCAGAATGAACTATTACTGGACACTATTAGATCAAGGAGACACCATAACGTTTGAGGCCACTGGGAATTTAGTAGCTCCATGGTATGCTTTCGCATT
>HA_v005_round_14_probe_49
ACAGTGGAGGGACAATAACAAGCAATTTGCCCTTTCAAAACATCAACAGCAGGGCAGTGGGCAAGTGTCCAAAATATGTAAAGCAAGGAAGTCTGTTATTGGCAACAGGGATGAAGAATG
>HA_v005_round_14_probe_50
TGGGGTGTACATCATCCTACTGTCACAAATGAGCAAGAAGCCCTGTATGGTTCTGGTGATCGATATGTTAGAATGGGAACTGAGAGCATGAATTTTGCCAGGAGTCCAGAAATTGCGGAA
>HA_v005_round_14_probe_51
TTGTCAATGGTCAGATTGGAAGAATTAATTATTATTGGTCGATACTAAAACCAGGCCAGACATTACGAGTAAGATCAAATGGGAACCTAATTGCTCCATGGTACGGACACGTTCTCTCAG
>HA_v005_round_14_probe_52
ATTGGGGAATGCCCTAAATACGTGAAATCAGATAGGTTGGTCCTTGCAACTGGACTCAGAAACGTCCCTCAAAGGAAGAAAAGAGGTCTATTTGGGGCTATAGCGGGCTTTATTGAAGGG
>HA_v005_round_14_probe_53
GATCAGATTGAGGTGACTAATGCTACCGAACTAGTTCAAAGCTCTTCCACAGGGAAAATATGCAACAATCCTCACAAAATCCTTGATGGAAGGGACTGCACACTAGTAGATGCACTACTG
>HA_v005_round_14_probe_54
CCAGAAATTGCAGCAAGGCCCGCTGTGAATGGTCAAAGAGGCAGAATTGACTATTATTGGTCTATTTTGAAGCCAGGAGAAACCTTGAATGTGGAATCCAATGGGAATCTAATTGCCCCT
>HA_v005_round_14_probe_55
CGCTGGGTGGTATGGTTTTCAGCATTCTAATGATCAAGGGGTTGGTATAGCAGCAGATAGGGTTTCAACCCAGAAGGCAGTTGATAAAATAACATCCAAAGTGAATAATATAGTAGATAA
>HA_v005_round_14_probe_56
CCCTATACTACCAGTGGATCATCCTTTTACAGGAATCTTTTGTGGATAATAAAAACAAGGTCTGCTGCATACCCAGTAATTAAGGGAACATACAATAATACTGGCTCCCAGCCAATCCTA
>HA_v005_round_14_probe_57
TGCCCATACCAGGGAGTGCCCTCCTTTTTCAGAAATGTGGTATGGCTTACCAAGAAGAACGATGCATATCCAACAATAAAGATGAGCTACAATAATACCAATGGGGAAGATCTTTTGATA
>HA_v005_round_14_probe_58
TTTGCCTTTCCAAAATATTAACAGTAGGGCGGTGGGCAAGTGCCCAAGGTATGTAAAACAAAAAAGCCTGTTGTTGGCAACAGGGATGAAGAATGTTCCTGAAATCCCAAGAAAAAGAGG
>HA_v005_round_14_probe_59
TACAGTTGACACGCTAACAGAGAATGGAGTTCCTGTGACCAGCTCAATTGACCTCGTTGAAACAAACCATACTGGAACATACTGTTCACTGAATGGGATCAGTCCAATTCATCTTGGTGA
>HA_v005_round_14_probe_60
AGTGCACTTGGGAGACTGTAGCTTCGAGGGCTGGATCCTAGGGAACCCTGCCTGTGCCAGCAACCTGGGAGTTAGAGAATGGTCATATTTGATTGAAGACCCTTCTGCTCCTCATGGATT
>HA_v005_round_14_probe_61
ACAGCAGTGGGTAAGGAGTTTAACCACTTGGAAAAAAGAATAGAGAACTTAAACAAAAAGGTTGATGATGGTTTTCTGGATGTTTGGACATACAATGCCGAACTGTTGGTTCTATTGGAA
>HA_v005_round_14_probe_62
TCAAATCCAACTTACCAATCGAAAACTGTGATGCCACCTGCCAAACTATTGCAGGTGTGTTAAGAACAAATAAGACATTCCAAAATGTAAGCCCTCACTGGATAGGAGAATGCCCCAAAT
>HA_v005_round_14_probe_63
GAAGAAGCTTTGCGGCAAATCCTCAGGGAATCAGGTGGGATTGACAAAGAAACAATGGGGTTCACATACAGTGGAATAAGAACCAATGGGACGACTAGTGCATGTAGGAGATCAGAGTCT
>HA_v005_round_14_probe_64
TCTTTAGTGCCGAGTCCGGGAGCACGACCACAAGTAAATGGCCAGTCTGGACGAATTGATTTTCATTGGTTGATGTTGGATCCCAATGATACAGTCACTTTTAGCTTCAATGGGGCTTTC
>HA_v005_round_14_probe_65
TAAACCAGAGATTGGAGCCAAAAATAGCTACTAGATCCCAAGTAAACGGGCAACGTGGAAGAATGGATTTCTTCTGGACCATTTTAAAACCGAATGATGCAATCCACTTCGAGAGTAATG
>HA_v005_round_14_probe_66
AAAAAGGACCTTCAACAACACCAACATAGAAGACCTTTTAATAGTATGGGGAATTCATCACCCTAATGATGCAGCTGAACAAATAAAACTGTACCAGAACCCGAGCACTTACGTGTCAGT
>HA_v005_round_14_probe_67
TTGACCCAGGGATACAAAGACATTATTCTTTGGGTTTCATTCTCCATATCATGCTTTTTACTCGTTGCACTACTTTTAACCTTCATTTTGTGGGCTTGCCAGAACGGAAACATCCGGTGT
>HA_v005_round_14_probe_68
AGGGATGGATGTATTGATTGTTTGGGGGATTCATCACCCCTCCTCATTGAAAGAACAACAAGATTTGTACAAGAAGGACTCCTCCTATGTAGCAGTAGGTTCAGAAACATACAACAGAAG
>HA_v005_round_14_probe_69
GAATGTAACCGTCACGCACTCAGTTGAATTGCTGGAGAATCAAAAGGAAGAAAGGTTCTGCAAAGTCTTGAACAGAGCCCCTCTCGACTTGAAAGGCTGCACCATAGAGGGTTGGATATT
>HA_v005_round_14_probe_70
GCTCTGATAGTCTGGGGAATTCATCATTCCGGGTCAACCACCGAGCAGACCAAGCTATATGGAAGCGGAAACAAACTGATAACAGTAGGGAGTTCCAAATACCAGCAGTCTTTAGTGCCG
>HA_v005_round_14_probe_71
AGATCAGAGTCTTCATTCTATGCTGAAATGGAATGGCTCCTATCAAATGCAGACAATGCTACTTTCCCGCAAATGACGAGATCATACAAAAACAAAAGGAGAGAACCAGCTCTGATAGTC
>HA_v005_round_14_probe_72
GTGGACACGCTAACAGAATCTAATATTCCTGTGACACAAGCCAAAGAGTTGCTCCACACAGAACATAATGGAATGCTGTGTGCAACAAATCTGGGACGTCCCCTCATTCTGGATACATGC
>HA_v005_round_14_probe_73
AATGGGGCTTTCATAGCTCCAAATCGCGCTAGCTTCTTGAGAGGAAAGTCTATGGGAATCCAGAGTGATGTACAGGTCGATGCCAATTGCGAAGGGGAATGTTACCACAGTGGAGGGACA
>HA_v005_round_14_probe_74
AGCAAAAGCAGGGGATACAAAATGAACAATCAAATCCTAATACTCGCTCTTGTGGCGATAATCCCGACAAATGCAGACAAGATTTGCCTTGGGCATCATGCCGTGCCAAACGGAACTAAG
>HA_v005_round_14_probe_75
TTTCAATGGGGCTTTCATAGCTCCAGACCGTGCAAGTTTTCTGAGAGGAAAGTCCATGGGAATTCAGAGTGAGGTACAGGTTGATGCCAACTGTGAAGGAGACTGCTATCATAACGGAGG
>HA_v005_round_14_probe_76
GGAACTCAGAATGCTTTTTAGTTCTGCTAGTTCTTACCAAAGAATCCAAATCTTCCCAGACGCAATCTGGAATGTGACTTACGATGGGACAAGCAAATCATGCTCAAATTCGTTCTACAG
>HA_v005_round_14_probe_77
ATCAACATTAAACCAGAGATTGGTACCCAAAATAGCTACTAGATCCAAAGTGAACGGGCAAAGTGGAAGAATAGACTTCTTCTGGACAATTTTAAAGCCGAATGATACTATCAATTTCGA
>HA_v005_round_14_probe_78
GTCCTACAATGCAGAGTTGTTAGTAGCCCTGGAGAACCAACACACGATTGACCTAACAGATGCAGAGATGAACAAACTGTTCGAGAAAACTAGAAGGCAATTAAGAGAAAATGCAGAAGA
>HA_v005_round_14_probe_79
CTGGACTATTGTGAAGCCTGGGGATGTCATTGTAATAAACAGCAATGGCAACTTAATTGCGCCGAGGGGATATTTCAAAATGCGAACAGGGAAAAGTTCTATAATGAGATCAGATGCACC
>HA_v005_round_14_probe_80
GTTTAATAATGAGCAAGTCATCGTCGCCCTAGAGAATCAGCATACAATTGAGTTGATAGATTCAGAAATGAACAAATTGTTGGAAAAAACCAGAAGGCAATTGAGAGAAAATGCTGAAGA
>HA_v005_round_14_probe_81
GGATAGAGAATCTAAACAAGAAAATGGAAGACGGATTTCTAGATGTATGGACTTATAACGCTGAACTCCTGGTTCTCATGGAAAATGAGAGGACTCTAGACTTTCATGATTCGAATGTCA
>HA_v005_round_14_probe_82
GGCAGATAGGGATTCAACTCAAAAGGCAATTGATAAAATAACATCCAAGGTGAATAATATAGTAGACAAGATGAACAAGCAATATGAAATAATTGATCATGAATTCAGTGAGGTTGAAAC
>HA_v005_round_14_probe_83
ATGGTTTCTTCAGCAGATTGAATTGGTTGACAAAATCAGGAAATTCATATCCAGTGTTGAACGTGTCTATGCCAAACAATGATAATTTTGACAAACTATACATCTGGGGTGTTCACCACC
>HA_v005_round_14_probe_84
GAGAAAACAAATGAGAAGTTTCACCAGATTGAGAAGGAATTCTCTGAAGTAGAAGGAAGGATCCAGGACCTTGAGAAATATGTTGAAGACACTAAGATAGATCTATGGTCCTACAATGCA
>HA_v005_round_14_probe_85
AGGGAAAAAATGGTCCTATATTGTCGAAAGATCATCGGCTGTTAATGGAATGTGTTACCCTGGGAGTGTAGAGAACCTGGAGGAACTCAGGTCTTTTTTCAGTTCCGCTAATTCCTATCA
>HA_v005_round_14_probe_86
GGGTTGGTATGGTTTCCAGCATTCTAATGATCAGGGAGTTGGTATAGCGGCAGATAAGGTCTCAACCCAAAGGGCAGTTGATAAAATAACAACCAAAGTGAATAATATAGTGGATAAGAT
>HA_v005_round_14_probe_87
GGAGCTGGGTAATGGTTGTTTCGAGTTCTATCACAAATGTGATAACGAATGTATGGAGAGCGTAAGAAATGGGACGTATGACTACCCTAAGTATTCAGAAGAAGCAATATTAAAAAGAGA
>HA_v005_round_14_probe_88
AAGAATGACTTATACGGAACTCAGTCACTATCTATATCAGTTGAGAGTTCTACATATCAGAACAACTTTGTTCCAGTTGTTGGGGCAAGACCTCAGGTCAATGGACAAAGTGGGCGAATT
>HA_v005_round_14_probe_89
ATACATACCATCAGGGAGTCTAAAACTGGCAATAGGACTCAGAAATGTCCCACAAGCTCAAGATCGAGGACTCTTTGGAGCAATTGCAGGCTTCATAGAAGGCGGATGGCCAGGACTAGT
>HA_v005_round_14_probe_90
AATTAAGAGAAAATGCAGAAGACATGGGAAATGGATGTTTCAAAATTTATCACAAATGTGATAATGCATGCATTGAATCAATACGAAATGGAACATATGACCATGACATCTACAGGGACG
>HA_v005_round_14_probe_91
ACACTGAATGTGACAATGCCAAACAATGACAATTTTGACAAACTGTACGTCTGGGGGGTTCATCATCCAAGTACAAACAATGAGCAGACAAGTCTATACGTCCAGGCGTCAGGCAGAATA
>HA_v005_round_14_probe_92
AGCAAAAGCAGGGGAAAATGATTGCAATCATAATATTCGCGATAGTGGCCTCTACCAGCAAATCAGATAAGATCTGCATTGGATACCATGCCAACAACTCGACAACGCAAGTGGACACAA
>HA_v005_round_14_probe_93
AGGTCTTTTTTCAGTTCTGCTAGTTCCTATCAAAGAGTCCAGATCTTTCCAGACACCATCTGGAATGTGACTTACAGTGGAACAAGCAAAGCATGTTCGAGTACATTCTATAGGAGTATG
>HA_v005_round_14_probe_94
CGTCAGGCAGAATAACAGTCTCAACAAGAAGGACCCAGCAGACAATAATCCCAAATATCGGATCAAGACCATGGGTCAGAGGCCAATCAGGCAGGATAAGCATATACTGGACTATTGTGA
>HA_v005_round_14_probe_95
CCTTGCAACAGGATTAAGAAACGTACCCCAAAGGGAAACAAGAGGCCTATTTGGAGCAATAGCAGGATTCATAGAAGGAGGATGGCAAGGGATGGTTGATGGATGGTACGGATACCATCA
>HA_v005_round_14_probe_96
CCAGGGATAGATGGACGCAGCATACAACAACTGGAGGTTCACGAGCCTGTGCAGTATCTGACAACCCATCATTCTTCAGGAACATGGTCTGGCTGACAAAGAAAGGATCAAATTACCCGG
>HA_v005_round_14_probe_97
TGTCGCCTCATCTCTTGTGATTGCAATGGGGTTTGCTGCCTTCTTATTCTGGGCCATGTCCAATGGGTCTTGCAGATGCAACGTTTGTATATAATTGGCAAAAACACCCTTGTTTCTACT
>HA_v005_round_14_probe_98
TAACGAGTTCACTGAGGTTGAAAAACAAATTGGCAATGTGATAAATTGGACCAGAGACTCAATGACAGAAATATGGTCATATAATGCTGAACTTTTGGTAGCAATGGAGAATCAGCACAC
>HA_v005_round_14_probe_99
CTGAAAGATTGCAGTGTGGCTGGATGGCTTCTTGGGAACCCAATGTGTGATGAGTTCCTGAATGTACCGGAATGGTCATATATTGTAGAGAAGGACAATCCAACCAATGGCTTATGTTAT
>HA_v005_round_14_probe_100
CAGAGTCTTGGATGGGAGAGATTGCACTTTGATAGATGCGATGCTAGGAGACCCCCATTGTGATGTCTTCCAGGGTGAAAATTGGGACCTTTTCGTAGAACGAAGCAGTGCCTTCAGCAA
>HA_v005_round_15_probe_1
TCCTTGAAACTTGCTACAGGAATGAGAAACATTCCTGAAAAGGCAACCAGAGGTCTATTTGGTGCTATTGCTGGCTTCATAGAGAATGGCTGGCAAGGTCTAATTGATGGTTGGTATGGA
>HA_v005_round_15_probe_2
TCTTGAAAACGAAAGAACACTAGACCTGCATGACGCAAATGTGAAGAACCTGTATGAAAGAGTTAAATCACAACTAAGGGACAATGCCAATGATCTGGGGAATGGATGTTTTGAATTCTG
>HA_v005_round_15_probe_3
AAACGGGACAATAGTGAAAACAATTACAGATGATCAGATTGAAGTGACTAATGCTACCGAGCTAGTTCAAAGCTCTTCAACGGGGAAAATATGCAACAACCCCCACAAAATCCTTGACGG
>HA_v005_round_15_probe_4
ACAATGCAGAATTGTTAGTACTCCTGGAAAACCAGAAGACACTCGATGAGCATGATGCGAATGTAAACAATCTATATAATAGGGTGAAGAGAGCATTGGGTTCTAATGCGAAAGAAGATG
>HA_v005_round_15_probe_5
GAGAAATATTCCGGAGAAGGCATCAAGAGGGCTCTTTGGTGCAATAGCTGGATTCATAGAGAATGGGTGGCAAGGCCTAATTGATGGATGGTATGGGTTCAGACACCAGAATGCAGAAGG
>HA_v005_round_15_probe_6
AGCTGGATGGCTCCTTGGGAATCCCATGTGTGACGAATTCCTTACTGTGCCAGAATGGTCCTACATAGTGGAAAAGGACAATCCAATTAATGGTCTCTGCTATCCAGGGGATTTCAATGA
>HA_v005_round_15_probe_7
TCTAATTCTGGGCAACCCCAAATGTGATCTCTATTTGAATGGCAGAGAATGGTCATACATAGTGGAGAGGCCAAAAGAAATGGAAGGAATTTGCTACCCAGGATCAATTGAAAACCAGGA
>HA_v005_round_15_probe_8
GTTTGGACATACAACGCTGAACTGCTGGTTCTTCTTGAAAACGAAAGAACACTAGATCTACATGATGCAAATGTGAAGAACCTACACGAAAGAGTCAAATCACAACTAAGGGATAATGCT
>HA_v005_round_15_probe_9
TATTGAACGAAGTTGAAGAACTGAAGGCACTTATTGGATCCGGAGAAAAAGTCGAGAGGTTTGAGATGTTCCCCAGAAACACATGGAGAGGAGTAGACACAAATAGTGGAGTAACAAAGG
>HA_v005_round_15_probe_10
CAAAGATTAACAACATAATAGAGAAGATGAACGGAAACTATGATTCGATAAGAGGGGAATTCAATCAAGTAGAGAAGAGGATTAACATGCTCGCCGATCGAGTTGATGATGCAGTAACTG
>HA_v005_round_15_probe_11
AATGAAAAAACACTAGATCTTCATGATTCTAATGTTCGGAACCTCCATGAAAAGGTCAGACGGATGTTGAAAGGCAATGCTAAAGATGAGGGGAATGGTTGTTTTACTTTCTACCATAAA
>HA_v005_round_15_probe_12
GGATTCTTGGGAACCCAATGTGTGATGATTTGATTGGGAAAACATCATGGTCTTACATAGTAGAGAAACCGAATCCCATTAATGGCATATGCTACCCTGGTACTCTAGAGAATGAAGAGG
>HA_v005_round_15_probe_13
CTTGCAACTGGGATGAGAAATATCCCTGAAAAGGCATCAAGAGGGCTTTTTGGAGCAATCGCTGGGTTCATAGAAAATGGATGGCAAGGCCTGATTGATGGTTGGTACGGCTTTAGACAC
>HA_v005_round_15_probe_14
ACCAGTCAAACAAGTGTAGTGCCCAACATCGGCAGCAGACCTTGGGTGAGAGGACAAAGTGGCAGAATCAGCTTTTATTGGACTATTGTAGAACCTGGGGATTTGATAGTCTTCAACACA
>HA_v005_round_15_probe_15
TGGATCCTTGGGAACCCAATGTGTGATGATCTGATTGGGAAAACATCCTGGTCCTACATAGTGGAGAAACCAAACCCCGTCAATGGAATATGTTACCCAGGTACTCTAGAAAATGAAGAG
>HA_v005_round_15_probe_16
AAGGAGGATGGCCTGGTCTTATTAATGGATGGTACGGTTTCCAGCATCAGAACGAACAAGGGACTGGCATCGCTGCGGATAAAGCTTCCACCCAGAAGGCAATAGATGAAATAACAACCA
>HA_v005_round_15_probe_17
ATATCAAACAAAACACCCTAAAGTTGGCAACAGGGATGAGGAATGTACCAGAGAAGCAGACCAGAGGTTTGTTCGGTGCAATAGCAGGGTTTATAGAAAATGGATGGGAGGGGATGATAG
>HA_v005_round_15_probe_18
AGTCATACATATGTTTCAGTTGGATCATCAAAATACTACCAAAGGTTCACACCAGAAATAGTAGCCAGACCTAAAGTCAGAGGACAAGCAGGCAGAATGAATTATTATTGGACACTGTTA
>HA_v005_round_15_probe_19
CAATGCTATCAGTCATAATCCTGTCTCTGCTTGTAGCAGAAATCTCTTCTCAGAGATATACAGGAAACCCTGTGATATGCATGGGACACCATGCTGTTTCCAATGGGACAATGGTGAAGA
>HA_v005_round_15_probe_20
ATGGGACTATGGTAAAGACCCTCACTGATGATCAAGTGGAAGTGGTCACTGCACAAGAACTGGTGGAATCACAAAACCTCCCGGAACTATGCCCGAGTCCTCTAAAACTGGTCGACGGCC
>HA_v005_round_15_probe_21
TGGTTCTTCCCGAAAACGAAAGAACACCAGACCTGCACGATGCGAATGCGAAGAACCTATATGAAAAAGCCAAATCGCAACTAAGGGACAATGCCAATGATCTAGGAAATGGGTGCTTTG
>HA_v005_round_15_probe_22
AGTGAACACATTAACAGAGAAGGGGATTGAAGTAGTGAATGCCACAGAGACAGTGGAAACTGCGGATGTCAAGAAAATATGTACCCAGGGGAAAAGGGCAACAGATCTGGGACGATGTGG
>HA_v005_round_15_probe_23
TAGAAGGTGGTTGGCCAGGACTAATAAATGGCTGGTATGGATTCCAACATCAAAACGAGCAGGGAGTGGGAATTGCTGCAGACAAAGAATCAACACAAAAGGCAATCGACCAAATAACAA
>HA_v005_round_15_probe_24
TCTATGGCAATCCTTCCTGTGATCTGCTGTTGGGAGGAAGAGAGTGGTCCTATATCGTCGAGAGACCATCTGCTGTTAATGGATTGTGTTACCCTGGGAATGTGGAAAATCTAGAAGAGC
>HA_v005_round_15_probe_25
AATGAAGAGGAATTGAGATTGAAATTCAGTGGAATCCTGGAATTCAACAAATTCGAAGCATTCACATCAAACGGATGGGGTGCTGTAAATTCAGGAGCAGGAGTGACTGCTGCATGTAAG
>HA_v005_round_15_probe_26
AGCAAAAGCAGGGGATAATTCTATTAATCATGAAGATCATCATTGTTCTAAGCTACTTTTTCTGTCTGGCTCTCAGCCAAGACTATTCAGAAAGCAACAACAGCACTGCAACACTGTGCT
>HA_v005_round_15_probe_27
AGGGGATACTTTCATTAATCATGAAAACCGTCATTGCTTTAAGCTACATTTTCTGTCTGGCTTTCAGTCAGGACCTCCCAGGGAATGACAACAGTACAGCGACACTGTGCCTGGGACATC
>HA_v005_round_15_probe_28
TCCCTGAAGGTCCAAAAGAAAGAGGTCTGTTTGGTGCTATAGCAGGTTTCATTGAAAACGGATGGGAAGGTCTGATTGATGGATGGTACGGATTCAGACATCAAAATGCACAAGGGGAGG
>HA_v005_round_15_probe_29
GAATGATGCAATCCACTTCGAGAGTAACGGAAACTTCATTGCTCCAGAGTATGCATACAAAATTGTCAAAAAGGGAGACTCAACAATTATGAAAAGTGAAGTGGAATATGGAAATTGCAA
>HA_v005_round_15_probe_30
AAGACCCTCACGAATGAGAAAGAGGAGGTAACCAATGCTACTGAAACAGTGGAAAGCAAAACCCTGGACAGACTATGCATGAAAGGTCGAAAATACAAAGACTTAGGTAATTGCCACCCG
>HA_v005_round_15_probe_31
TGAGAGACAATGCTAAAGAAATAGGAAACGGATGTTTTGAATTTTACCACAAATGTGATGATGAATGCATGAATAGTGTGAAAAACGGGACATATGATTATCCCAAGTATGAAGAAGAGT
>HA_v005_round_15_probe_32
ACTGTAGCAGGGGTCCTGAGGACAAATAAAACATTCCAAAATGTAAGCCCCCTGTGGATAGGAGAATGTCCAAAATACGTGAAAAGTGAAAGTTTGAGGCTTGCAACTGGACTAAGAAAT
>HA_v005_round_15_probe_33
TGAAAACTGTGAGACCAGATGTCAGACTCCCTTAGGGGCAATAAATACAACATTGCCCTTTCACAACATTCACCCATTAACAATAGGTGAGTGCCCCAAGTATGTCAAGTCAGATAGACT
>HA_v005_round_15_probe_34
TATCAATCCAGTAAAGCTTTCTTCGGGCTATAAAGACATCATCCTTTGGTTTAGCTTCGGGGCGTCATGTCTTATTCTTCTAGCCGTTGTTATGGGTCTTGTCTTCTTCTGTTTGAAAAA
>HA_v005_round_15_probe_35
CTAATGCGAAAGAAGATGAAAAGGGATGTTTCGAACTGTATCATAAATGCGATGATCAGTGCATGGAAACGATTAGGAACGGGACTTACGACAGACGAAAGTACCAAGAAGAATCAAAAT
>HA_v005_round_15_probe_36
TTTCACCTTTTACCATAAGTGTGATAATGAATGCATTGAAAGGGTTAGAAACGGAACATATGATCACAAGGAATTCGAAGAAGAATCTAAAATAAATCGTCAGGAGATCGAGGGAGTGAA
>HA_v005_round_15_probe_37
AAAGTAAACAACGGTGATTATGCAAGGCTCTACATCTGGGGAGTTCACCACCCTTCAACGGATACCGAGCAAACCAACCTGTACAAGAACAACCCTGGTAGAGTCACTGTATCTACCAAA
>HA_v005_round_15_probe_38
TATTGCAGGAGTCTTAAGAACCAACAAAACTTTCCAGAATGTGAGCCCTCTGTGGATAGGGGAATGCCCCAAGTATGTAAAAAGTGAAAGCTTGAGGCTTGCAACTGGGCTGAGAAATGT
>HA_v005_round_15_probe_39
TTGTTAGTACTACTTGAAAACCAGAAAACACTCGATGAGCATGATGCAAACGTAAACAATCTATATAACAGGGTGAAAAGGGCCCTGGGCTCTAATGCTATGGAAGATGGAAAGGGTTGT
>HA_v005_round_15_probe_40
AATGAAGAAGGAACAGGCATAGCAGCAGACAAGGAATCAACTCAGAAGGCAATAGACCAGATAACGTCTAAGGTAAATAATATCGTCGATAGAATGAATACAAATTTCGAGTCTGTACAA
>HA_v005_round_15_probe_41
CCTGAGATCATTCATGAAAGAGGCCTGTTTGGGGCAATAGCTGGGTTCATAGAGAATGGATGGGAAGGAATGGTAGACGGCTGGTATGGCTTTCGGCACCAGAATGCCCAGGGCAATGGC
>HA_v005_round_15_probe_42
AGGAAATTTAATTGCCCCAAGAGGACATTACAAGTTGAACAATCAGAAGAAGAGCACAATTCTAAACACTGCAACTCCCATAGGCTCATGTGTCAGTAGATGTCATACAGACAAAGGTTC
>HA_v005_round_15_probe_43
GAGTCACACAAAATGGGGGGAGTGGTGCTTGCAAAAGAGGGCCCGCTAATGGTTTCTTCAGTAGACTGAATTGGCTGACCAAATCTGGGAGCGCTTATCCAGTGCTGAACGTGACTATGC
>HA_v005_round_15_probe_44
CCAATGGAACCACTGTGAAAACCCTTACAAATGAGCAGGAGGAAGTGACCAACGCTACTGAGACAGTGGAGAGCACAAGCTTGAATAAATTGTGTATGAGAGGGAGAAGTTACAAGGATT
>HA_v005_round_15_probe_45
ATGGTAACTGTAATACCAAATGCCAAACCCCTGTGGGTGCCATAAATTCCAGTATGCCGTTCCACAATGTCCATCCCTTTACCATTGGGGTGTGCCCCAAGTATGTCAAATTGAAAAAAC
>HA_v005_round_15_probe_46
GACATATGGGATACCATAAATTTCGAAAGCACTGGTAATATAATTGCACCAGAATATGGTTTCAAAATATCCAAACGAGGTAGTTCAGGGATCATGAAAACAGAAGGAACTCTTGAAAAC
>HA_v005_round_15_probe_47
AATGCTGAATTGTTGGTTCTACTTGAAAACGAAAGGACACTGGACATGCATGATGCAAATGTGAAAAATCTGTATGAAAAGGTCAGATCACAACTACGAGATAATGCTAATGACCTAGGA
>HA_v005_round_15_probe_48
GACTTACACCAATACAGGCTCTCAGCCAATCTTATATTTCTGGGGTGTGCACCATCCTCCTGATGAAGTTGAGCAAGCTAACTTGTATGGACTTGGTACCCGTTATGTTAGGATGGGGAC
>HA_v005_round_15_probe_49
ATATTGGGAAATCCCATGTGTGATGATTTAATTGGTAAGACTTCATGGTCCTATATCGTGGAGAAACCTAACCCAACAAACGGAATTTGTTACCCAGGAATATTGGAGAATGAAGAAGAA
>HA_v005_round_15_probe_50
TCCCTTCGATCCCTGGTTGCATCATCAGGCACATTAGAGTTCATTACAGAGGGTTTCACTTGGACCGGAGTGACCCAAAATGGAGGGAGCGGTGCTTGCAAAAGGGGACCTGCTAATGGC
>HA_v005_round_15_probe_51
TCTCCGTTGGGACGTCAACACTAAACCAGAGATTGACACCAAGAATAGCTACTAGATCCAAAGTAAACGGACAAAGTGGGAGGATGGAGTTCTTTTGGACAATCTTAAAACCGAATGATG
>HA_v005_round_15_probe_52
CAACAAACCGATACGAGAGAAATGGACATCCCAATAGTAGCATTCTTAATGTTAACCAGCATATGCGTAAAGGCTGATAGGATATGTGTTGGGTACTTAAGCACGAACTCATCAGAAAAG
>HA_v005_round_15_probe_53
ATAGAAATGATGATTAAAGTGCTCTACTTTCTCATCATAGTGCTTGGCAGGTATTCAAAAGCAGACAAAATATGCATAGGATACCTAAGCAATAATTCTTCAGATACAGTGGACACACTA
>HA_v005_round_15_probe_54
CAAATTGGCAGTTGGTTTAAGGAACGTACCTGCTACATCAGGTAGAGGACTATTCGGTGCTATAGCTGGGTTCATAGAGGGAGGTTGGCCTGGGCTAGTGGCTGGTTGGTATGGCTTTCA
>HA_v005_round_15_probe_55
GATGATCAAGTGGAAGTGGTCACTGCACAAGAGCTGGTAGAATCACAGAGCCTCCCGGAACTATGTCCGAACCCTCTAAGACTAGTCGATGGCCAAACCTGCGATATAATCAATGGAGCC
>HA_v005_round_15_probe_56
AGCCACGGAAGAATCCTAAAGACCGATCTGAACAGTGGTAATTGCATAGTACAATGCCAAACTGAGAAGGGTGGTTTGAACACAACCTTGCCATTCCACAATGTCAGTAAATATGCGTTT
>HA_v005_round_15_probe_57
AGTTTCATCAAATCGAAAAGGAATTTTCCGAAGTGGAGGGGAGAATTCAGGATCTTGAGAAGTATGTTGAAGACACTAAGATAGATCTATGGTCTTACAATGCTGAACTTCTAGTAGCCC
>HA_v005_round_15_probe_58
GGAACACTTGAAAACTGTGAAACTAAATGCCAAACTCCCTTGGGAGCTATAAATACAACATTGCCATTCCATAACATCCACCCACTGACCATTGGCGAGTGCCCCAAATATGTAAAATCG
>HA_v005_round_15_probe_59
TGAACAATGGTAATTGTGTGGTACAATGTCAGACTGAAAAAGGAGGACTCAATACAACCTTGCCATTTCACAATATTAGCAAATATGCATTTGGGAATTGTCCTAAGTATGTTGGAGTGA
>HA_v005_round_15_probe_60
AAACAATGCTATCAATTGTAGTTCTACTTCTGCTCACAGCAGAGGTTTCTCCTCAAAACTACACAGGAAACCCCGTGATATGTATGGGGCACCATGCTGTTGCTAACGGGACCATGGTAA
>HA_v005_round_15_probe_61
TCCTGCCTGTGATTTGCTACTCGGAGGGAAAGAATGGTCTTACATTGTCGAAAGATCATCAGCAATTAATGGGATGTGCTACCCTGGAAGAGTAGAGAACCTGGAAGAACTCAGAACTTT
>HA_v005_round_15_probe_62
ATTAAACAGACAAACAATAGAATCGGTGAAGCTGGAAAATCTTGGTGGGTATCAAATTCTTGCTATTTTTAGTACGGTATCGAGCAGTCTAGTTTTGGTAGGGCCGATCTTGGCAAAGGG
>HA_v005_round_15_probe_63
GCAAAAGAACTAGGAAATGGGTGTTTTGAATTTTATCACAAATGTGATGATGAATGTATGAATAGTGTGAAGAATGGAACGTATGATTATCCCAAGTATGAAGAGGAGTCTAAACTAAAT
>HA_v005_round_15_probe_64
TGAAACCCAGAAAACTCTAGATGAGCATGATGCAAATGTGAACAACCTATACAACAAAGTGAAAAGAGCCTTGGGTTCCAATGCTGTAGAGGATGGAAACGGATGTTTTGAACTGTACCA
>HA_v005_round_15_probe_65
TTGCCAAAGGATCATACAATAATACAAGCGGAGAGCAAATGCTGGTCATTTGGGGAGTGCATCATCCCAATGATGAAACTGAACAAAGAGCATTATACCAGAATATAGGAACCTATGTGT
>HA_v005_round_15_probe_66
TCTTGGGGAGAAGTGAATGATGGAGTATCGTCGGCCTGTAAAGACAAAGGAGCCAGCAGCTTTTACCGGAACTTGGTCTGGTTTGTGGCGAGAGGAAATAAATATCCTGTGATCCGCGGG
>HA_v005_round_15_probe_67
AGACCGAATGACTCAATCACTTTTGAGAGCACTGGGAATTTTATAGCTCCTGAATATGCATACAAGATTGTTAAAAAAGGAGACTCAGCAATCATGCAAAGTGAACTGAGTTATGGTAAC
>HA_v005_round_15_probe_68
CTGTGGTCTTACAATGCTGAACTGTTGGTAGCATTAGAAAATCAACATACCATAGACGTGACAGATTCCGAAATGAACAAACTCTTTGAAAGAGTTAAACGCCAGCTACGAGAGAATGCT
>HA_v005_round_15_probe_69
CAATTCTTACCCTTTTCAGGACGCTCAATATACCAATAACGAGGGAAAGAACATTCTCTTCATGTGGGGCATACATCATCCGCCCACTGACACTGAACAAACTAATTTATACAAAAAGGC
>HA_v005_round_15_probe_70
AAATTCACAAATGAAGAATCACTGAGACAGATCCTTCGAAGATCAGGAGGAATTGGTAAGGAGTCAATGGGCTTCACCTATAGTGGAATAAGGACCAATGGAGCGACAAGTGCCTGCACA
>HA_v005_round_15_probe_71
TAATGCTAAGTGTCAAACTCCAGTGGGTGCGATAAATTCCAGCATGCCCTTCCACAATATACACCCTCTCACCATCGGGGAATGCCCCAAATACGTAAAATCAGATAGGTTGGTCCTTGC
>HA_v005_round_15_probe_72
GATCCAAGATGCCCAATACACCAACAATGAGGGAAAGAATATTCTCTTCATGTGGGGCATACATCACCCACCTACTAATACTGAGCAGACAAATTTATATAAAAATTCTGACACCACAAC
>HA_v005_round_15_probe_73
CTTCGGGGCATCATGCTTTGTTCTTTTAGCCGTTGTGATGGGCCTTGTTTTCTTCTGTCTGAAAAATGGAAACATGCGATGCACAATCTGCATTTAGTTAAAAACACCCTTGTTTCTACT
>HA_v005_round_15_probe_74
CATCGGCTGTTAATGGAATGTGCTACCCCGGAAATGTAGAAAACCTGGAAGAATTAAGGTCACTTTTTAGTTCCGCTAGTTCCTACCAAAGAATCCAGATCTTTCCAGATTCAATCTGGA
>HA_v005_round_15_probe_75
CCGCAGACAAAGAGTCAACCCAAGAGGCAATTGACAAAATAACATCCAAAGTGAACAATATAATCGACAAAATGAACAAGCAATATGAAGTCATTGATCATGAATTCAGTGAGATTGAAG
>HA_v005_round_15_probe_76
GCTCCAGTCCACAATTGCAACACAAAATGCCAAACCCCCCACGGGGCGTTGAACAGTAGCCTTCCCTTTCAGAATGTGCATCCTATCACTATTGGAGAATGTCCTAAATATGTCAAGAGC
>HA_v005_round_15_probe_77
ACGGAAACGGTGGAAACTGCAAATATTAAGAAAATATGCACCAAAGGGAAAAGACCAACAGATCTGGGACAATGCGGACTTCTAGGAACTCTAATAGGACCTCCCCAATGCGATCAATTT
>HA_v005_round_15_probe_78
GGTGAATTATTAGTTCTCCTTGAAAACGAAAGAACACTGGACATGCATGATGCGAATGTGAAAATTGTGCATGAAAAAGTCAGGTCACAACTACGAGACAATAATAATGACCTAGGAAAT
>HA_v005_round_15_probe_79
TTGCTTTGACATACTTCACAAATGCGACAATGAGTGTATGGAAACTATAAAGAACGGAACTTACGATCATAAGGAATATGAAGAGGAGGCTAAACTAGAAAGGAGCAAGATAAATGGAGT
>HA_v005_round_15_probe_80
CCAACCACAAGTGAGCAACAGACCCTCTATCAAAATACTGACGCCTATGTCTCAGTTGGATCATCAAGATATAATCGGAGGTTCACACCTGAAATAGCAGCAAGGCCTAAGGTCAGAGGA
>HA_v005_round_15_probe_81
GATTTAGGCACCAAAATGCAGAAGGAACAGGGACAGCTGCAGATCTCAAGTCGACCCAGGCAGCCATTGATCAAATTAATGGAAAACTGAATCGTCTCATTGAGAAAACAAATGAGAAAT
>HA_v005_round_15_probe_82
GAATTCAACAATCTGGAAAGGAGAATAGAGAATTTGAATAAGAAAATGGAGGATGACTTTTTGGATGTATGGACATACAATGCAGAACTTCTAGTGCTCATGGAAAATGAGAGAACTCTG
>HA_v005_round_15_probe_83
CCTGCCAGACTATTGCATGTGTGGGAAGAACACATACTACATTCCAGAGTGTTAGCCCTCACTGGATAGGAGAATGCCCCATATATGTGCATCGTAACAATCTGAGACTTGCAACTGGAC
>HA_v005_round_15_probe_84
AGTCTATGGCAACCCTTCTTGTGACTTGCTGTTGGAAGGAAGAGAATGGTCCTACATCGTCGAAAGATCATCAGCTGTAAATGGAACGTGTTACCCTGGGAATGTAGAAAACCTAGAGGA
>HA_v005_round_15_probe_85
GTATGGATTTCAGCACCAAAACGCAGAGGGGACAGGCATGGCTGCAGACAGAGACAGCACTCAAAAGGCAATAGACAACATGCAAAACAAACTCAACAATGTCATCGATAAAATGAACAA
>HA_v005_round_15_probe_86
GCAAGAGATCAGGATCCTCATTCTATGCAGAAATGAAATGGCTTCTGTCAAATACAGATAATGCTGCTTTCCCGCAAATGACAAAATCATACAAAAACATCAGAAGTGAGCCTGCCTTAA
>HA_v005_round_15_probe_87
CCTCAAAGAGAGAGAAGAAGGAAAAGAGGGTTGTTTGGAGCTATAGCGGGATTTATAGAGGGAGGATGGCAGGGAATGGTAGATGGCTGGTATGGGTACCACCACAGCAATGAGCAGGGG
>HA_v005_round_15_probe_88
TCTACTGGACAATAGTCAAACCTGGGGACGTACTGGTGATCAATAGTAATGGAAACTTAATCGCTCCTCGGGGCTACTTCAAGATGCGAACTGGAAAAAGCTCGATAATGAGGTCAGATG
>HA_v005_round_15_probe_89
CATCAGGAGTGAGCTCAGCATGTCCATACCTGGGAAGTCCCTCCTTTTTTAGAAATGTGGTATGGATTATCAAAAAGAACAGTACATACCCAACAATAAAGAAAAGCTACAATAATACCA
>HA_v005_round_15_probe_90
ATGAAGGCAATACTAGTAGTCCTGCTATATACATTTACAACCGCAAATGCAGACACATTATGTATAGGTTATCATGCGAACAATTCAACTGACACTGTAGACACAGTACTAGAAAAGAAT
>HA_v005_round_15_probe_91
GAAGCAAAATGGTAAATCCGGAGCCTGCAAGAGGGCAAATGTGAACGATTTCTTTAATAGGCTGAATTGGCTTGTGAAGTCAGACGGAAATGCGTACCCTCTCCAAAATTTGACAAAGGT
>HA_v005_round_15_probe_92
CATACACGAACAACAAGGGAAAAGAAGTGCTTATACTTTGGGGAGTGCATCACCCTCCAAGCACCAACGAACAACAAAATCTCTACCAGAATGCTAATGCGTATGTCTCAGTTGGGTCAT
>HA_v005_round_15_probe_93
AGGAATTAGTGGAATCGCAACATCTACCGGAGTTGTGTCCTAGCCCTCTGAGGCTAGTGGATGGCCAAACTTGTGATATTGTCAATGGTGCTCTGGGAAGCCCGGGCTGTGATCACTTAA
>HA_v005_round_15_probe_94
TGGATCAAGGAGACACCATAACGTTTGAAGCCACTGGGAACTTAATAGCACCATGGTACGCTTTCGCATTGAACAAGGGTTCTGATTCTGGAATTATAACGTCAGATGCTCCGGTCCATA
>HA_v005_round_15_probe_95
CTGGTTTCCACCCGCTTGTGGAGTAAAAAATACAAAATGGAAACTGGGGTCAGGCCTGGATACAATGGTCAAAGAAGTTGGATGAGGATTTATTGGTATTTAATGCATCCTGGAGAATCA
>HA_v005_round_15_probe_96
TGTTCTGGATGGAGTCACTGCTTCTTGCCTCGATAGAGGGGCAAGCAGTTTTTACAGGAACTTGGTCTGGCTAGTGAAGCAAAATGGAGAATATCCTGTTGTAAAAGGGGAATACAACAA
>HA_v005_round_15_probe_97
GGCTATCCAGTTATAAAAAAGACCTACAACAACACAACGGGGAGAGATGTTTTGGTTTTGTGGGGGATACACCATCCAGTATCTGTGGAGGAGACAAATACTCTGTATGCCAACGGTGAT
>HA_v005_round_15_probe_98
GAACCGAAAGCATGAATTTTGCCAAAGGTCCGGAAATTGCGGCTAGGCCTGCTGTGAATGGTCAAAGAGGAAGAATCGATTATTACTGGTCTGTTTTGAAACCGGGGGAAACCTTGAACG
>HA_v005_round_15_probe_99
AGCTGGATGGCTCCTTGGAAATCCTATGTGTGACGAGTTTTTAAATGTACCGGAATGGTCTTACATAGTAGAGAAAGACAATCCAGTCTATGGCCTCTGCTATCCAGGGGATTTCAACGA
>HA_v005_round_15_probe_100
TACAATACTTGAGAAGAATATCACCGTCACACACTCAATTGAATTGTTAGAAACCCAAAAGGAAGGGAGATTCTGCAGGATTTTGAACAAGGCCCCTCTCGATCTAAGGGAATGCACCAT
>HA_v005_round_16_probe_1
TAAACAGAGTGATTGAGAAAACAAATGAGAAATTCCATCAGATTGAAAAGGAGTTCTCAGAAGTGGAAGGAAGAATCCAAGACCTCGAGAAATATGTTGAAGACACAAAAGTGGATCTTT
>HA_v005_round_16_probe_2
TCAGCAATCTTTTGTGCCGAGCCCAGGAGCGAGACCACAAGTTAATGGTCAATCTGGGAGGATTGATTTCCATTGGCTGATGTTAAATCCCAATGATACAGTCACCTTCAGTTTCAACGG
>HA_v005_round_16_probe_3
GAGATACCATAACATTTGAAGCCACCGGGAACTTGATAGCACCATGGTATGCATTCGCATTGAATAAGAATTCTGATTCTGGAATTATGATGTCGGATGCTCCAGTCCATAATTGTGACA
>HA_v005_round_16_probe_4
GATGTGTTAGACACCATAAATTTCGAGAGTACTGGCAATCTAATTGCACCGGAATATGGCTTTAAAATATCCAAAAGGGGTAGTTCAGGGATCATGAAGACGGAAGGAACACTTGAAAAC
>HA_v005_round_16_probe_5
TTCGGAAATTGCCCAAAGTATATTGGAGTAAATAGTCTCAAACTGGCAGTCGGTCTAAGGAATGTGCCTGCTAGATCAAATAGAGGACTATTTGGAGCCATAGCTGGTTTCATAGAGGGA
>HA_v005_round_16_probe_6
TAGACGGGCAAACTTGCGATATCGTCAATGGTGCTCTGGGAAGCCCTGGCTGTGATCACCTGAATGGTGCGGAGTGGGATGTCTTCATAGAGCGACCCACCGCTGTGGACACTTGTTATC
>HA_v005_round_16_probe_7
ATGCTGAATTACTGGTGGCATTGGAAAATCAACACACTATAGATGTGACAGACTCCGAGATGAATAAACTCTTTGAAAGAGTCAGACGCCAACTACGGGAGAATGCTGAGGACAAAGGGA
>HA_v005_round_16_probe_8
AATGGAACCATGGTGAAGACCCTAACCAATGATCAAGTAGAAGTGGTCACCGCACAGGAACTGGTAGAATCACAAAACCTCCCGGAATTATGCCCGAGCCCCCTGAGACTAGTTGATGGT
>HA_v005_round_16_probe_9
TTAGGATGGGAACTGAGAGCATGAATTTTGCCAAAAGTCCGGAAATAGCAGCAAGACCAGCTGTGAATGGGCAAAGGGGGCGAATTGACTATTATTGGTCTGTGTTGAAGCCAGGAGAAA
>HA_v005_round_16_probe_10
TTGGACCAAAGACTCAATAACCGACATTTGGACTTATCAGGCAGAGCTATTAGTAGCAATGGAAAATCAGCACACAATTGACATGGCAGACTCGGAGATGCTCAATCTTTATGAGAGAGT
>HA_v005_round_16_probe_11
GGCTGCTTCGACATACTCCACAAATGTGACAACAAGTGCATGGAGACCATAAAGAATGGGACTTATAACCATAAAGAATATGAGGAAGAGGCCAAGCTGGAAAGGAGCAAGATTAATGGA
>HA_v005_round_16_probe_12
AGAATCCTGAAGACTGATTTAAAAAGGGGTAGCTGTACAGTGCAATGTCAAACAGAAAAAAGGTGGCTAAACACAACATTGCCATTCCAAAATGTAAGTAAGTATGCATTTGGAAACTGC
>HA_v005_round_16_probe_13
CAAATTACCCAGTTGCCAAAGGATCATACAACAACACAAGTGGAGAACAGATGCTTATCATTTGGGGGATACACCACCCCAATGATGAGACTGAACAGAGAACATTGTACCAGAATGTGG
>HA_v005_round_16_probe_14
AAACAATGCTATCAATCGCGATTCTGTTTCTGCTCATAGCAGAGGGCTCCTCTCAAAATTACACAGGAAACCCTGTGATATGTTTGGGGCACCATGCTGTGTCCAATGGGACAATGGTGA
>HA_v005_round_16_probe_15
TATCTGATGCACCCCGGGGATTCAATCAGTTTCGAAAGCAATGGGGGATTACTGGCTCCCAAATATGGTTACATTATTGAGGAATATGGAAAAGGGCGAATTTTCCAAAGCCGCATTCGC
>HA_v005_round_16_probe_16
AACAGGACTTAGAAACGTCCCAGCAATAGCATCGAGAGGCTTGTTTGGAGCAATAGCTGGGTTCATAGAAGGGGGATGGCCCGGACTGATCAATGGATGGTATGGGTTCCAACACAGAAA
>HA_v005_round_16_probe_17
ACACATTAACTGAGAGAGAAGTAGAAGTAGTCAATGCAACTGAAACAGTTGAGCGAACAAACATTCCCAGAATCTGCTCAAAGGGGAAAAGAACAATCGACCTTAGTCAATGTGGATTGC
>HA_v005_round_16_probe_18
AGTCGACACAATTCTAGAGAAGAATGTCACTGTGACTCACGCTCGAGACATCCTTGAGAAGACCCACAATGGGAAATTGTGCAAACTGAAGGGAATCCCTCCGCTTGAATTGGGAGATTG
>HA_v005_round_16_probe_19
GCTGAAGACATGGGTAATGGTTGTTTCAAGATATACCACAAATGCGACAATGCCTGCATAGAGTCAATTAGAAATGGGACTTATGACCATGACATATACAGGGACGAAGCATTGAACAAC
>HA_v005_round_16_probe_20
GAATTCACCGAGGTAGAAAAGCAGATTGGTAATGTGATCAACTGGACTAGAGATTCCATGACGGAGGTGTGGTCTTATAATGCTGAGCTCCTGGTAGCAATGGAAAACCAGCACACTATC
>HA_v005_round_16_probe_21
ATATTGTCAAAACAGCAGAAATGGTGGTCAAAGTGCTCTACCTTTTCATCATAGTGTTGGGCAGATACTCAAAAGCAGACAAAATATGCATAGGATACCTGAGCAATAACTCAACAGATA
>HA_v005_round_16_probe_22
ACTGATTCAGAGATGAACAAGTTGTTTGAAAAAATTAGGAGACAACTGAGAGAGAATGCCGAAGACATGGGTAACGGTTGTTTCAAGATATATCACAAGTGTGACAACGCTTGCATAGAA
>HA_v005_round_16_probe_23
AAATTCAAAAAATGGAACATGCTACCCCGGAGAATTCGCTGATTATGAAGAATTAAGGGAGCAGCTGAGTACAGTTTCTTCATTTGAAAGATTTGAAATTTTCCCAAAAGCAACCTCATG
>HA_v005_round_16_probe_24
AATGTGATAACCAATGCATGGAAACAATTAGGAACGGAACCTACGACAGGCAAAAGTACCAAGAAGAATCAAAATTGGAAAGGCAGGAAATTGAGGGAGTAAAGCTGGAATCTAATGGGA
>HA_v005_round_16_probe_25
TGGCCACCTAATTACTGGAAAATCACATGGGAGAATACTTAAAAACGACCTGCCAATAGGCCAATGCACGACCGAATGTCAGTTAAATGAAGGAGTGATGAATACCAGCAAACCGTTTCA
>HA_v005_round_16_probe_26
ACACTATGCCTAGGACATCATGCAGTGCCTAATGGAACAATGGTGAAGACAATCACAGATGACCAGATTGAAGTGACTAACGCCACTGAACTAGTTCAAAGCTCCTCATTGGGAAAGATA
>HA_v005_round_16_probe_27
CCCCAAGGGGACATTACAAGCTGAACAACCAGAAAAGGAGCACGATTCTAAACACTGCAGTTCCAATAGGATCATGTGTCAGCAGGTGCCACACAGACAAAGGATCCCTCTCTACAACTA
>HA_v005_round_16_probe_28
AACAAATGAGAGAGAAGAGGTGACAAATGCAACGGAAACAATTGAAAGCCAGACCCTGAACAAACTCTGCATGAAAGGCCGGAACTACAAGGATCTGGGTGGTTGTCATCCGATAGGAAT
>HA_v005_round_16_probe_29
TCATCAGCGATCAATGGGATGTGTTATCCTGGGAATGTTGAGAATCTGGAGGAACTAAGGTCTTTCTTCAGCTCTGCTAATTCCTACCGAAGAATCCAGATCTTCCCAGACACAATTTGG
>HA_v005_round_16_probe_30
ATGAAAGGACATTGGATTTCCATGACTCCAATGTGAGGAGTCTGTATGAAAAGGTCAAATCACAGCTGAAGAATAATGCCAAAGAAATTGGGAATGGGTGTTTCGAATTCTACCACAAAT
>HA_v005_round_16_probe_31
TGGTCCAATCATGATGCCTCAGCAGGAGTGAGTTCGGCATGCTCATACAATGGTCGATCTTCATTCTTCAGGAATGTAGTATGGCTGATCAAGAAGAACAATCAGTACCCAACAATAAAG
>HA_v005_round_16_probe_32
GCAACTGCATAGTACAGTGCCAAACTGAGAAAGGTGGTTTGAATACGACATTGCCATTCCACAATGTCAGCAAGTATGCATTTGGGAACTGCCCCAAATATGTTGGAGTGAAGAGTCTCA
>HA_v005_round_16_probe_33
TCTGCATGTCCATATAATGGGAAGCCCTCCTTTTTCAGAAATGTAGTGTGGCTTATCAAAAAGAATGATGCATACCCAATAATAAAGAAAAATTACAATAACACTAACCAAGAGGACATT
>HA_v005_round_16_probe_34
AGCAAAAGCAGGGGAGAATTCAACAAACCGAAACGAGAGAAATGGAAGTCCCAGTATTCGTACTCTTAGTGTTAACCAGCATATGCGTACAAGCTGATAGGATTTGTGTTGGGTACTTAA
>HA_v005_round_16_probe_35
CTGTGCCTGGGACATCATGCAGTACCAAATGGAACACTAGTGAAAACAATTACAGATGATCAGATTGAAGTAACTAATGCTACTGAGCTAGTTCAGAGCTCCTCAACGGGGAAAATATGC
>HA_v005_round_16_probe_36
ACTCAGTTGAGTTGCTGGAAAATCAAAAGGAAGAAAGGTTCTGCAAAATCTTGAAAAAAGCCCCCCTCGACTTGAAAGACTGCAGCATAGAAGGTTGGATATTGGGGAATCCACGATGCG
>HA_v005_round_16_probe_37
CTCAATTTACTTCAGTGGGCAAGGAGTTCAATGATCTAGAGAGAAGGATTGAGAATTTGAATAAGAAGGTCGATGATGGGTTTTTGGATGTATGGACATATAACGCTGAGTTGCTCATTT
>HA_v005_round_16_probe_38
TCAACAGTGATCCGTATACACTAGTTTCCACCAAATTATGGAGTGAGAAATATAAACTAGAGACTGGAGTTCGGCCTGGGTACAACGGACAGAGGAGCTGGATGAAAATCTATTGGTCAT
>HA_v005_round_16_probe_39
TCAGAGAACGGAACATGTTATCCCGGAGAGTTCGTAGATTATGGGGAATTAAGGGAGCAGCTAAGTTCAGTGACCTCATTTGAAAAATTTGAAATTTTCCCAAAGACAAGCTCATGGCCA
>HA_v005_round_16_probe_40
GCTCCGCATGTCCATATAATCGGAAGTCCTCTATTTTCAGGAATGTGGTGTGGCTCATCAAGAAGGGTAATGCAAACCCAACCATAAAGAGGAGTTACAACAACACCAACCAGGAAGATC
>HA_v005_round_16_probe_41
CAATAGTGATCCTTATACGCTGGTATCTACCAGTTCATGGAGTAAAAAATACAAGCTGGAAACTGGAGTCAGGCCTGGGTATAATGGTCAAAGGAGTTGGATGAAAATATACTGGGTTTT
>HA_v005_round_16_probe_42
CCACAGAAAAGGTTGACACAATTCTAGAGCGAAATGTCACTGTGACTCACGCCCAGGACATTCTTGAGAAGACTCACAACGGAAAGTTATGCAAATTGAATGGAATTCCTCCACTTGAAT
>HA_v005_round_16_probe_43
AACAAAGAAGATCTATTGATACTGTGGGGGATTCATCATTCTAATAATGAGGCAGAGCAGACAGATCTCTATCAAAACTCAAACACTTATATTTCCGTTGGGACATCAACACTAAACCAG
>HA_v005_round_16_probe_44
TAACAAGTGCTTGCCCATATGCTAGTGGCTCGGCTTTCTACAGAAACTTGGTGTGGATAACAAAAACTGAATCAGCAGCGTACCCAACAATCAGGGGAACTTCCAATACCACTGGAAGAC
>HA_v005_round_16_probe_45
ACTTGCATTTCTGAATGCATCACTCCGAATGGAAGCATCCCCAATGAAAAGCCCTTCCAGAATGTAAACAAAATCACATACGGGGCATGTCCCAAGTATGTTAAGCAAAACACCCTGAAA
>HA_v005_round_16_probe_46
CAGAGTAATTGAAAAGACTAATGAGAAGTTCCATCAGATCGAAAAGGAATTCTCCGAAGTAGAAGGGAGGATTCAGGACCTCGAGAAATACGTTGAAGACACAAAGATAGATCTCTGGTC
>HA_v005_round_16_probe_47
AACCTTTATGATAAAGTCCGACTACAGCTTAAGGATAATGCTAAGGAACTGGGTAATGGTTGTTTCGAGTTCTACCATAAATGTGACAATGAATGTATGGAAAGCGTGAGAAACGGGACA
>HA_v005_round_16_probe_48
GGAGAATGCCCCAAGTATGTAAAAAGTGAGAGTCTAAGGCTTGCAACTGGATTAAGGAATGTTCCACAGATAGAAACTAGAGGACTTTTTGGAGCTATTGCAGGCTTCATTGAAGGAGGA
>HA_v005_round_16_probe_49
GGGCAAGCTGCTGATCTTAAGAGTACCCAAGCGGCCATTGATCAGATCAATGGGAAATTGAACAGAGTCATTGAAAAGACTAATGAGAAATTCCATCAGATAGAGAAGGAATTTTCAGAA
>HA_v005_round_16_probe_50
AATCCTTCTTGTGATTTACTACTGGGAGGGAAGGAATGGTCTTACATTGTCGAAAGATCGTCAGCTGTAAATGGAATGTGTTACCCTGGGAATGTAGAAAACCTGGAAGAACTCAGATCA
>HA_v005_round_16_probe_51
TAGGTTCTAATGCGATGGAAGATGGAAATGGGTGTTTCGAATTATACCACAAATGTGATGATCAATGCATGGAGACAATTAGGAACGGGACCTATGATAAGCAAAAGTACCAAGAAGAAT
>HA_v005_round_16_probe_52
CCAGACACTGAAGAAGTAGCCACAAGGCTATATGTCAACAAAAATCCTTACACATTGGTATCAACAAAAGAATGGAGCAAACGATATGAACTTGAGATTGGAGCAAGAATAGGAGAGGGG
>HA_v005_round_16_probe_53
TCCAATCTGTCAAAATGGAGAAAATAGTGCTTCTTTTTGCGATAGTCAGTCTTGTCAAAAGTGACCAGATTTGCATTGGCTACCATGCAAACAACTCGACAGAGAAGGTTGACACGATAA
>HA_v005_round_16_probe_54
CTAGTTCTGATGGAAAATGAAAGAACACTTGATTTCCATGATTCCAATGTAAAGAATCTGTATGACAAGGTCAGAATGCAATTGAGAGACAATGCCAAGGAAATAGGGAACGGATGCTTT
>HA_v005_round_16_probe_55
AATGACACAGTCACTTTCAGCTTCAATGGGGCTTTTATAGCTCCAGATCGTGCAAGTTTTCTGAGAGGGAAGTCTATGGGAATTCAGAGTGATGTACAGGTTGATACTAATTGTGAGGGG
>HA_v005_round_16_probe_56
GAAAAAACCAATGAAAAGTTTCATCACATCGAAAAGGAATTTTCCGAATTAGAAGGAATAATTCTGGACCTTGAGAAATATGTTGAAGACACCAAAGTAAACCTTTGGTCTCACAATGCC
>HA_v005_round_16_probe_57
TGTCCCAAATACGTTGGAGTAAAGAGTCTCAAACTGGCAGTCGGTCTGAGGAATGTGCCTGCTGTGTCAGGTAGAGGGCTATTTGGTGCCATAGCTGGATTCATAGAAGGGGGTTGGCCA
>HA_v005_round_16_probe_58
CAAACAGAAATAGGAGGAATTAATACAAACAAAAGCTTTCACAATGTTCACAGAAACACTATCGGGGACTGTCCCAAATATGTGAATGTCAAATCTCTAAAGCTTGCCACGGGGCTCAGA
>HA_v005_round_16_probe_59
ACATTGTCGAGAGATCATCGGCTGTCAATGGAATGTGTTACCCTGGGAATGTAGAGAACCTAGAAGAACTCAGGTCTTTTTTCAGTTCTGCTAATTCCTATCAAAGAATCCAGATCTTTC
>HA_v005_round_16_probe_60
ATGTTCTATCAGGAGAGAGCCATGGGAGAATCCTGAAGACTAATTTGAACAGCGGTAATTGTGTAGTTCAATGTCAGACTGAAAAGGGTGGCTTAAATAGTACACTGCCCTTCCACAACA
>HA_v005_round_16_probe_61
AAAATGAACACTCAAATCCTGATGTTCGCTCTGGTGGCGATCATTCCAACAAATGCAGACAAGATCTGCCTTGGGCACCATGCCGTGTCAAACGGGACTAAAGTAAACACATTAACTGAA
>HA_v005_round_16_probe_62
AAGGGCTGGTATATGGCAACCCTTCTTGTGATTTACTACTAGGAGGGAAAGAATGGTCTTACATCGTTGAAAGGTCATCAGCTGTCAATGGGATGTGCTACCCTGGAAATGTAGAAAATC
>HA_v005_round_16_probe_63
AATTTCACAACCACTCAAGATGGAAGCAGCAACAACAATAATAACTATACTACTAGCAATAACAGGAAGCAATGCGGACAAAATCTGCATTGGCTACCAATCAACAAACTCCACGGAAAC
>HA_v005_round_16_probe_64
GGGTAAAGAGTCTCAAATTGGCAGTCGGTCTGAGGAATGTACCTGCTGCATCAAATAGAGGACTGTTTGGTGCTATAGCTGGATTTATAGAAGGAGGTTGGCCAGGACTAGTTGCTGGCT
>HA_v005_round_16_probe_65
ATGGAAGCAATATCACTGATGATTATACTACTAGTAGTGACAACAAGCAATGCAGACAAAATCTGCATCGGCCACCAATCAACAAATTCCACAGAAACAGTGGACACGCTAACAGAATCT
>HA_v005_round_16_probe_66
TGGGAGTGAGCGCAGCATGTCCATACCAGGGAATGTCCTCTTTTTTCAGAAATGTGGTATGGCTTATTAGAAAGAAGAACAATACCTACCCAACAATAAAGAGGAACTACAGTAATACCA
>HA_v005_round_16_probe_67
TTGATGGATGGTATGGATTTCATCACAGCAATTCAGAGGGAACGGGAATGGCAGCTGATCAGAAGTCAACACAGGAAGCCATCGACAAGATCACCAATAAAGTCAATAATATAGTCGACA
>HA_v005_round_16_probe_68
GGAAATAAGTGGAGTAAAATTGGAATCAATAGGAATCTACCAAATACTGTCAACTTATTCAACAGTGGCGAGCTCCCTACTGGTGACAATCATGATGGCTGGTCTGTCTCTCTGGATGTG
>HA_v005_round_16_probe_69
ATAGATACCCAGTTATTAGCAAGACCTACAACAATACAACGGGAAGAGATGTTCTAGTTTTGTGGGGAATCCATCACCCAGTATCTGTGGAGGAGACAAAGGCTCTGTATGTTAACAGCG
>HA_v005_round_16_probe_70
CCTTGTGTGGATAGTAAAAACTGAGTCAGCAGCATATCCAGTAATTAAAGGGACTTACAAAAGCACTGGAACCCAGCCAATCCTTTATTTCTGGGGTGTTCACCATCCTCCTGACACCAC
>HA_v005_round_16_probe_71
AGAATTCTCTAGGCTCAGGGTCTGTGGCAGACAAAGTGTGCTCTCAAAAGGTGGTAGTCGGGCTCACAAGTAAGGTCAATTATATCATACACAACATTAACACCCATTTGGAGGCTGTCG
>HA_v005_round_16_probe_72
AGGAAGAGATGTGTTGGTTGTTTGGGGAATTCACCATCCTGCTACACTGAAAGAGCATCAAGACCTATACAAAAAAGACAGTTCCTATGTAGCAGTGGGTTCAGAGACCTACAACAGAAG
>HA_v005_round_16_probe_73
CTCAATTCACTGCGGTGGGTAAGGAGTTCAACAATCTGGAAAGGAGAATTGAGAATCTGAATAAGAAGGTTGACGATGGGTTTCTAGACGTTTGGACATACAATGCAGAATTGCTCGTTC
>HA_v005_round_16_probe_74
TGGTAATAGGGACTCCTGCTTGTGACCTACACCTCACTGGTACATGGGACACTTTAATAGAGAGAGAAAATTCTATTGCCTACTGTTACCCGGGTGCCACTGTGAATGAAGAAGCATTAA
>HA_v005_round_16_probe_75
CAAAGGTGTAACGGCAGCATGTCCTCACGCTGGAGCAAAAAGCTTCTACAAAAACTTGATATGGCTAGTTAAAAAAGGAAATTCATACCCAAAGCTCAACCAATCCTACATTAATGATAA
>HA_v005_round_16_probe_76
GAAGAACGTTCCTGAAATTCCAAAAAAGAAAAAGAAAAAGAGAGGCTTATTTGGTGCCATAGCGGGTTTTATTGAAAATGGGTGGGAAGGTCTGGTTGATGGATGGTATGGCTTCAGACA
>HA_v005_round_16_probe_77
GAAGAACGTTCCTGAAATTCCAAAAGGGAGAGGACTATTTGGTGCCATAGCGGGTTTTATTGAAAATGGGTGGGAAGGTCTGGTTGATGGATGGTATGGCTTCAGACATCAAAATGCACA
>HA_v005_round_16_probe_78
ACATACCATCGGGAAGCCTGAAATTGGCGATAGGGCTCAGAAATGTTCCACAAGTTCAGAACAGGGGACTATTTGGAGCAATTGCAGGTTTCATAGAGGGCGGATGGCCAGGACTAGTGG
>HA_v005_round_16_probe_79
ATATGCTTGTGGTTCGTCTTTCTACAAAAACTTGGTGTGGATAACAAAAACTGAATCAAATGTGTACCCAACAATCAGGGGAACTTACTATAACACTGGAAGACAGCCGATTCTATATTT
>HA_v005_round_16_probe_80
CACAGGAGAAAAATGATCTCTATGGAACACAGTCATTATCTATATCAATTGGAAGTTCTACATATCAAAACAATTTTGTTCCAGTTGTTGGAGCAAGACCACAGGTCAATGGACAGAGTG
>HA_v005_round_16_probe_81
TGATCTATGGGAACCCCAAATGTGACATCCACTTGAAGGATCAAGGTTGGTCGTATATAGTGGAGAGACCCAGTGCACCAGAAGGAATGTGCTACCCTGGATCAGTGGAGAACCTCGAGG
>HA_v005_round_16_probe_82
AGCAAAAGCAGGGGATATTGTCAAAACAACAGAATGGTGATCAAAGTGCTCTACTTTCTCATCGTATTGTTAAGTAGGTATTCGAAAGCAGACAAAATATGCATAGGATATCTAAGCAAC
>HA_v005_round_16_probe_83
TGGGAATTTCGACGATTATGAAGAACTGAAGCATCTAATGAGCGGCACGAATCATATTGAGAAAATTCAGATATTTCCTAGGAGCTCTTGGTCCAACCATGATGCCTCATCTGGAGTGAG
>HA_v005_round_16_probe_84
TGATCTACGGCAACCCTTCTTGTGACCTTTTGTTGGGAGGAAGAGAATGGTCCTACATCGTCGAAAGACCATCGGCAGTGAATGGAACGTGTTATCCTGGGAATGTAGAAAACTTGGAGG
>HA_v005_round_16_probe_85
ACATTAAATGAATTGGAAGAATTGAAAGCACTCATTGGATCTGGAGAAAGAGTACAGAGATTTGAAATGTTTCCCAAAAGCACATGGGCTGGAGTGGACACTGGCAGTGGAGTTACAAAA
>HA_v005_round_16_probe_86
ATGAAGAAGTTCATCGTGATGGCAATGCTCTTAGCGAGCACAAATGCATACGATAGGATATGCATTGGTTACCAATCGAACAACTCCACAGACACAGTGAACACCCTTATAGAACAGAAT
>HA_v005_round_16_probe_87
AGAAGATGGGAAAGGGTGCTTCGAAATATATCACAAATGCGATGACAACTGTATGGAAAGCATCAGAAACAACACTTATGACCATACACAATACAGAGAAGAAGCACTCTTGAACAGACT
>HA_v005_round_16_probe_88
AGGACAATGCAATTGACGAAGGAAATGGTTGCTTCAATCTTCTCCACAAGTGCAACGACTCATGCATGGAAACCATTAGAAATGGCACATACAATCATGAAGATTACAAGGAAGAATCAC
>HA_v005_round_16_probe_89
CAGACAGTGGGATAACAAAGGCCTGCTCTTCTACTGGTGGTTCATCTTTCTATAGAAACCTCCTATGGATAATAAAGAACAAATCGGCAGCATACCCAGTAATTAAAGGAACTTACAACA
>HA_v005_round_16_probe_90
TATGTGAAAAGTAAAAGTCTGAGGCTTGCAACCGGACCGAGGAACGTTCCACAGATAGAAACTAGAGGACTCTTTGGAGCTATCGCAGGATTCATTGAAGGAGGATGGACTGGATTGATA
>HA_v005_round_16_probe_91
TATAGAGAATGGGTGGGAAGGTCTCATCGACGGCTGGTATGGTTTCAGACATCAGAATGCACAGGGAGAGGGGACTGCAGCTGATTACAAAAGCACTCAATCTGCAATAGACCAGATCAC
>HA_v005_round_16_probe_92
ACAATCATGGAAAAGAATGTGACAGTCACACGTGCTCAAGACATACTGGAGAAAAAGCACAACGGCAAACTCTGCAGTCTCAAAGGAGTGAAGCCCCTCATTTTGAAGGATTGCAGTGTG
>HA_v005_round_16_probe_93
GTGTGGCAGGATGGCTTTTGGGGAATCCAATGTGTGATGAGTTCCTAAACACACCGGAGTGGTCATACATTGTGGAGAAGAACAATCCGATCAATGGCTTATGTTATCCAGGAGATTTTA
>HA_v005_round_16_probe_94
TCATATAATGGGAAGTCCTCCTTTTATAGAAACGTGGTGTGGCTCATCAAAAAGCAAAATGCATACCCAACAATAAAGAGGAGTTACAACAACACCAACCAAGAAGATCTCTTGGTATTG
>HA_v005_round_16_probe_95
GGATGGGAGGGAATGGTAGATGGTTGGTACGGTTTCAGGCACCAAAATTCTGAAGGCACAGGGCAAGCAGCAGACCTCAAGAGCACTCAGGCAGCCATCGACCAGATTAATGGGAAACTA
>HA_v005_round_16_probe_96
GTCAACAAAAATCCATACACGTTAGTATCAACAAAAGAATGGAGCAAACGCTATGAGCTCGAGATTGGAACCAGAATAGGCGACGGACAAAGAAGCTGGATGAAACTGTATTGGCATCTC
>HA_v005_round_16_probe_97
GCACCCATAGATAATAATTGTGAGTCTAAATGCTTTTGGAGAGGGGGTTCTATAAATACAAAGCTTCCTTTCCAAAATTTATCACCAAGGACAGTGGGGCAGTGTCCTAAATATGTGAAC
>HA_v005_round_16_probe_98
AAGCATTAAACAACCGGTTTCAAATTAGAGGTGTCGAATTGAAATCAGGCTACAAAGATTGGATACTGTGGATCTCTTTTGCCATATCATGCTTCTTACTCTGTGTTGTTCTATTGGGCT
>HA_v005_round_16_probe_99
CAGGCACATTGGAGTTTATCACTGAAGGTTTCACTTGGGCAGGAGTAACTCAGAATGGAGGGAGCAGTGCTTGCAAAAGGGGACCTGCTAACGGTTTCTTCAGTAGACTGAATTGGTTGA
>HA_v005_round_16_probe_100
TAATCATGAATTCAGTGAAATTGAAGCCAGGCTTAATATGATTAACAACAAAATCGATGACCAAATACAAGACCTTTGGGCATACAATGCAGAACTGCTAGTACTGCTTGAAAACCAGAA
>HA_v005_round_17_probe_1
AAATGCCGAAGACATGGGTAATGGTTGCTTCAAGATATATCACAAATGCGATAACTCCTGCATGGAATCAATCAGAAATGGAACTTATGATCATGATGTATATAGGGACGAGGCACTAAA
>HA_v005_round_17_probe_2
TGAAGACATGGGCAATGGCTGTTTCAAGATATACCACAAATGTGACAATACCTGCATAGAGTCGATTAGAAACGGGACTTATGACCATGACATATACAGAGATGAAGCAGTGAACAATCG
>HA_v005_round_17_probe_3
AACAAAAACCCTTACACGTTAGTATCAACAAAAGAGTGGAGCAAACGCTATGAACTCGAGATTGGAACCAGAATAGGTGACGGACAAAGGAGCTGGATGAAACTATATTGGCATCTCATG
>HA_v005_round_17_probe_4
AGTTGAACGAAGGAGTGATGAATACAAGTAAACCTTTTCAGAACACTAGCAAGCATTATATTGGGAAATGCCCCAAATACATACCATCTGGAAGCCTGAAATTGGCAATAGGGCTCAGAA
>HA_v005_round_17_probe_5
TAAATATGCATTTGGAAACTGCCCAAAGTATGTTGGAGTAAAGAGTCTCAAACTGGCAGTTGGTCTAAGAAATGTGCCTGCTAGATCAAGTAGAGGACTATTTGGGGCTATAGCTGGTTT
>HA_v005_round_17_probe_6
CAAATGAAGAAGCTCTACGGCAAATCCTCAGAGAATCAGGAGGGATTGACAAGGAAACAATGGGATTCACATACAGCGGGATAAGGACCAATGGAGCAACCAGTGCCTGTAAAAGATCAG
>HA_v005_round_17_probe_7
CAGACAGAGATAGGAGGGATCAATACGAACAAAAGCTTCCACAGTGTTCATAGAAACACCATAGGAGACTGTCCCAAGTATGTGAATGTCAAGTCTCTAAAGCTTGCAACAGGACTTAGA
>HA_v005_round_17_probe_8
AATGGGCCTATATCGTCGAGAGACCATCACCTGTTAACGGATTGTGTTACCCCGGGAATGTAGAAAATCTAGAAGAGCTAAGATCACTTTTTATTTCTGCTAGGTCTTATCTCAGAATCC
>HA_v005_round_17_probe_9
GGAAGCACTCAGACAAAAGGTCATGGAGAGTGGAGGGGTTGACAAAATAAGCACAGGGTTCACATATGGATCAAACATCAACTCTGCTGGAACAACCAAAGCATGCACGAGAAACGGAGG
>HA_v005_round_17_probe_10
GTGGAACGAGGTAATGCTTTCAGCAACTGCTATCCTTATGATGTGCCAGACTATGCAACTCTTAGATCAATAGTTGCCTCGTCAGGCACCCTGGAGTTCATTACGGAGGGTTTCACTTGG
>HA_v005_round_17_probe_11
ACTTAGCAAATCATATACAAACAACAAAGGGAAAGAAGTGCTTGTGATCTGGGGGGTACACCATCCTCCAACTATCAAGGAACAAGAAGATCTCTATCAGAATGCTAATGCATATGTTTC
>HA_v005_round_17_probe_12
ATACTTATGTGTCAGTGGGAACATCAACACTTAACCAAAGGACAACCCCAGAAATAGCCACCAGACCCAAGGTGAACGGGCAAAGTGGGAGAATGGAATTTTTTTGGACAATACTAAGGC
>HA_v005_round_17_probe_13
AGGGGAATTTCTTAACTAGCAAAATGGAAACAATATCACTGATAACTATACTATTAGTAGTAACAACAGGCAATGCAGATAAAATCTGCGTCGGCCATCAGTCAACAAATTCCACGGAAA
>HA_v005_round_17_probe_14
AAGAGTCCGGAAATTGCAGCAAGACCTTCTGTAAATGGTCAAAGAGGCAGGATTGATTATTACTGGTCTGTTTTAAATCCAGGGGAAACCTTGAACGTTGAGTCTAATGGTAATTTTATC
>HA_v005_round_17_probe_15
CGATCAAATAGAAGTGGTTACTGCACAAGAATTAGTAGAGTCACAAAACTTACCAGAACTCTGTCCGAGCCCTCTTAAACTAGTTGACGGTCAAACTTGCGACATCATCAACGGAGCATT
>HA_v005_round_17_probe_16
AACTGACATATGGGCATACAATGCTGAACTGCTTGTTCTATTGGAAAATCAGAAGACATTAGACGAGCATGATGCTAATGTGAGAAATCTACATGACAGAGTCAAAAGAGTCCTAAGGGA
>HA_v005_round_17_probe_17
CAGCATCAAAACGAACAGGGGACTGGCATTGCAGCAGACAAAGCTTCCACTCAGAAAGCCATAAATGAAATAACAACCAAGATAAACAACATAATAGAGAAAATGAACGGAAACTATGAT
>HA_v005_round_17_probe_18
ATAGGGCCGAGACCTCTAGTCAATGGTTTGATTGGAAGAATTAACTATTATTGGTCGATATTAAAACCAAGCCAGACATTGCGTGTAAGATCCAATGGGAATCTAATTGCCCCATGGTTT
>HA_v005_round_17_probe_19
ACAAACAATAGAATCGCAGAAGCTGGAAAATCGTGGTGTCTATCAAATTCTTTCTATTTATAGTACGGTATCGAGCCGTCTAGTTTTGGTAGGGCTGATCTTGGCAATGGGTCTTTGGAG
>HA_v005_round_17_probe_20
GGGAATGGATGTTTTGAATTTTACCATAAATGTGACGATGAATGCATGAATAGCGTGAAGAATGGGACATATGATTATCCCAAATATGAAGAGGAGTCTAAACTAAACAGGAATGAGATC
>HA_v005_round_17_probe_21
CCTTGCAACTGGGCTCAGAAATAGTCCTCAAAGAGAGAGAAGAAGAAAAAGAGGGCTGTTTGGAGCTATAGCAGGTTTCATAGAGGGAGGATGGCAGGGAATGATAGATGGTTGGTATGG
>HA_v005_round_17_probe_22
GGAAAGAGCATTCTTTTCGTGTGGGGCATACATCACCCACCCACCTATACCGAACAAACAAATTTGTACATAAGAAACGACACAACAACAAGCGTGACAACAGAAGATTTGAATAGGACC
>HA_v005_round_17_probe_23
AAATACCACCAAATTGAGAAGGAATTTGAACAAGTAGAAGGGAGGATCCAAGATTTAGAAAAATATGTTGAAGACACAAAGATTGACCTATGGTCTTACAATGCTGAATTGCTGGTGGCA
>HA_v005_round_17_probe_24
GAGGACAAAGGGAATGGATGCTTTGAAATTTTCCATCAGTGTGACAACAACTGCATTGAAAGTATAAGGAATGGAACATATGACCATGACATTTACAGAGATGAAGCAATCAATAATAGA
>HA_v005_round_17_probe_25
TCAGGGTATGCAGCAGACAGAGAGAGCACCCAAAAGGCTATAGACGGGATCACCAATAAGGTCAATTCTATCATAGACAAGATGAACACACAGTTCGAAGCCGTCGATCACGAATTTTCA
>HA_v005_round_17_probe_26
ACTGGCAATCATGGTAGCTGGTCTATCCTTATGGATGTGCTCCAATGGGTCGTTACAATGCAGAATTTGCATTTAAGTTTGTGAGTTCAGATTGTAGGTAAAAACACCCTTGTTTCTACT
>HA_v005_round_17_probe_27
ATAATTGCGCTCCTTGGAGCAGTGAGAGGCCTTGACAAAATCTGCCTAGGACACCATGCAGTTGCCAATGGTACCACTGTGAAGACTCTTACAAATGAACAAGAGGAAGTAACCAATGCT
>HA_v005_round_17_probe_28
AAGAAGAGCTTGATGCTTGCAACGGGAATGAGAAACGTGCCAGAAATAATGCAGGGGAGAGGGCTATTTGGTGCAATAGCGGGATTTATAGAGAATGGATGGGAAGGAATGGTAGATGGC
>HA_v005_round_17_probe_29
TGTAAAAGATCAGGATCTTCATTTTACGCAGAGATGAAATGGCTTCTGTCGAATTCAGACAATGCTGCTTTCCCGCAGTTGACAAAATCATACAAAAATACAAGAAAAGATCCAGCTCTG
>HA_v005_round_17_probe_30
CCTTACACATTAGTATCAACTAAGGAGTGGAGCAGGCGGTACGAATTAGAAATTGGGACCAGAATAGGAGATGGTCAAAGGAGCTGGATGAAAATTTATTGGCACTTAATGCATCCGGGA
>HA_v005_round_17_probe_31
TGGATGAAAATTTATTGGCACTTGATGCACCCAGGCGAAAGAATAACATTTGAGAGCAGTGGAGGGCTCTTAGCACCAAGATATGGCTACATAATTGAGAAGTACGGAACAGGCAGAATT
>HA_v005_round_17_probe_32
AGCAAAAGCAGGGGAATTTCACAACCAACCAAGATGGAAACAATAGCATTAATAGCTATACTGTTAGTGGTAACAGCAAGCAATGCAGACAAAATCTGCATCGGCTACCAGTCAACAAAC
>HA_v005_round_17_probe_33
ACAACACAAGTGGGGAGCAAATGCTGATAATCTGGGGGGTACACCATCCCAATGACGATACAGAACAAAGGGCACTGTACCAGAATGTGGGGACATATGTTTCCGTTGGAACATCAACGT
>HA_v005_round_17_probe_34
TACAAAGCATTATCAATATACAGCTGCATTGCAAGCAGTGTTGTGCTAGTAGGACTCATACTCTCTTTCATCATGTGGGCCTGTAGTAATGGAAGCTGTCGATTCAATGTTTGTATATAA
>HA_v005_round_17_probe_35
CTTGGGCAATTGTCACCCGGTAGGAATGTTGATAGGAACACCTGTTTGTGATCCGCACTTGACCGGGACCTGGGACACTCTCATTGAGCGAGAGAATGCCATTGCCCACTGTTATCCAGG
>HA_v005_round_17_probe_36
TGGTTTAGCTTCGGGGCATCATGTTTTGTTCTTCTAGCCGTTGTCATGGGTCTTGTCTTTTTCTGTCTGAAGAATGGAAACATGCGATGCACAATCTGTATTTAGTTAAAAACACCCTTG
>HA_v005_round_17_probe_37
GAAAATGATTGCATTCATTGTGATAGCAATACTGGCAGCAACCGGAAAATCAGACAAGATATGTATTGGATATCATGCCAACAATTCAACAACAAAGGTAGATACTATACTCGAGAAGAA
>HA_v005_round_17_probe_38
TACTGGAAAATGAGAGAACCTTAGACCTGCACGATGCCAATGTGAAGAACCTATATGAAAAGGTGAAATCACAATTGAGAGACAACGCGAAGGATTTGGGCAATGGGTGTTTTGAGTTTT
>HA_v005_round_17_probe_39
CGACTGTCCAAAATATATAAAGTCTGGACAATTGAAGCTTGCAACAGGGCTGAGGAATGTCCCCTCCATTGTTGAAAGAGGATTGTTTGGTGCAATTGCAGGATTTATAGAAGGAGGATG
>HA_v005_round_17_probe_40
AAAGTACATAAAGTCTGGACAACTGAAGCTTGCAACTGGACTGAGAAATGTCCCATCCATTGGTGAAAGAGGTCTGTTTGGTGCAATTGCAGGCTTCATAGAAGGAGGGTGGCCTGGTCT
>HA_v005_round_17_probe_41
CACGAGACAACTAAAGGTGTTACCGCTGCATGCTCTTATCACGGGGGAAGCAGTTTTTATCGGAATTTGCTGTGGATAATAAAGAAGGGAAATTCATACCCAAAGATCAGCAAAACATAC
>HA_v005_round_17_probe_42
ATCCCAACGACACGGTTACTTTCAGTTTCAATGGTGCTTTTGTAGCACCAGATCGTGCAAGCTTTATGAGGGGAAAATCCATGGGAATCCAGAGTGATGTGCAAGTCGATGCCAATTGTG
>HA_v005_round_17_probe_43
TGAAGGACTGATCTATGGCAACCCATCTTGTGACATGCTGTTAGGAGGAAGGGAATGGTCCTACATCGTCGAAAGACCATCCGCAGTAAATGGAACATGCTACCCTGGAAATGTAGAAAA
>HA_v005_round_17_probe_44
TGTTAAGCAAAACACCTTAAAACTGGCAACAGGAATGCGGAATGTCCCTGAGAAGCAAACCAGAGGCCTGTTCGGCGCAATAGCAGGTTTCATAGAAAATGGATGGGAAGGGATGGTAGA
>HA_v005_round_17_probe_45
GCACTAAACAAAGGCTCTGATTCCGGCATTATAACATCAGATGCTCCAGTGCAAAATTGTGACACAAAGTGTCAAACCCCTCATGGTGCAATTAACAGCAGTCTCCCTTTCCAGAATGTG
>HA_v005_round_17_probe_46
AACTTATAACAACACTGGAAACCAGCCAATACTTTACTTCTGGGGTGTACACCACCCACCTGACACCAATGAGCAAAATACCCTATATGGCTCTGGAGATAGGTATGTTAGAATGGGGAC
>HA_v005_round_17_probe_47
TAACATTATTGACAAAATGAATGGAAACTATGATTCCATCAGAGGTGAATTCAATCAAGTGGAGAAGCGCATAAATATGCTTGCAGATAGAATAGATGATGCTGTGACGGATATTTGGTC
>HA_v005_round_17_probe_48
GTGTTGAAACCAGGAGAAACCTTGAATGTGGAGTCCAATGGAAATTTAATAGCTCCTTGGTATGCTTACAAGTTCACCAGTTCCAGAAACAAGGGAGCTATTTTCAAATCAGACCTTCCA
>HA_v005_round_17_probe_49
TTTTGAGAGTACTGGAAACTTTATAGCTCCCGAATATGCATACAAGATTGTTAAAAGGGGAAAATCAGCAATTATTAAAAGTGAACTGGATTACGGTAATTGTAATGCAAAATGTCAGAC
>HA_v005_round_17_probe_50
AGGAGTCCAGAAATTGCGGAAAGACCTGCTGATAATGGTCAGAAGGGCAGGATGGATTATTTCTGTTCCATCTTAGCACCAGGGGAAACCTTGAATATAGAATCTAATGGGAATTTAATA
>HA_v005_round_17_probe_51
TGCTGAAGACAGAGGAAATGGATGTTTCGAGATATTCCACAAATGTGATAACAATTGCATTGAGAGCATTCGGAATGGAACTTATGATCATGACATCTACAGAGATGAAGCAATCAGCAA
>HA_v005_round_17_probe_52
AGCAAAAGCAGGGGATATTGTCAAACAAAACAATGGCCAAAACACTCTACTTGCTTGTTCTGATTTTTGTTAAATACTCGAGAGCAGACAAAATATGCATAGGATACTTAAGCAACAACT
>HA_v005_round_17_probe_53
ATAACAGTCGGGAGTTCTAATTACCAGCAGTCTTTTGTACCGAGCCCAGGAGCACGACCACAAGTGAACGGTCAATCTGGAAGGATTGATTTCCATTGGTTGATACTGGATCCCAACGAC
>HA_v005_round_17_probe_54
TAGGCTCATGTGTTAGCAAATGTCACACAGACAAAGGCTCTCTCTCCACAACTAAGCCTTTTCAAAATATCTCGAGAATAGCAATAGGAGATTGCCCCAAGTATGTCAAACAGGGCTCTC
>HA_v005_round_17_probe_55
CATGTAGGAGATCAAGATCTTCATTCTATGCAGAGATGAAATGGCTCCTGTCAAACACAGATAATGCTGCTTTCCCGCAGATGACTAGGTCATACAAAAATACAAGGAAAGACCCAGCTC
>HA_v005_round_17_probe_56
GGATTTCCTTTGCCATATCATGCTTTTTGCTGTGTGTTGTTCTACTGGGATTCATCATGTGGGCCTGCCAGAGAGGCAATATTAGGTGCAACATTTGCATTTGAGTACATTAATAATTAA
>HA_v005_round_17_probe_57
TTGGACAGGAGTAACTCAAAACGGAGGAAGTGGTGCTTGCAAGAGAGGACCGGCTAATGGGTTCTTCAGTAGACTGAATTGGTTGACTAAATCAGGGAGTGCATACCCCTTGCTGAATGT
>HA_v005_round_17_probe_58
ATCTGGAACGGGACCTATTTTAGGAGAAAGGAAAAAGAGGAATCAAGACTAGGAAGGCAGAAAATAGAGGGAGTTAAACTGGAATCTGAGGGGACTGACAAAATACTTACCATTTATACA
>HA_v005_round_17_probe_59
AGCAATTTTGTGCCTGTAGTGGGAGCAAGACCACAGGTAAACGGTCAAAGTGGACGGATTGTCTTTCATTGGACACTAGTACAACCGGGTGACAACATCACCTTTTCACATAATGGTGGG
>HA_v005_round_17_probe_60
CAAAACGTTCCGGTGACGCAGGTGGAAGAACTTGTACATGGTGGGATTGATCCGATCCTGTGTGGAACGGAACTAGGATCACCACTAGTGCTTGATGACTGTTCATTAGAGGGTCTAATC
>HA_v005_round_17_probe_61
AGTAGTGAGTTCCCTAATACTGGCAATCATGGTAGCTGGTCTGTCTTTTTGGATGTGTTCCAATGGGTCATTGCAGTGCAGAATTTGCATCTAAGACTGTGAGTTCAAATTGTAATTAAA
>HA_v005_round_17_probe_62
ACCATAGCAACGAGCAAGGGAGTGGATACGCTGCAGATAAAGAGTCCACTCAAAAGGCAATAGATGGGATCACTAATAAGGTCAACTCAATCATTGACAAAATGAACACCCAGTTTAAAG
>HA_v005_round_17_probe_63
AAGTCATACAAAAACATAAGAAAAGACCCAGCTCTGATAATCTGGGGAGTCCATCATTCCGGATCAACTGCAGAACAGACCAAGTTATATGGGAGTGGAAACAAGCTAATAACAGTCGGG
>HA_v005_round_17_probe_64
AAGAATAAACTATACGGGGCACAGTCACTATACATCTCCGTTGGGAGTTCTACATATCAGAACAGTTTTACTCCAGTTGTTGGGGCAAGGCCTCAGGTCAATGGCCAAAGTGGACGGATT
>HA_v005_round_17_probe_65
AACATCTTATAGTTTGGGGGATTCATCATCCCTCTAGCGCACAAGAAAAGAATGATCTGTATGGAACCCAATCACTTTCTATTTCAGTAGGAAGCTCTACTTATCAGAGCAATTTTGTGC
>HA_v005_round_17_probe_66
CCACCTACCAGAACAATTTTGTACCTGTAGTAGGAGCACGACCACAAGTAAATGGCCAAAGTGGGCGAATTGACTTCCATTGGACATTAGTGCAACCAGGTGACAACATCACCTTCTCAC
>HA_v005_round_17_probe_67
AATAAACTGGTCCTTGCAACAGGACCGAGGAACGTGCCTCAAAGAGAAACAAGAGGTCTGTTTGGAGCAAAAGCAGGATTCATAGAAGGGGGGTGGCAAGGAATGGTAGATGGATGGTAT
>HA_v005_round_17_probe_68
TCAGGGAGAGTTACAGTTTCCACTAAAGAAAGCCAGCAAACTATAATCCCAAATATTGGGTCTAGACCTTGGGTAAGAGGTCAATCTGGCAGAATAAGCATATATTGGACGATAGTTAAA
>HA_v005_round_17_probe_69
GCAACAATCCTCACAAAATCCTCGATGGGAGAGACTGCACACTAATAGATGCTCTACTAGGGGACCCTCATTGTGATGTATTCCAAGATGAAACATGGGACCTTTATGTAGAGCGCAACA
>HA_v005_round_17_probe_70
CTTCACAAATGTAACAATGAATGTATGGAAACTATAAAGAATGGGACTTACAATCATAAGGAATATGAAGAGGAAGCTAAACTAGAAAGGAGCAAAATAAATGGAGTGAAACTGGAAGAG
>HA_v005_round_17_probe_71
CTGTCCATATCAGTCGGGAGTTCCACTTACCAAAACAATTTTGTTCCGGTTGTTGGGGATAGACCTCTGGTCAATGGACAAAGGGGGAGAATCGATTTTCACTGGACATTAGTACAACCA
>HA_v005_round_17_probe_72
CAAATACTTCGAAGATCAGGAGGGATTGATAAAGAGTCAATGGATTTCACCTATAATGGAATAAGAACCAATGGGACAACAAGTGCTTGCACAAGATCCAATCCTTCCTTCTATGCGGAG
>HA_v005_round_17_probe_73
ATGGAAGTAATAGCATTAATAGCTATACTGGTAGTGACAGGAACGAGCAATGCTGATAAAATTTGCATTGGATACCAGTCAACAAACTCCACAGAGACTGTTGATACACTAATAGAAACC
>HA_v005_round_17_probe_74
CCTTTGGATTCTGGTTGTGAGGGGGATTGCTTCCACAGTGGGGGTACGATAGTAAGCTCCCTGCCATTCCAGAACATCAATCCCAGAACAGTGGGGAAATGCCCTAGATATGTCAAACAG
>HA_v005_round_17_probe_75
TTGCTGAATGTAACTATGCCCAACAATGACAATTTCAACAAAATGTACATATGGGGGGTCCATCATCCAAGCACAGAAAGAGAACAAACAGATCTATATGTTCAGGCGTCAGGGAGAGTT
>HA_v005_round_17_probe_76
CCAATAAAGTCAATTCAATAATTGACAAAATGAACACACAATTCGAGGCAGTAGAGCATGAGTTCTCAAATCTAGAAAAGAGAATAAGCAACCTGAACAAAAGAATGGAAGATGGATTTT
>HA_v005_round_17_probe_77
TATGTTAAAAGCACCAAACTAAGGATGGCAACAGGTCTGAGAAACATTCCTTCCGTTCAATCCAGAGGACTCTTTGGAGCAATTGCTGGATTCATTGAAGGAGGATGGACTGGAATGATA
>HA_v005_round_17_probe_78
TGGAAATCTGATCGCTCCTTGGTATGCATACAGATTCCTCAGCACCAATAGAAAAGGAGCCGTCTTCAAGTCCGACTTACCGATCGAAAACTGTGATGGCGCCTGCCAGACTATTGTTTG
>HA_v005_round_17_probe_79
ACTCAGTAGAGCACCTCGTAATTTGGGGAATCCACCACCCCTCTAGTACACAAGAAAAGAATGATCTGTACGGAACTCAGTCACTCTCTATATCAGTAGGAAGCTCCACCTACCAGAACA
>HA_v005_round_17_probe_80
AGACTCTAATTGTGGAGGAAATTGTTTTCACAGTGGGGGTACGATAGTCAGTTCTCTGCCATTCCAAAACATCAACTCTAGAACAGTGGGAAAAGTCCCTCGATATGTCAGACAGCCAAG
>HA_v005_round_17_probe_81
TACCAGATTTTGGCGATCTATTCAACTGTCGCCAGTTCATTGGTACTGGTAGTCTCCCTGGGGACAATCAGTTTCTGGATGTGCTCTAATGGGTCTCTACAGTGTAGAATATGTATTTAA
>HA_v005_round_17_probe_82
GATTGGAGAGACAGAAAATAGAAGGAGTAAAGCTGGAATCAGAGGGGACTTACAAAATTCTTACCATCTATTCTACGGTCGCCTCATCTCCTTGTCTTGCAATGGGGGTTGCTGCCTTTC
>HA_v005_round_17_probe_83
CACGAGAAACGGAGGGAACAGTTTCTATGCGGAATTAAAGTGGCTAGTATCAAAGACCAAGGGACAGAACTTTCCATCAACGACAAACACATACAGGAACACGGACTCAGTAGAGCACCT
>HA_v005_round_17_probe_84
TCCAGGACCTTGAGAAGTATGTTGAAGATACAAAAATAGACCTCTGGTCTTACAATGCAGAACTTCTTGTTGCTCTGGAAAATCAGCACACAATTGATTTGACTGATTCAGAAATGAACA
>HA_v005_round_17_probe_85
GGACGATAGTTAAACCGGGAGATATACTGGTGATTAATAGTAATGGAAATTTAATTGCTCCTCGAGGGTATTTCAAAATGAGAATTGGGAAAAGCTCGATAATGAAGTCGAATGCACCCA
>HA_v005_round_17_probe_86
GATGTTTTGAATTTTGGCATAAATGTGACAATGAATGTATTGAGTCTGTCAAGAATGGCACATATGACTATCCCAAATACCAGGATGAGAGCAAATTGAACAGGCAGGAGATAGAATCAG
>HA_v005_round_17_probe_87
AACAACTATGAAGAGCTGAAACACCTATTGAGCAGAATAAAACGGTTTGAGAAAATTAAGATCATCCCCAAAAGTTCTTGGCCAGATCATGAAGCCTCATTAGGAGTGAGCTCAGCATGT
>HA_v005_round_17_probe_88
ATCACCTTCTCACACAATGGTGGGCTCATTGCTCCTAGTAGGGTGAGTAAACTGAAGGGGAGGGGCCTAGGCATTCAATCAGGATCACAAGTGGATAATAATTGTGAATCAAAGTGCTTT
>HA_v005_round_17_probe_89
ACTTTCTATCACAAGTGTGATAACGAGTGCATTGAAAAAGTTAGGAATGGAACATATGACCACAAGGAATTTGAGGAGGAGTCCAGACTAAACAGACAAGAAATTGAAGGAGTGAAACTG
>HA_v005_round_17_probe_90
GTTGTTTTGAGTTCTACCACAAGTGTGATGATGAGTGCATGGAAAGTGTGAAGAACGGCACATACGACTACCCCAAGTATTCAGAAGAGTCCAAATTGAATCGAGAAGAAATAGACGGGG
>HA_v005_round_17_probe_91
GCTGAGCTTCTAGTCCTAATGGAAAATGAGAGGACACTTGACTTCCATGACTCCAATGTCAAGAACCTATATGACAAAGTCAGGATGCAATTGAGGGACAATGCGAAAGAACTAGGGAAT
>HA_v005_round_17_probe_92
AACGAGAAATATCACCAAATTGAAAAGGAATTTGAGCAGGTCGAGGGAAGGATCCAAGATCTAGAGAAATATGTTGAAGATACAAAAATTGATTTATGGTCATATAATGCAGAATTTTTA
>HA_v005_round_17_probe_93
AAACAAATGAAAAATTTCATCAGATTGAAAAGGAATTTTCCGAAGTGGAAGGGAGAATTCAGGATCTTGAGAAATATGTCGAAGACACTAAAATAGATCTATGGTCTTACAACGCGGAGC
>HA_v005_round_17_probe_94
ATAATGGTGGGCTAATCGCGCCCAGTAGGGTAAGCAAGTTAAAGGGACGAGGCCTGGGTATCCAATCAGGATCTTTAGTGGATAATGATTGTGAGTCAAAGTGCTTTTGGAGGGGTGGGT
>HA_v005_round_17_probe_95
TAATGCTGAGCTCTTGGTAGCAATGGAGAATCAACACACAATTGATCTGGCAGATTCAGAAATGAATAAACTATACGAACGAGTGAGAAGGCAACTGAGAGAGAATGCTGAAGAAGATGG
>HA_v005_round_17_probe_96
CTGAAGGTTGGATCCTTGGAAACCCCCGATGTGATAACTTACTCGGTGATCAAAGTTGGTCATATATAGTAGAGAGGCCTGATGCCCAAAATGGGATATGTTATCCAGGAGTATTGAAAG
>HA_v005_round_17_probe_97
CGGGCCTGTGCAGTATCTGGCAATCCGTCATTCTTCAGGAATATGGTTTGGCTTACAAAGAAGGGATCAAACTACCCAGTTGCCAAAAGATCATACAACAACACAAGCGGGGAGCAAATG
>HA_v005_round_17_probe_98
AACAGTGAAGATACAGACTAATGGGAACCTGATTGCACCTGAATATGGCCACCTAATAACCGGGAAATCACATGGGAGAATACTTAAAAACAACTTGCCAGTAGGCCAGTGCATGACCGA
>HA_v005_round_17_probe_99
GACTTTCACTGGACACTAGTACAGCCGGGTGACAACATAACCTTCTCAGACAATGGAGGTCTAATAGCACCAAGTCGAGTTAGCAAATTAACTGGAAGGGATTTGGGAATCCAATCAGAA
>HA_v005_round_17_probe_100
TTCGAGTTATACCATAAATGTGATGACCAATGCATGGAAACAATTCGAAATGGGACCTACAATAGGAGAAAGTACAAAGAGGAATCAAAACTAGAAAGGCAAAAAATAGAAGGGATAAAG
>HA_v005_round_18_probe_1
ACTGGCAATCATGATAGCTGGTCTATCTTTTTGGATGTGCTCCAATGGATCATTGCAGTGCAGAATCTTTATCTAGAGTTGTGAGTTCAGATTATAATTAAAAACACCCTTGTTTCTACT
>HA_v005_round_18_probe_2
TTATTGAGAAGACAAACGAAAAATACCATCAAATTGAAAAGGAGTTCGAACAGGTCGAAGGAAGAATTCAGGATCTGGAGAAGTATGTTGAGGATACTAAGATTGATTTATGGTCATACA
>HA_v005_round_18_probe_3
TGGGTACCACCACAGCAATGAGCAGGGGAGTGGATATGCTGCAGACAAAGAATCCACTCAAAAGGCAATCGATGGGATCACTAATAAGGTCAATTCAATCATCAACAAAATGAACACCCA
>HA_v005_round_18_probe_4
CGAGAGAATGCCATTGCCCACTGTTATCCAGGGGCAACCATAAATGAAGAAGCATTGAGGCAGAAAATAATGGAAAGTGGAGGAATCAGCAAGATGAGCACTGGCTTCACTTATGGGTCT
>HA_v005_round_18_probe_5
ACCATCAAATTGAAAAGGAGTTTGAGCAAGTCGAAGGAAGGATTCAAGACCTAGAGAAATATGTTGAAGATACAAAGATTGATTTATGGTCATATAATGCAGAACTTTTAGTTGCATTGG
>HA_v005_round_18_probe_6
TGGAGAACAAATGCTGATAATCTGGGGGGTACATCATCCCAATGACGATGCAGAACAAAGGACACTGTATCAGAATGTGGGAACATATGTTTCCATTGGAACATCAACACTAAATAAGAG
>HA_v005_round_18_probe_7
CTCTTGTCAACGGTTTGATGGGAAGAATTAATTATTATTGGTCGGTATTAAAACCGGGTCAAACACTGCGAATAAAATCTAATGGGAATCTAATAGCCCCATGGTATGGACACATTCTTT
>HA_v005_round_18_probe_8
CAACACACAATAGATGTGACTGACTCAGAGATGAATAAACTTTTCGAAAGGGTAAGGCGCCAACTCAGAGAGAATGCTGAAGACAAAGGAAATGGATGTTTTGAAATATTTCACAAATGC
>HA_v005_round_18_probe_9
CGGGCCTGTGCAGTATCTGGGAATCCATCATTCTTCAGAAACATGGTCTGGCTTACAAAGAAGGGGTCAAACTATCCAACTGCTAAAAGGTCATACAACAACACAAGTGGGGAGCAAATG
>HA_v005_round_18_probe_10
TTGTATGGGGAATCCACCATTCTGGATCAGCTGCTGAGCAGACCAAACTATATGGGAGTGGGAGTAAACTAATAACAGTTGAGAGTTCTAACTATCAGCAATCCTTTGTACCGAGTCCAG
>HA_v005_round_18_probe_11
TTGGACAATAGTTAAACCCGGGGATGTACTGGTAATCAATAGTAATGGAAACCTAATTGCTCCTCGGGGTTACTTCAAGATGCGTACTGGGGAAAGCTCAATAATGAGGTCAGATGCATC
>HA_v005_round_18_probe_12
TTTCCCAAAGGTACATGGGCAGGTGTAGACACCAACAGTGGGGTAACAAAAGCTTGTCCTTACAATAGTGGTTCGTCCTTCTACAGAAACCTTCTATGGATAGTAAAAACAAAGTCAGCA
>HA_v005_round_18_probe_13
ACTCAGTTCGAAGTCGTTGGGAAAGAATTCAACAACCTGGAGAGGAGAATAGAAAATTTGAATAGGAAAATGGAAGACGGGTTTTTAGATGTATGGACTTACAATGCAGAGCTTCTTGTG
>HA_v005_round_18_probe_14
GTTTGTGCTATCCGGGCAGTTTCAATGATTATGAAGAACTGAAACACCTCCTTAGCAGTGTGACACACTTCGAGAAAGTGAAAATTTTGCCCAGAGATAGGTGGACACAGCATACAACAA
>HA_v005_round_18_probe_15
CACCTTTTACCATAAGTGTGATAACGAATGCATCGAAAGGGTTAGGAACGGGACATACGATCACAAAGAATTCGAGGAAGAGTCTAAAATCAATCGTCAGGAGATCGAGGGAGTGAAATT
>HA_v005_round_18_probe_16
TGTCCTCTTGGTCAAGGTCCATCTTTCTACAGGAATCTTCTATGGATAATAAAACACACGACATCAGGATATCCAGTAATCAAAGGAACTTACAGAAACACTGGAGATAAGTCAGTTCTC
>HA_v005_round_18_probe_17
TAATTCTATTAATCATGAGGACCATTATTGTTTTAAGTTGTTTTTTCTGTCTGACAACAAGCCAAGATCTCTTGGGAGACAACAACAACACTGCAACACTATGCTTGGGTCATCATGCGG
>HA_v005_round_18_probe_18
ATGCAGAACTTCTAGTTCTCATGGAAAATGAAAGGACTCTGGATTTTCATGACTCAAATGTCAAGAACCTCTACGACAAAGTTCGACTGCAGCTCAGGGATAATGCAAGGGAATTGGGTA
>HA_v005_round_18_probe_19
ACAAGGCTCTATCAAAACCCAACCACTTACGTTTCAGTTGGAACATCAACACTGAACCAGAGATCGGTGCCAGAAATAGCTACTAGACCCAAAGTAAACGGGCAAAGCGGAAGAATGGAG
>HA_v005_round_18_probe_20
ACTTACGGGTCTTCCATAAATTCAGCCGGAACCACTAAAGCATGCATGAGGAATGGAGGGAATAGCTTTTACGCAGAGCTCAAGTGGCTGGTATCAAAGAGCAAAGGACAAAACTTCCCC
>HA_v005_round_18_probe_21
AAATATGCACTCAGGGGAAAAAACCAATAGATCTGGAACAATGCGGACTTCTAGGAACCCTAGTAGGACCTCCCCAATGCGATCGATTTCTGAAATTTAAAGCTGATTTAATAATTGAAC
>HA_v005_round_18_probe_22
CCAATAGGAATGGTAATAGGGACTCCAGCCTGTGACCTGCACCTCACAGGAACATGGGACACTCTAATAGAGAGGGATAATTCTATTGCTTACTGTTATCCGGGCGCTACTGTGAATGAG
>HA_v005_round_18_probe_23
TCTACAGAAACCTCTTATGGATAACAAAGGCCAATGCAGCATATCCAGTAATTAGAGGAACTTACAACAACACTGGAAACCAGCCCATTCTTTATTTTTGGGGTGTACACCATCCTCCCG
>HA_v005_round_18_probe_24
CACTGGAACCAGCAAAGCTTGCAATAATACATCAAACCAGGGCTCATTCTATAGGAGCATGAGGTGGTTGACCTTAAAATCAGGACAATTCCCAGTCCAAACAGATGAGTACAAGAACAC
>HA_v005_round_18_probe_25
GAAAATGAGAGAACTCTAGACTTCCATGACTCAAATGTCAAGAACCTTTACGATAAGGTCAGAGTACAGCCTAAGGATAACGGAAAAGATTTGGGGAACGGATGTGTGGAGTTCTCTCAC
>HA_v005_round_18_probe_26
CATTGCAAGCAGTGTTGTTCTGGTAGGACTCATACTCGCATTTATACTGTGGGCATGCAGCAGTGGAAATTGCCGGTTCAATGTTTGTATATAGTAAGGAAAAACACCCTTGTTTCTACT
>HA_v005_round_18_probe_27
ATTCAGTAAAACTGGAAAATCTGGGTGTGTATCAAATCCTTGCTATTTATAGTACGATATCGAGCAGTCTAGTTTTGATGGGACTGATTGTTGCCATGGGTCTTTGGATGTGCTCGAATG
>HA_v005_round_18_probe_28
AGGCGCAACTGTAAACGAGGAGGCATTAAGACAGAAAATCATGGAAAGTGGAGGGATTGACAAGATAAGCACTGGATTTACATACGGGTCATCCATCAATTCGGCTGGGACTACTAAAGC
>HA_v005_round_18_probe_29
TTTGAATTCTATCACAGGTGTGATGATAAATGCATGGAAAGTGTGAGGAATGGAACGTATGACTATCCGCAATACTCAGAAGAATCAAGAATGAAAAGGGAGGAGATAGACGGAGTCAAA
>HA_v005_round_18_probe_30
AGATCTACTGGTCATTGCTACATCCAGGGGAGATGATTACTTTCGAGAGTAATGGTGGACTTTTAGCTCCAAGATATGGATACATAATTGAAGAATATGGAAAAGGAAGGATTTTCCAAA
>HA_v005_round_18_probe_31
TTCGAATCCATAGAATCTGAATTCAGTGAAATAGAACATCAGATCGGTAATGTAATAAATTGGACTAAGGATTCTATAACAGACATCTGGACATACCAAGCTGAACTGCTGGTAGCAATG
>HA_v005_round_18_probe_32
TGACGCCAAATGCCAAACTCCATTGGGTGCCGTAAACTCCAGCATGCCCTTCCACAACATACATCCTCTTACCATTGGAGAATGCCCCAAGTATGTAAAATCAGATAGATTGGTCCTTGC
>HA_v005_round_18_probe_33
AGCGAGTACGAATATCACTGAAAGCCAATGCAATAGATGAAGGAAACGGATGCTTTGAGCTCCTTCATAAATGTAATGACTCTTGCATGGAAACAATAAGAAATGGGACTTACAACCATG
>HA_v005_round_18_probe_34
CACTGGCAATCATGGTAGCTGGTCTATCTTTCTGGATGTGCTCCAATGGATCATTGCAATGCAGGATTTGCATTTAAACTTGTAAGTTCAGGTTGTAATTAAAAACACCCTTGTTTCTAC
>HA_v005_round_18_probe_35
GGCCTCATTAGGAGTGAGTTCGGCATGCCCATACCATGGCAAATCTTCCTTTTTCAGGAATGTGGTGTGGTTGATCAAGAAGAATGATATGTACCCAACAATAAAGAGGACCTACAACAA
>HA_v005_round_18_probe_36
CACCTGTTGACACATGTATCTCTGAGTGCATCACTCCTAATGGTAGCATCCCCAATGACAAGCCCTTCCAGAATGTAAACAAAATTACCTATGGAGCATGTCCCAAATATGTCAAGCAGA
>HA_v005_round_18_probe_37
GGAAACAATGCTGTCAATCACAGTTCTGTTCCTGCTCATAGCAGAGATATCCTCTCAGAACTACACAGGGAATCCTGTGATATGTCTGGGGCACCATGCTGTACCTAATGGGACAATGGT
>HA_v005_round_18_probe_38
GTACTGAACGTGACTGTGCCAAATAATGACAATTTTGACAAACTATACATTTGGGGAGTTCATCACCCAAGCACCAATCAAGAACAAACCAGCTTGTATGTTCAAGCATCCGGGAGAGTC
>HA_v005_round_18_probe_39
GAGAGAGAATGCTGACGACAAGGGTAATGTATGCTTCATGATAGATCACAGGGGCGTTGTTGCTTCCATAGAATTAATTAGAGGCGGGACTTATGACCATGACATATACCGATATGAGGC
>HA_v005_round_18_probe_40
AGAATTAAAGGACAATGCAGTAGACGAAGGGAATGGGTGTTTTGAACTCCTTCACAAATGCAATGACTCTTGCATGGAAACTATAAGAAATGGAACATATGACCACACTGAGTATGCAGA
>HA_v005_round_18_probe_41
TAACAAGTTCTTGTCCACTTGGTAATGGTCCATCTTTCTACAGGAATCTTCTATGGATAATAAAACCCAGTTCATCAGCATATCCAGTAATTAAAGGAACTTTCAGAAACACTGGAGACA
>HA_v005_round_18_probe_42
ATTGAAGACCCCAATGCCCCACATAAACTCTGCTTCCCAGGTGAAGTTGACAACAATGGAGAATTAAGGCATCTTTTCAGTGGAGTGAACTCATTCAGCAGGACAGAGCTAATTCCTCCT
>HA_v005_round_18_probe_43
TATCATCGAGAAGATGAACGGGAATTATGACTCCATTCGGGGTGAGTTTAATCAAGTGGAAAAGAGAATCAACATGATTGCCGATCGAGTCGATGATGCTGTGACAGACATCTGGTCTTA
>HA_v005_round_18_probe_44
AAATCTTAACAATCAGAAACAAACAAGATGGCTCTAAATGTCATTGCAACTTTGACACTTATAAGTGTATGTGTACATGCAGACAGAATATGCGTGGGGTATCTGAGCACCAATTCATCA
>HA_v005_round_18_probe_45
GTTTGGACATACAACGCCGAACTACTAGTTCTTCTTGAAAATGAAAGAACACTAGACCTACATGACGCAAATGTGAAGAACCTACATGAAAAGGTCAGATCACAACTAAGGGACAATGCT
>HA_v005_round_18_probe_46
AACAAGCGTGACAACAGAAAATTTGGATAGAACTTTCAAACCATTAATAGGGCCAAGGCCACTTGTTAATGATCAAACTGGAAGAATTAATTATTATTGGTCAGTACTAAAACCGGGCCA
>HA_v005_round_18_probe_47
CTGATTCCAATTGTGTGGGAGACTGTTTCCACAGTGGAGGCACCATTACAAGCCCACTGCCATTTCAAAACATTAACCCCAGGACTGTTGGGAAATGCCCCAGATATGTTAGGCAACCAA
>HA_v005_round_18_probe_48
ATAGATGCCCTGCTTGGAGACCCTCATTGCGATGTTTTTCAAGGTGAGACATGGGATCTCTTTGTTGAGAGGAGCAATGCTTTCAGCAGTTGTTACCCTTATGATGTGCCGGATTATGCT
>HA_v005_round_18_probe_49
AGAAGAATGTAACTGTCACACATTCAGTTGAATTACTAGAGAATCAGAAAGAAAAGAGATTCTGCAAAATTATGAACAAGGCCCCTCTCGACCTAAAGGATTGCACCATAGAAGGTTGGA
>HA_v005_round_18_probe_50
AGAAGGTTGGATGTTGGGGAACCCTCATTGTGACCTACTGCTTGAGGACCAAAGATGGTCATATATAGTGGAAAGGCCTTCTGCTCAAAATGGGATTTGCTATCCAGGACCTTTGAACGA
>HA_v005_round_18_probe_51
ATCACTTTTTCACATAACGGTGGACTAATAGCACCTAGTAGAGTAAGCAAATTAAGGGGACGAGGCCTAGGCATCCAATCAGGAGCCTTGGTGGATAATGATTGTGAATCAAAATGTTTT
>HA_v005_round_18_probe_52
GCAATGGAAACTTTATTGCTCCAGAATATGCATACAAAATTGTCAAGAAGGGGGACTCAGCAATCATAAAAAGTGGCTTGGAATACGGTAACTGCAACACCAAGTGTCAAACTCCAATGG
>HA_v005_round_18_probe_53
CTGCCCAAAGTACATAAAGTCTGGGCAACTAAAGCTTGCTACTGGTCTGAGAAATGTTCCATCCATTAATGAGAGGGGTCTATTTGGTGCAATTGCAGGATTCATAGAAGGCGGGTGGCC
>HA_v005_round_18_probe_54
TGCGATGTTTTCCAAGATGAGACATGGGACCTTTATGTTGAGCGGAGCAATGCTTTCAGCAATTGTTACCCTTACGATGTACCAGACTATGCCTCTCTTCGATCCCTAGTTGCTTCATCA
>HA_v005_round_18_probe_55
GTTGCTCGTTCTACTCGAGAATGAGAGGACCCTAGATTTTCATGACTCTAATGTGAGAAATCTGTACGAGAAAGTCAAATCGCAATTGAGAAATAATGCCAAAGAAATTGGAAACGGTTG
>HA_v005_round_18_probe_56
AGAAGAACTAAGACTGAAATTCAGTGGAGTTTTAGAATTTAACAAATTCGAAGTATTCACATCAAATGGATGGGGTGCTGTAAATTCAGGAGTAGGAGTAACCACTGCATGCAAATTCGG
>HA_v005_round_18_probe_57
AAACTCAGTAAATCATATACAAACAACAAGGGGAAAGAAGTGCTTGTACTTTGGGGAGTGCATCATCCTCCGACTACAAGTGAACAACAAACCCTCTATCAGAATACTGATGCATATGTT
>HA_v005_round_18_probe_58
CGATAGGGATGATAATAGGAACTCCTGCCTGTGACTTGCACCTCACCGGGAAATGGGACACTCTGATAGAGAGAGAGAATTCCATTGCCTATTGTTATCCAGGCGCAACTGTGAACGAGG
>HA_v005_round_18_probe_59
TTACCCATTTGATGTGCCAGATCATCAGAGTCTACGGAGTATCTTAGCAAACAATGGGAGATTTGAGTTCATTGCTGAGGAATTTCAATGGAACACAGTCAAGCAAAATGGGAAATCCGG
>HA_v005_round_18_probe_60
TGTAAATGGAGAAGCTCTGAGACAAATCCTCAGGGGATCAGGAGGAATCGATAAGGAGACAATGGGATTCACCTACAATGGAATAAGAACCAATGGGACAACCAGTTCATGTAGGAGGAC
>HA_v005_round_18_probe_61
AATGGAGGGAGTGGTGCCTGCAAAAGGGGACCTGCTAATGGATTTTTCAGCAGGCTGAATTGGCTGACAAAATCTGGAAGCACTTATCCACTACTGAATGTGACTATGCCAAATAATGAT
>HA_v005_round_18_probe_62
TAGCAATGAGCAGGGAAGTGGGTATGCCGCAGATAAAGAATCCACTCAGAAAGCAATCGACGGGATCACCAATAAGGTAAACTCAATCATTGACAAAATGAACACTCAATTCGAAACCGT
>HA_v005_round_18_probe_63
GCTGAAGCTTGCAACTGGGCTGAGAAATGTCCCATCCGTTGGTGAAAGAGGTTTATTTGGTGCAATTGCAGGTTTCATAGAAGGAGGGTGGCCTGGGCTAATTAATGGATGGTATGGTTA
>HA_v005_round_18_probe_64
AGGAGTAAGCTCTGCATGTCCATACAATGGGAGGTCTTCTTTTTTCAGGAATGTGGTATGGCTTATCAAAAAGGACAATGCATACCCAACAATAAAGAGGAGTTACAACAATACTAATAA
>HA_v005_round_18_probe_65
AGTAGTGTTACTACCAACACCATAAACAGGAGCTTCCAACCAAATATTGGGCCTAGGCCATTGGTGAGAGGACAACAAGGGTGGATGGACTATTATTGGGGTATTTTAAAGAGAGGAGAA
>HA_v005_round_18_probe_66
AAATTCTACAGAAACTGTTGACACACTAACGGAAACTAATGTTCCTGTAACACATGCCAAAGAATTACTCCACACAGATCACAATGGAAAGCTGTGTGCAACAAATCTGGGAAACCCCCT
>HA_v005_round_18_probe_67
CTATCCAGGGGACTTCAACGATTACGAAGAGCTGAAGCACTTATTGAGCAGCACAAACCATTTTGAAAAAGTTCAGATAATTCCTAGGAGCTCTTGGTCCAATCATAATGCTTCATCGGG
>HA_v005_round_18_probe_68
GGTGATTAACAGTAATGGAAATCTAATTGCTCCTCGAGGTTACTTTAAGATGCGCACTGGAAAAAGCTCAATAATGAGATCAGATGCACTTATTGACACATGTGTCTCTGAGTGTATCAG
>HA_v005_round_18_probe_69
ACGATTATGAAGAATTGAAACACTTATTGAGCAGGATAAACCATTTTGAGAAAATACAGATCATCCCCAAGAAGTCTTGGTCAAACCATAACGCTTCAGCAGGAGTGAGCGCAGCATGTT
>HA_v005_round_18_probe_70
CTGGATCAGTGGAAAATCTTGAGGAATTACGGTTTGTTTTCTCCAGCGCTGCTTCCTACAAAAGGATAAGATTATTTGATTACTCCAGATGGAATGTTACCATGTCTGGGACAAGCAAGG
>HA_v005_round_18_probe_71
CAAGACGTCCAATACACAAATGATAGGGGAAAGAGCATTCTCTTCATGTGGGGTATACATCACCCACCTACCGATACTGAACAGACAAATTTATACATAAGGACCGACACAACAACAAGT
>HA_v005_round_18_probe_72
AGGAAGGATTCAGGATCTTGAGAAATACGTTGAAGACACAAAGGTAGATCTTTGGTCTTACAACGCAGAACTTCTTGTTGCCCTAGAGAATCAGCATACAATTGATTTAACTGATTCAGA
>HA_v005_round_18_probe_73
TAAACACACTAACTGAGAGAGGGGTAGAGGTTGTCAACGCAACTGAAACAGTGGAGCGAACAAACCTTCCCAAAATATGTTCAAAAGGGAAAAGAACAATCGACCTTGGCCAGTGTGGAC
>HA_v005_round_18_probe_74
CCATACACGCTGGTTTCTACCAAATCCTGGAGCGAGAAGTATAAATTGGAAACTGGAGTTAGACCTGGGTATAATGGACAAAAGAGCTGGATGAAGATCTATTGGTCTCTAGTGCATCCA
>HA_v005_round_18_probe_75
TGGAACAAGCAAATCATGTTCAGACTCCTTCTATAGGAATATGAGATGGCTGACTCAAAAGAATGGTTTCTACCCTGTTCAAGATGCCCAATTCACAAACAATCGGGGAAAGGACATCCT
>HA_v005_round_18_probe_76
GCATTCTTAGCCCCTAGATATGCTTTTGAGATCGTTTCTGTTGGGAGTGGGAAACTATTCAGGAGCGAACTAAGTATTAAATCATGCTCCACCAAATGCCAGACAGAAATAGGAGGGATC
>HA_v005_round_18_probe_77
GCCCCTCGGTACGCATACAGATTTTTCAGCAAAAATAAAAAAGGAGTCATTTTCAAATCGAATTTGCCAATAGAGAACTGTGATGCTAAATGCCAGACTACTTCAGGGGTCCTAAGAACC
>HA_v005_round_18_probe_78
CAGCAACGAGCAGGGAAGTGGATATGCTGCTGACCAAGAATCTACTCAGAAAGCGATCGATGGGATCACCAACAAAGTGAACTCCATAATTGACAAAATGAACACTCAATTCGAGGCTGT
>HA_v005_round_18_probe_79
GTTTTGGCACAAATGTGACAATGAATGCATAGAATCTGTCAAAAATGGTACCTATAATTATCCCAAATATCATGATGAAAGCAAATTAAACAGGCAGAAAATAGAATCGGTAAAGTTGGA
>HA_v005_round_18_probe_80
TACTCGAGAACGAAAGGACTCTAGATTTTCATGACTTTAACGTAAAAAATTTATATGAAAAGGTCAAATCACAACTGAGGAACAATGCCAAGGAAATCGGAAATGGCTGTTTTGAGTTCT
>HA_v005_round_18_probe_81
AGCAAAAGCAGGGGATAATTCTATTAATCATGAAGACCATCATTGCTCTGAGCTACATCCTCTGTCTGGCTTTTGGCCAGAACTTTCCAGATAATGGCAACAATACAGCAACACTGTGCC
>HA_v005_round_18_probe_82
CATTGGACGATGGTACAGCCAGGTGATAACATCACTTTCTCGCATAATGGTGGATTAATAGCACCCAGCAGAGTGAGTAAGCTAAAGGGAAGAGGCCTTGGCATTCAATCAGTAGCTTCA
>HA_v005_round_18_probe_83
ATAGTAATCGCCCTTGCGATAATCAGCCTTGTCAAAGGTGATCAAATCTGCATTGGTTATCATGCAAACAATTCAACAAACCAGATTGACACAATCATGGAGAAGAACGTGACAGTCACT
>HA_v005_round_18_probe_84
TCTCAAGGATCTGGATATGCAGCAGACAGAGACAGCACTCAAAAAGCTATAGACGGAATTACAAATAAGGTCAATACTATCATTGACAAAATGAATACACAATTCGAAGCTGTTGGCCAC
>HA_v005_round_18_probe_85
ATCCTATATTAACAACAAGAAAAAGGAAGTCCTCGTTATTTGGGGCATTCACCATCCACCTACCAGTACTGACCAACAAACTCTCTACCAGAATGCAGATGCCTATGTTTTTGTGGGATC
>HA_v005_round_18_probe_86
CTGGATGGATATTAGGAAACCCAATGTGTGATTATTTAATAGGAAAGACTTCATGGTCCTACATTGTGGAGAAACCCAATCCAGCAAATGGAATTTGTTACCCAGGAACTTTAGAGGATG
>HA_v005_round_18_probe_87
CAGCGACACTGTGCCTGGGACATCATGCAGTACCGAACGGGACAATAGTAAAGACAATCACAGATGATCAGATTGAGGTAACTAATGCTACCGAGTTAGTTCAAAGCTCCTCAACAGGGA
>HA_v005_round_18_probe_88
GTGGATCACGAGTTCTCAAATTTGGAAAGAAGAATTGACAATCTAAATAAAAGGATGGAAGATGGATTTCTAGATGTTTGGACGTACAATGCCGAGCTGTTGGTTCTACTTGAAAACGAA
>HA_v005_round_18_probe_89
TACAGATCTTTCCAGACACAATCTCGAATGTGTCTTACAGTGGAACAAGCAAAGCATGTTCGGATTCATTCTACAGGAGCATGAGGTGGTTGACTCAAAAGGACAATGCTTACCCTATCC
>HA_v005_round_18_probe_90
GGTACGGCTTCAGACACCAAAATGCGGAAGGGACAGGAACAGCTGCTGATCTAAAATCCACTCAGGCAGCCATTGATCAGATCAATGGGAAACTTAACCGTCTTATTGAAAAGACAAACG
>HA_v005_round_18_probe_91
CAAAGGTGTTGAGCTGAGGTCTGGATATAAAGATTGGATTCTGTGGATTTCCTTTGCCATATCATGCTTTTTGCTTTGCACTGTTTTGCTAGGGTTCATTATGTGGGCCTGCCAAAGGGG
>HA_v005_round_18_probe_92
GTGGCTTACTTGGAATTGTCACAGGGCCACCTCAATGTGATCAGTTTCTCGAGTTCACAGCCGATTTGATAATCGAAAGAAGAGAGGGGGACGATGTCTGTTATCCTGGGAAATTTGTGA
>HA_v005_round_18_probe_93
CCTTCATTAACCATGAAGACTGTTATTGCGCTGAGCTACATTTTCTATTTGTCTTTTGGTCAGAACCTTCCAGGGAATGACAGCAGTACAGCAACACTGTGCCTGGGACATCATGCAGTA
>HA_v005_round_18_probe_94
CACTGGTTGTTTTGAAATTTTCCACAAATGTGATGATGATTGTATGGCTAGCATAAGAAACAATACTTATGACCACAGCAAATACAGAGAAGAAGCAATGCAAAATAGGATACAAATTGA
>HA_v005_round_18_probe_95
CTGCGATGCCACATGCCAGACTATTGCGGGGGTTCTAAGGACCAACAAAACATTTCAGAATGTAAGTCCCCTATGGATAGGAGAATGTCCCAAATACGTGAAGAGTGAAAGTCTGAGGCT
>HA_v005_round_18_probe_96
GTTGGATCTTGGGGAATCCTCGATGCGGTATATTGCTTGCTGACCAAAGCTGGTCATACATAGTAGAACGGCCTGATGCCCGAAATGGAATTTGCTACCCTGGAACATTAAATGAAGCTG
>HA_v005_round_18_probe_97
GAACACCCAATTCGAAGCTGTTGGAAAAGAATTCAGTAACTTGGAGAGAAGACTGGAGAACTTGAATAAAAAGATGGAGGACGGATTTCTAGGTGTGTGGACATACAATGCCGAGCTCCT
>HA_v005_round_18_probe_98
GAATGTAACCCGCTCAGGGACCAGCAAGGCATGCAATGCATTAACAGGTGGTCAATCCTTTTATAGGAGCATTAATTGGTTGACCAAAAAGAAACCAGACACCTATGATTTCAATGAAGG
>HA_v005_round_18_probe_99
ATGCACCCAGGAGAAAGAATAATGTTTGAGAGTAATGGGGGTCTTTTAGCACCTAGATATGGATACATCATTGAGAAGTACGGTACAGGACGAATTTTCCAAAGTGGAATAAGAATGGCC
>HA_v005_round_18_probe_100
TTCAGCAATTGTTACCCTTACGACGTATCAGATTATGCATCTCTACGGTCCCTAGTTGCATCATCGGGCACATTGGAATTCATCAGTGAAGGCTTCACTTGGACAGAGGTAACTCAGAAT
>HA_v005_round_19_probe_1
TCCAGAAATAGCCACTAGGCCCAAAGTAAACGGGCAAAGCGGAAGAATGGAGTTCTTTTGGACAATTTTAAAACCATATGATACCATCAGTTTCGAGAGTAATGGAAATTTCATTGCCCC
>HA_v005_round_19_probe_2
AATGAACACACAATTTGAAGCTGTTGACCACGAATTTTCAAATCTGGAGAGAAGAATTGACAATCTGAATAAAAGAATGGAAGATGGTTTTCTGGATGTTTGGACATACAATGCTGAACT
>HA_v005_round_19_probe_3
GGAATTCCAATGGAACACAGTCAAGCAGAATGGGAAATCCGGAGCATGCAAAAGAGCAAATGTGAATGACTTTTTCAACAGACTGAATTGGCTAACCAAATCTAGTGGGAATGCATACCC
>HA_v005_round_19_probe_4
CTTATGATGTGCCGGATTATGCTTCCCTTCGATCCCTAGTTGCCTCATCAGGCACACTAGAGTTCATTACTGAAGGTTTCACCTGGACAGGAGTAACCCAGAATGGAGGAAGCGGTGCTT
>HA_v005_round_19_probe_5
GCATTGAGGCAGAAAATCATGGAAAGTGGGGGGATTGACAAGATAAGCACCGGATTCACATACGGGTCATCCATCAATTCTGCTGGAACCACTAAAGCGTGTATGAGAAACGGAGGGAAC
>HA_v005_round_19_probe_6
TTTGCATGAGCAAGTGCGAAGAACACTAAAGGCCAATGCAATTAATGAAGGAAATGGGTGCTTTGAGCTCCTTCATAAATGTAATGACTCTTGTATGGAGACAATAAGAAACGGGACTTA
>HA_v005_round_19_probe_7
GATCCTTGAAACTAGCCACAGGGATGAGGAACATCCCTGAGAGGGCAACCAGAGGTCTATTCGGTGCAATTGCTGGCTTCATAGAGAATGGCTGGCAAGGCCTGATCGATGGTTGGTATG
>HA_v005_round_19_probe_8
ATGACTCTAAATGTCATTACAATTTTAGCACTTATAAGTGTATGTGTACAGGCAGACAGAATATGTGTGGGTTATCTGAGCACCAATTCATCAGAGAGGGTCGACACGCTTCTTGAAAAT
>HA_v005_round_19_probe_9
CAATGGTGCTCTGGGAAGCCCAGGCTGTGATCATCTGAATGGTGCAGAATGGGATGTTTTCATAGAGCGACCCACCGCTTTGGACACTTGTTACCCATTTGATGTGCCAGATTATCAGAG
>HA_v005_round_19_probe_10
ATGTTAAGCAAAACTCTCTGAAGTTGGCAACAGGAATGCGGAATGTACCTGAGAAGCAAACCAGAGGTCTGTTCGGTGCAATAGCAGGTTTTATAGAGAATGGATGGGAAGGGATGGTAG
>HA_v005_round_19_probe_11
AATGAAGAAGAACTGAGACTGAAATTCAGTGGAGTCTTGGAATTCAATAAATTCGAGGCATTCACATCAAATGGATGGGGTGCTGTGAATTCAGGGGCAGGAGTGACCGCTGCATGCAAA
>HA_v005_round_19_probe_12
TCTTTTGTACCGAGCCCAGGAGCGAGACCACAAGTGAATGGCCAATCCGGAAGAATTGACTTTCATTGGCTGATACTAAACCCCAATGACACAGTTACTTTCAGTTTCAATGGGGCCTTC
>HA_v005_round_19_probe_13
AACCAGGAAGATCTTTTGGTACTGTGGGGGATTCACCATTCTAATGATGCGACAGAACAGATAAAGCTCTATCAAAACCCAACCACCTATGTTTCCGTTGGAACATCAACACTAAACCAG
>HA_v005_round_19_probe_14
AGGGATGAAGAATGTTCCTGAGACTCCAAAGGGAAGAGGCCTATTTGGTGCTATAGCAGGTTTCATTGAAAATGGATGGGAAGGCTTAGTTGATGGATGGTATGGTTTCAGGCATCAGAA
>HA_v005_round_19_probe_15
AGCGAAACAAGGGGAAATATCAAGAAATCAAGATGAAGAAAATACTGCTCTTTGCAGCAATCATCACCTGCATTCAAGCAGACGAGATCTGCATCGGGTACCTGAGCAACAACTCAACAG
>HA_v005_round_19_probe_16
ACAGATATCCAGTAATCAGTGGGACTTACAACAACACCACTGGTAGAGATGTATTAGTCTTATGGGGGATACATCATCCGGTCTCAACACAAGAAACCCAGACATTATATGCCAATAGTG
>HA_v005_round_19_probe_17
CCTAGTACTGGCAATCATGATAGCTGGTCTATCTTTCTGGATGTGTTCCAATGGGTCATTACAGTGCAGAATTTGCATTTAAATTTTTGAGTTCAAATTGTAGTTAAAAACACCCTTGTT
>HA_v005_round_19_probe_18
CCATCTATAGTACGGTATCGAGCAGTCTAGTATTGGTGGGGCTGATCATAGCAATGGGTCTTTGGATGTGTTCGAATGGTTCAATGCAATGCAGGGTATGTATATAATTAAGAAAAACAC
>HA_v005_round_19_probe_19
GGAATCTAATTGCCCCAAGAGGACATTATAAGCTAAACAATCAGAAGAAAAGTACAATTCTAAACACTCCAATTCCAATAGGCTCATGTGTAAGCAAATGTCACACAGACAAAGGCTCTG
>HA_v005_round_19_probe_20
ATGCCCCAAATATGTAAATAAAAGGAGTTTACTACTTGCAACGGGGATGAGAAACGTTCCAGAAGTAATGCAAGGAAGGGGTTTGTTTGGTGCAATAGCAGGATTCATAGAAAACGGTTG
>HA_v005_round_19_probe_21
GTTCTATTGGAAAATCAGAAAACATTAGATGAGCATGATGCAAATGTAAGGAACCTACATGATCGGGTCAGAAGGGTCCTAAGAGAAAATGCAATTGACGCAGGAGACGGCTGTTTTGAA
>HA_v005_round_19_probe_22
CAGGGTATGCGGCGGACAAAGAGAGCACTCAAAAGGCTGTAGACGGGATAACAAATAAGGTCAATTCTATCATAGACAAAATGAACACCCAGTTCGAGGCTGTCGACCACGAATTTTCAA
>HA_v005_round_19_probe_23
GTAAACGGAATATGTTACCCTGGGAATATAGAAAACCTAGAGGAACTCAGATCCTTTTTCAGTTCCGCCAATTCCTGTCAAAGAATCCAGATCTTCCCGGACACAATTTGGAATGTGACC
>HA_v005_round_19_probe_24
CTTATGACCACAACATCTACAGGGATGAAGCCATCAACAATCGAATCAAAATAAATCCTGTCACTTTGACGATGGGGTACAAGGACATAATCCTGTGGATTTCTTTCTCCATGTCATGCT
>HA_v005_round_19_probe_25
CAGGCAGCAGATTACAAAAGCACCCAGACAGCAATAGACCAAATAACTGGAAAGCTAAACAGACTGATTGAAAAAACTAATACGGAATTTGAATCAATAGAATCCGAATTCAGCGAGATA
>HA_v005_round_19_probe_26
CACAAACACCTATAGAAACACGGACACGACTGAACATCTCGTAATGTGGGGAATTCATCACCCTGCTAGCACTCAAGAGAAGAATGATCTGTATGGAGCACAATCATTGTCCATATCTGT
>HA_v005_round_19_probe_27
TCCTCTCCAAAACTTGACAAAAATAAATAATGGTGATTATGCAAGACTTTACATATGGGGGGTTCACCACCCTTCAATGGACGCAGAGCAAACCCAACTATACAAGAACAACCCTGGAAG
>HA_v005_round_19_probe_28
GTTGACAAAATAACATCCAAGGTGAATAACATAGTCGACAAAATGAACAAGCAGTATGAGATCATTGATCATGAATTCAGTGAAATTGAAACCAGACTCAATATGATCAACAATAAGATT
>HA_v005_round_19_probe_29
GAAACCTGGGACCTTTATGTAGAACGTAGCAGTGCATTCAGCAACTGCTATCCCTATGACGTACCAGACTATGCATCGCTCAGGTCTCTAGTTGCCTCCTCAGGAACCCTAGAGTTCTTC
>HA_v005_round_19_probe_30
TGGAAACATGGGATGTTATAAATTTTGAGAGCACTGGTAACTTAATTGCACCAGAATACGGATTCAAGATATCAAAGAGAGGAAGCTCAGGAATTGTGAAGACAGAGAAAACATTTGAAA
>HA_v005_round_19_probe_31
AATCTGTACAACAAGGTGAAGAGGGCACTAGGCTCCAATGCGAGGGAAGATGGGAAAGGTTGTTTCGAGCTATACCATAAGTGTGATGACCAATGCATGGAAACAATTCGGAACGGAACC
>HA_v005_round_19_probe_32
GCTTCGATCTATACCATAAATGCGATAACCAGTGCATGGAGACACTCCGAAACGGGACCTATAACAGAAGAAAGTATCAGGAGGAATCAAGACTAGAGAGACAGAAAATAGAGGGGGTCA
>HA_v005_round_19_probe_33
GAAGGAACCTACAAAATCCTCACCATTTATTCGACTGTTGCCTCATCTCTTGTTATTGCAATGGGGTTCGCTGCCTTCTTGTTCTGGGCCATGTCTAATGGATCTTGCAGATGCAACATT
>HA_v005_round_19_probe_34
CTTATTGGATCAAGAGAAAGAGTAAAAAGGTTTTTTATGTTTCCCTTAGATAAAAGGACAGGAGTATATTTAAACAATGGGATAACAATTGTTTGTTTTTATGCTAGTGGTTCGTCTTTC
>HA_v005_round_19_probe_35
AAACCCGGTGAAACTCTCATCTGGGTACGAAGACATTATATTATGGTTTAGCTTCGGGGCATCATGCTTTCTGATTTTGGCTGTAATTATGGGGCTTGTCTTCTTTTGTCTAAAAAATGG
>HA_v005_round_19_probe_36
ATGAAGAAGGTACAGGGATTGCTGCAGACAAAGAATCAACCCAGACAGCAATAGACCAGATAACCTCTAAAGTCAATAACATCGTTGATCGGATGAACACAAACTTTGAGTCTGTTCAAC
>HA_v005_round_19_probe_37
CAATCAGGGAGGATAAGCATCTACTGGACAATAGTGAAACCAGGGGATGTACTGGTAATTAACAGTAATGGTAATCTAATCGCTCCTCGAGGATACTTCAAGATGCGCACTGGGAAAAGT
>HA_v005_round_19_probe_38
AAAACACTGGAAATCAGCCCATCCTTTATTTCTGGGGTGTGCACCATCCTCCAGACACTAATGAGCAGAATACTTTGTATGGCTCTGGTGACCGATATGTCAGGATGGGAACTGAAAGCA
>HA_v005_round_19_probe_39
ATGATCTGTATGGAACACAATCACTTTCCATCTCAGTAGGGAGTTCTACTTATCAAAACAACTTTGTACCTGTGGTGGGAGCAAGACCACAAGTGAATGGCCAAAGTGGGCGGATTGAGT
>HA_v005_round_19_probe_40
AAATGGGTGCTTTGAATTCTGGCATAAATGTGACAATGAGTGCATGGAGTCTGTCAAGAATGGTACCTATGACTATCCCAAATATCAGGACGAGAGCAAATTGAACAGGCAGGAAATAGA
>HA_v005_round_19_probe_41
AACAGTAGGTCAATGCCCCAAATACGTAAATCAGAGGAGTTTACTGCTTGCAACAGGGATGAGGAATGTGCCAGAAGTGGTGCAGGGAAGGGGTCTGTTTGGTGCAATAGCAGGGTTCAT
>HA_v005_round_19_probe_42
AGCAAAAGCAGGGGAAATATCTAGAAATCAAAATGAAGAAAGTACTGCTTTTTGCAGCAATCATCATCTGTATTCGAGCAGACGAAATCTGCATTGGATACCTGAGCAACAACTCAACAG
>HA_v005_round_19_probe_43
CGGAATCCCTCCACTTGAATTAGGGGATTGTAGCATTGCCGGGTGGCTCCTTGGAAACCCAGAATGCGATAGACTTCTAAAAGTGCCAGAATGGTCCTATATAATGGAAAAAGAAAATCC
>HA_v005_round_19_probe_44
GGAACTTCGACAATTATGAAGAACTGAAGCAGTTAATGAGCAGCACAAACCACATGGAGAGAGTCCAAATATTTTCTAGAAACTCTTGGTCCAATCACAATGCCTCATCAGGAGTGAGCT
>HA_v005_round_19_probe_45
GTTAATCATGAAGACCATCATCATTCTAAGCTACTTATTCTGTCTGGCTTTCAGCCAAGACCACTCAGAAAGTAACAACAGCACTGCAACACTGTGCTTGGGACATCACGCAGTACCAAA
>HA_v005_round_19_probe_46
ACCTATAATAGGAGAAAGTACAGAGAGGAATCAAAATTAGGAAGACAGAAAATAGAGGGGGTTAAACTGGAATCTGAAGGAACTTACAAAATCCTCACCATTTATTCAACTGTCGCCTCA
>HA_v005_round_19_probe_47
GATCTGGCCGACTCTGAAATGAACAAACTGTATGAGAGAGTGAGGAGGCAGTTGAGGGAAAATGCTGAAGAAGATGGAACAGGTTGCTTTGAAATCTTTCATAAATGTGATGATGACTGC
>HA_v005_round_19_probe_48
CTGTTGGAGGGAAGAGAATGGTCCTACATAGTCGAAAGATCATCAGCTGTAAACGGAACGTGTTACCCTGGAAATGTAGAAAACCTAGAGGAACTCAGGTCACTTTTTAGTTCCGCTGGT
>HA_v005_round_19_probe_49
GGGGGTATATCAAATTTTGTCAATTTACTCATCAGTGGCAAGTTCTCTAGCACTGGCAATCATAATAGCTGGTCTATCTTTTTGGATGTGTTCCAATGGATCACTGCAATGCAGGATTTG
>HA_v005_round_19_probe_50
ATTTTGCCAAGAGCCCGGAAATTGCGGCAAGGCCTGCGGTGAATGGCCAAAGAGGCAGAATTGATTATTACTGGTCTGTTTTACGGCCGGGGGAAACCTTAAATGTGGAATCTAATGGGA
>HA_v005_round_19_probe_51
CTAGTTCTAATGGAAAATGAGAGGACACTTGACTTCCATGACTCTAATGTGAGGAATCTGTACGATAAGGTCAGAATGCAACTGAGGGACAATGCTAAGGAAATAGGGAACGGATGCTTT
>HA_v005_round_19_probe_52
AGCAGGGGTCACAATGTACAAAGTAGTAGTAATAATTGCGCTCCTTGGAGCAGTGAAAGGTCTTGATAAAATCTGCCTGGGACACCATGCAGTAGCTAATGGAACCATTGTGAAAACTCT
>HA_v005_round_19_probe_53
TACAGTGGAACAAGCAAATCATGCTCAGATTCATTCTACAGGAATATGAGATGGCTAACTCAAAAGAACGGGAATTATCCTTTCCAAGACGCCCAGTACACAAATACTCGGGGAAAGGAC
>HA_v005_round_19_probe_54
TCGAGCTATACCACAAATGTGATAACCAATGCATGGAAACTATTCGGAATGGGACCTATAATAGGAGAAAGTACAAAGAGGAGTCAAGACTAGAAAGACAGAGAATAGAAGGGGTCAAAC
>HA_v005_round_19_probe_55
AGCACACAATTGATTTAACTGATTCAGAAATGAATAAACTATTTGAGAAAACAAGAAGACAACTGAGAGAAAATGCTGAGGATATGGGTAATGGTTGTTTTAAAATATACCACAAATGCG
>HA_v005_round_19_probe_56
CTCATAGAAAACGAGAGAACCCTAGATCTTCATGATTCAAATGTTAAGAACTTATACGATAAGGTCCGACGCCAGCTGAGGGACAATGCAAAAGAATTAGGCAATGGTTGCTTTGAATTC
>HA_v005_round_19_probe_57
TCCTTGCAACAGGACTAAGAAACGTACCCCAAAGAGAAACAAGAGGCCTATTTGGTGCAATAGCAGGATTCATAGAGGGAGGATGGCAAGGAATGGTTGACGGGTGGTACGGATACCATC
>HA_v005_round_19_probe_58
TGACCAAATTAATGGGAAATTGAACAGAGTGATTGAGAAGACAAATGAAAAATTCCATCAAATCGAAAAAGAGTTCTCAGAGGTTGAAGGGAGAATCCAAGATCTCGAGAAATATGTTGA
>HA_v005_round_19_probe_59
GCTGAACTTCTGGTTCTCATGGAGAATGAGAGAACTCTAGACTTCCATGACTCTAATGTCAAGAACCTTTACGATAAGGTCCGACTACAGCTTAAGGATAATGCAAAAGAGCTGGGAAAC
>HA_v005_round_19_probe_60
GTACCACCATCAGAATGAGCAGGGATCTGGTTATGCAGCTGATCAAAAAAGCACACAAAATGCAATCGATGGAATCACCAACAAGATAAACTCAGTGATTGAGAAAATGAACACTCAATT
>HA_v005_round_19_probe_61
CCAGGAACATTGGAAAATGAAGAGGAACTGAGACTGAAATTCAGTGGTGTCTTAGAATTCAGCAAATTCGAAGTATTCACGTCAAATGGATGGGGTGCCGTGAATTCAGGAGCAGGAGTA
>HA_v005_round_19_probe_62
TAATGCCAAAGAGATTGGGAATGGTTGTTTTGAGTTTTACCACAAGTGTGATGATGAGTGCATGGAGAGTGTTAAGAATGGCACTTATGACTATCCCAAATACTCAGAAGAGGCAAAATT
>HA_v005_round_19_probe_63
GAGCAGTGCTTTCAGCAGTTGTTACCCCTATGATGTGCCAGACTATGCATCCCTCCGATCCCTAATTGCATCATCGGGCACATTGGAGTTCATCACTGAAGGTTTCACTTGGACAGGAGT
>HA_v005_round_19_probe_64
CAAAAACCGACACGAGAGAAATGGACATCCCAGCAATCGCACTCTTGATGTTAACCAGCGTCTGCGTACAGGCCGACAGAATATGTGTTGGGTACTTAAGCACAAACTCATCAGAAAGGG
>HA_v005_round_19_probe_65
GCTAATAGACAATGAATTCACTGAAGTGGAGAAACAGATTGGCAATGTAATTAATTGGACCAGAGACTCCATCACAGAAGTATGGTCCTACAATGCTGAACTTCTCGTGGCAATGGAGAA
>HA_v005_round_19_probe_66
ACACTCAGTTTGAGGCCGTCGGAAAGGAGTTCAACAACCTGGAAAGGAGGATAGAGAATCTAAACAAGAAGATGGAAGACGGGTTTCTAGATGTATGGACTTATAATGCTGAACTTCTGG
>HA_v005_round_19_probe_67
CAAATATGTAAAGCAAAATACCCTAAAACTAGCAACAGGAATGCGGAATGTGCCTGAAAAGCAAACCAGAGGTCTATTCGGTGCAATAGCTGGATTTATAGAGAATGGATGGGAAGGAAT
>HA_v005_round_19_probe_68
ACTGGGCTGAGAAATGTTCCACAGGTTGAGACTAGAGGACTCTTTGGAGCTATCGCAGGATTTATTGAAGGAGGATGGACTGGGATGATAGATGGATGGTATGGCTATCATCATGAGAAT
>HA_v005_round_19_probe_69
AAATTAATAATATAATAGAAAAGATGAACGGAAATTATGATTCAATAAGAGGAGAATTCAATCAAGTAGAAAAGAGAATTAACATGCTAGCCAATCGGGTTGATGATGCCGTAACCGATG
>HA_v005_round_19_probe_70
CACGAACACCTATAGGAACACAGACACAGCTGAACACCTCATAATATGGGGAATCCATCATCCTTCCAGCACCCAAGAGAAGAATGATCTATATGGGACACAATCATTATCTATATCAGT
>HA_v005_round_19_probe_71
ATGGGTGCTTTGAATTTTGGCACAAGTGTGACAACGAATGTATAGAGTCTGTCAAAAATGGTACATATGACTACCCCAAGTATCAGGAAGAAAGTAGATTGAATAGACAGGAAATAGAAT
>HA_v005_round_19_probe_72
TATTGGGACTTGCATTTCTGAATGCATCACTCCAAACGGGAGTATTCCCAATGACAAACCTTTTCAAAATGTAAACAAGATAACATATGGAGCATGCCCCAAATATGTTAAACAGGGCAG
>HA_v005_round_19_probe_73
ATAGGGATGATAATAGGGGCTCCAGCTTGTGACCTGCACCTCACCGGGACATGGGACACTTTGATAGAGAGAGAAAATTCTATTGCTTACTGCTACCCAGGTGCAACTGTGAACGAGGAG
>HA_v005_round_19_probe_74
AGTGGTAATAATAATCGTGCTCCTTGGAGCAGTGAGAGGTCTTGATAAAATCTGCCTAGGACATCATGCGGTAGCCAATGGAACCATTGTGAAGACTCTCACAAATGAACAGGAAGAAGT
>HA_v005_round_19_probe_75
ACAAATGTGATGATGGATGCATGGATACAATCAAGAACGGAACTTACAACCACCAGGACTACGAAGAAGAGAGTAAGCTAGAGCGGCAAAAGATTAATGGAGTGAAACTTGAAGAGAATT
>HA_v005_round_19_probe_76
AAGTGTAATAATGAATGCATTGAACGGGTTAGAAATGGGACATATGATCACAAAGAATTTGAGGAGGAATCAAAAATCAATCGCCAAGAGATTGTGGGGGTGAAACTAGATTCTAACGGG
>HA_v005_round_19_probe_77
TAGGCAAAGAGTTCAACAATCTGGAGAGGAGAATTGAGAATCTGAATAAAAAAGTTGACGATGGGTTTCTGGACATCTGGACATACAATGCAGAATTGCTCGTTTTGCTCGAGAACGAAA
>HA_v005_round_19_probe_78
GCCTATTGTGAATGGTCAGAGAGGCAGAATTGATTACTTCTGGTCCATTTTAAAACCAGGGGAAACCTTGAATGTACAATCTAACGGGAATCTAATAGCCCCTTGGTATGCATACAGGTT
>HA_v005_round_19_probe_79
ACGATTATGAAGAACTGAAACATTTAATGAGCAGCGCTAACCATTTTAAGAAAATTCAGATAATTCCTAGGAACTCTTGGTCCAACCATGAAGCATCAGGAGTGAGCTCAGCATGCCCAT
>HA_v005_round_19_probe_80
TTTTGAAATATATCATAGCTGTGATGATAATTGCATGGAAAGCATTAGAAACAATACTTATGATCACACACAGTACAGAGAGGAAGCACTCCTCAACAGGCTCAACATAAACCCGGTGAA
>HA_v005_round_19_probe_81
CAACACCATAGGGAATTTAATAGCTCCGAGAGGCCATTACAAACTCAACAGCCAAAAGAAGAGCACAATTCTGAACACTGCAGTTCCTATAGGATCCTGCGTTAGTAAATGCCACACCGA
>HA_v005_round_19_probe_82
CAAAACGTTCCAGTGACACAAGTGGAAGAACTTGTACACGGTGGAATTGATCCGATCCTGTGTGGGACTGAACTAGGATCACCACTAGTACTCGATGACTGTTCATTAGAAGGTCTAATC
>HA_v005_round_19_probe_83
GAACCTACAAAATCCTCTCCATTTATTCGACGGTGGCATCGTCTCTTGTGATTGCAATGGGGTTTGTTGCCTTCTTGTTTTGGGCCTTGTCCAATGGGTCTTGCAGATGCAACATTTGTA
>HA_v005_round_19_probe_84
GATATGGGGGATTCACCATCCTAACGATGCAGCGGAACAAACAAAACTCTATCAAAACCCAACTACCTATGTTTCCGTCGGAACATTAACATTAAATCAGAGGTCTATTCCAGAAATAGC
>HA_v005_round_19_probe_85
AGAATAAGCATTTACTGGACAATAGTGAAGCCGGGGGATGTACTAGTAATTAACAGTGATGGTAATCTGATCGCTCCTCGGGGGTATTTCAAAATGAGCACTGGGAAAAGCTCAATAATG
>HA_v005_round_19_probe_86
TTCTACAGAAGCATGAGGTGGTTAACCCAAAAGAACAACAATTACCCTGTTCAAGACGCCCAATACACTAATAATAGAAGAAAGAACATTCTTTTCATGTGGGGTATAAATCACCCACCC
>HA_v005_round_19_probe_87
TGTTGAAAGAGACGGAAGAGCTGAAAGCGCTTATTGGGTCTGTAAATAGCGTACAAAGATTTGAAATGTTTCCCAAAAGCACATGGACCGGAGTAGACACTAATAGCGGAGTTACGAGCG
>HA_v005_round_19_probe_88
GGCTAGCTCATGGCCAAATCATGAGACAACTAAAGGTATTACAGCTGCATGTCCTTACTCTGGAGCCAGCAGTTTTTATCGGAATTTGCTATGGATAACAAAGAAGGGAACTTCATACCC
>HA_v005_round_19_probe_89
GACAAGGGGGCAAGCAGTTTTTACAGGAATTTGGTCTGGCTAGTGAAACAAAATGGCAGATACCCTGTTGTAAGAGGGGATTACAACAATACAACAGGCAGAGATGTTTTAGTCCTTTGG
>HA_v005_round_19_probe_90
CAATCACTGTCCATATCGGTTGGGAGTTCCACTTACCAGAACAACTTTGTTCCGGTTGTTGGGGCAAGACCTCAGGTCAATGGACAAAGTGGAAGAATCGATTTTCACTGGACACTAGTA
>HA_v005_round_19_probe_91
ATCATGAGAAGTGAGGTGGAATATGGTAACTGCAACACCAGGTGTCAGACTCCAATAGGGGCGATAAACTCTAGCATGCCATTCCACAACATACACCCTCTTACTATCGGAGAATGTCCC
>HA_v005_round_19_probe_92
GGGACCATGGTGAAGACCCTAACCGATGATCAGGTAGAAGTGGTCACTGCACAAGAACTGGTAGAGTCACAAAACTTCCCAGAACTCTGTCCGAGCCCTCTTAGACTAGTTGACGGCCAG
>HA_v005_round_19_probe_93
AGTCTGCAATAGATCAGATCACAGGCAAGTTGAATCGTTTAATTGGCAAAACAAACCAGCAGTTTGAGCTGATAGACAATGAGTTCAATGAGATAGAGCAACAAATAGGAAATGTCATTA
>HA_v005_round_19_probe_94
AAGAGACTGCACACTGATAGATGCCCTACTTGGAGATCCTCATTGTGATGTTTTTCAAGATGAAACATGGGATCTCTTTGTTGAGCGAAGCAGTTCTTTCAGCAATTGTTACCCTTATGA
>HA_v005_round_19_probe_95
CAAAATTAGAAAGGCAGAAAATAGAAGGGGTGAAACCGGAGTCAGAAGGAACTCACAAAATTCGGACCATTTATTCGACCGTCGCCTCATCTCTCGTGCTCGCAATAGCGTTCGCTGCCC
>HA_v005_round_19_probe_96
GCTCCTTTGCAGGATGGATATTGGGAAACCCCATGTGTGACGATTTAATTGGTAAGACCTCATGGTCTTACATTGTGGAGAAGCCCAATCCAACAAATGGGATTTGCTACCCAGGAACAT
>HA_v005_round_19_probe_97
GAAAAGAAGTACTTGTACTCTGGGGAGTGCATCACCCTCCAACCACAAGTGAACAGCAGACCCTTTATCAGAATACTGACGCATATGTCTCAGTTGGGTCATCAAAGTACAACCGGAGAT
>HA_v005_round_19_probe_98
TTTTTCAGTAGATTGAATTGGCTGACTAAATCGGGAAGTGCATATCCAGTGCTTAATGTGACTATGCCAAACAATGACAACTTTGACAAGCTGTACATCTGGGGAGTTCATCATCCAAGT
>HA_v005_round_19_probe_99
CTACTTCTTGGGGGGAGGTGAATGATGGAGCAACATCTGCCTGTATGGACAATACGGGGACCAATAGTTTCTATCGGAATCTAGTGTGGTTCGTGAAGAAAAATAACAGATATCCAGTAA
>HA_v005_round_19_probe_100
CAAAACGTTCCGGTGACACAGGTGGAAGAACTCGTGCATGGTGGGGTCGATCCGGTCCTATGTGAAACGGAACTAGGGTCACCACTAGTGCTTGATGACTGTTCACTAGAAGGTCTCATT
>HA_v005_round_20_probe_1
GGGTTGGCATGGCAGCAGATAGAGACTCAACCCAAAAGGCAATTGACAAAATAACATCCAAAGTGAATAACATAGTCGACAAAATGAACAAGCAGTATGAAATTATTGATCATGAATTCA
>HA_v005_round_20_probe_2
GCCAACCAAGAAGATCTTTTGGTACTGTGGGGAATTCACCATCCCAATAATGAGGCAGAGCAGATAATGATCTATCAAAACCTAAACACCTATATTTCCGTTGGAACATCAACACTAAAC
>HA_v005_round_20_probe_3
GAAGACTCTCACCGATGATCAAGTAGAAGTGGTTACTGCACAAGAATTGGTAGAGTCACAAAACTTCCCGGAACTCTGTCCGAGCCCTCTCAAACTAATTGACGGTCAGACTTGCGATAT
>HA_v005_round_20_probe_4
TCCGAACATAATGCCTCATCAGGAGTGAGCTCATCATGCCCATACAATGGTAGATCTTCCTTTTACAGGAATGTGGTGTGGTTGATCAAGAAGAATAATTCATACCCAACAATAAAGAGG
>HA_v005_round_20_probe_5
CTTAGAAAGGAGGATGGAGAATCTGAACAAGAAAATGGAAGACGGGTTCCTAGATGTCTGGACTTATAATGTTGAACTTCTGGTTCTCATGGAAAATGAAAGAACCCTAGACTTCCATGA
>HA_v005_round_20_probe_6
TCAGCTTCAATGGGGCTTTCATAGCTCCAGATCGTGTAAGTTTTCTGAGAGGGAAATCTATGGGAATCCAGAGTGGAGTACAGGTTGATGCCAGTTGTGAAGGAGATTGCTATCATAGTG
>HA_v005_round_20_probe_7
AGTTCATTACAGAAAGTTTCACATGGACGGGAGTAACCCAAAATGGAGGAAGTAATGCTTGTAAGAGAGGACCAGTGGGTGGTTTCTTCAGCAGATTGAATTGGCTGACTAAATCTGGAA
>HA_v005_round_20_probe_8
TAATTGAACAGAACGTTCCGGTGACACAAGTGGAAGAACTTGTACATGGTGGAATTGATCCGATCCTGTGTGGAACTGAACTAGGATCACCACTAGTGCTCGATGACTGTTCATTAGAGG
>HA_v005_round_20_probe_9
TGGGAATTCAATCAGAAGCACCAATAGACAATGGTTGTGAGTCTAAATGCTTTTGGAAAGGAGGTTCTATAAATACAAAGCTCCCTTTCCAAAACTTGTCACCAAGAACAGTAGGCCAGT
>HA_v005_round_20_probe_10
AACACTAAACCAGAGATTGGTACCAAAGATAGCCACTAGACCTAAGGTAAACGGGCAAAGTGGAAGAGTGGAGTTCTTTTGGACAATTTTAAAATCAAATGATACAATAAACTTTGAAAG
>HA_v005_round_20_probe_11
TGTTTCGAGATATTTCACAAATGTGACAACAACTGCATTGAGAGCATCCGGAATGGAACTTATGATCATGACATTTACAGAGATGAAGCAATCAACAACCGATTCCAAATTCAAGGAGTC
>HA_v005_round_20_probe_12
TTGAGACTGAAGTTCAGTGGGGTTCTCGAATTCAGTAAATTTGAGGCCTTCACCTCAAGTGGATGGGGAGCAGTTAATTCTGGTGCTGGTGTTACTGCAGCCTGCAAATATTCAGGTAAA
>HA_v005_round_20_probe_13
CTAAGTAAAGCCCCTTTGGATCTAAAGAGTTGCACCATTGAAGGTTGGATTCTTGGAAATCCCCAGTGTGACATCTTGCTTGGGGACCAGAGTTGGTCTTACATAGTGGAGAGGCCTGGA
>HA_v005_round_20_probe_14
CAACAACGAGCATAACAACAGAGGAACTAGATAGGACCTTCAAACCATTGATAGGGCCAAGGCCCCTTGTCAATGGTATAATTGGAAGAATTAATTATTATTGGTCTATACTAAAACCAG
>HA_v005_round_20_probe_15
ATTCGGAACGGGACCTATAATAGAAGAAAGTACAAAGAGGAATCAAGGCTAGGAAGGCAGAAAAGGGAGGGGGTTAAACTGGAATATGAGGGGACTTACAAAATACTTTCCATTTATTAT
>HA_v005_round_20_probe_16
CGAACGACGCAATCAGTTTTGAAAGTAATGGAAATTTCATAGCTCCTGAATATGCATACAAGATTGTTAAGAAAGGGGATTCAGCAATTATAAAGAGTGAACTGGAATATGGTAATTGTG
>HA_v005_round_20_probe_17
ACTGGTAGTCTCCCTGGGGGCAATCAGTTTCTGGATGTGCTCTAATGGGTCTCTACAGTGTAGAATATGTATTTAACATTAGGATTTCAGAAGCATGAGAAAAACACCCTTGTTTCTACT
>HA_v005_round_20_probe_18
GAAGTGACAAGAAAATTGGATCATGCACAAGCCCTTGTATAACCGATAAAGGTTCAATCCAAAGCGATAAACCTTTTCAGAATGTGTCCAGGATTGCTATAGGAAACTGCCCGAAGTATG
>HA_v005_round_20_probe_19
AGTGTGATCAGTTCCTGGAGTTTGAATCTGATTTAATAATTGAGCGAAGGGAAGGAGATGATGTGTGCTATCCTGGGAAATTCACAAATGAGGAGTCATTAAGGCAGATCCTTCGAAGGT
>HA_v005_round_20_probe_20
TTCAATGATTATGAAGAACTGAAACACCTATTGAGCAGAATAAACCATTTTGAGAAAATTGAGATCATCCCCAAAAGTCATTGGTCCAATCATAATACCTCAGGGGTGAGCTCAGCTTGT
>HA_v005_round_20_probe_21
GTATGACTATTCACAATACTCAGAAGAATCAAGACTGAACAGGGAGAAAATAGACGGAGTCAAGTTGGAATCAGTGGGCACTTATCAGATACTATCAATCTATTCAACAGTGGCGAGTTC
>HA_v005_round_20_probe_22
TACCTATGGGGCATGTCCCAAGTATGTTAAACAGAACACCCTAAAATTGGCAACGGGGATGCGGAATGTACCTGAGAAACAGACCAGAGGTCTATTTGGTGCAATAGCAGGATTCATAGA
>HA_v005_round_20_probe_23
GCATCAGAATTCAGAAGGCACTGGACAGGCAGCAGATCTTAAAAGTACTCAAGCTGCCATCGATCAAATCAATGGAAAATTGAATCGAGTAATCGAGAAAACAAATGAGAAGTTTCATCA
>HA_v005_round_20_probe_24
GTTGTTGGTCTCCCTGGGGGCAATCAGTTTCTGGATGTGTTCTAATGGGTCATTGCAATGCAGAGTGTGCATTTAAGGCTGGAATTTCAGAATATATGGAAAAACACCCTTGTTTCTACT
>HA_v005_round_20_probe_25
CGTGCATGGTCAGGTCAGTCCGATCCTATGCAGTACAGAACTGGGATCACCCCTGGTGCTTGACGATTGCTCCCTGGAGGGCTTGATTCTAGGCAATCCCAAATGCGATCTTTACCTGAA
>HA_v005_round_20_probe_26
ACAAGCGGAGAGCAAATGCTGATAATTTGGGGAATACATCATCCCAATAATGATGAGGAGCAAAGAAACCTGTACCAGAATGTAGGGACATATGTTTCTGTAGGCACCTCAACATTAAAT
>HA_v005_round_20_probe_27
TGGTTGCTTTGAGTTCTACCACAAGTGTGACGATGAATGCATGGAAAGTGTGAAGAATGGCACATACGACTATCCCAAGTATTCAGAAGAGTCCAAACTGAATCGAGAAGAAATAGATGG
>HA_v005_round_20_probe_28
GGAGCAGCAACAGCTGGTATAAAAGAAGGAGGATGGCAAGTAGTGGATGGTGGTTGGTATGGGTACCACCATAGCAACAACCAGGGAATTGGGTACCCTGCAAACAAAAAATCCACTCAA
>HA_v005_round_20_probe_29
TACTTTCCATTTATTATACTGTCGCCTCATCTCTTGTGCCTGCAATGCGGTCCTTTGCCTTCTTATTCTGGGCCATGTCAAATTTATCATGCAGGTGCGACATGTGTATATAATTAGGCC
>HA_v005_round_20_probe_30
TATCAAATTCTTGGAGCTTATAGTACGGTATCGAGCGGTCTAGTTCTGGTAGGGCTGATCCTGGCAATGGGTCAGGGGATGAGTTCAAATAGTTCAATGCAGAGCAGGATACGTATATAA
>HA_v005_round_20_probe_31
CCTCCAACTGCCAATGAGCAGCAAAGTATATATCAGAACGCTGACGCATATGTTTCAGTTGGATCGTCGAAATACAACCGAAGATTCACTCCGGAGATAGCAGCTAGACCTAAAGTTAGA
>HA_v005_round_20_probe_32
AGGAGCTAGGTAATGGTTGTTTCGAGTTCTATCATAAATGTGATAATGAATGTATGGAAAGTGTAAGAAATGGGACGTATGACTATCCCCAGTATTCAGAAGAGGCAAGATTAAAAAGGG
>HA_v005_round_20_probe_33
CAGGAACTTTCAACTATTATGAAGAACTGAAGCATTTAATGAGCAGCACAAACCAACTTGAGAAAATTCAGATATTCCCTAGGGGCTCCTGGCCCGATCATGACGCCTCATCAGGAGTGA
>HA_v005_round_20_probe_34
TTGGATGAAGATTTACTGGGTCCTAATGCATCCAGGAGAATCAATAACCTTTGAAAGCAATGGAGGATTGTTGGCCCCAAGATATGGTTATATAATCGAGGAGTATGGAAAAGGAAGAAT
>HA_v005_round_20_probe_35
TGTCAATGGGACATGTTACCCTGGAAATGTAGAGAATCTGGAAGAACTCAGGGCCCTCTTCAGTTCTGCTAATTCCTATCAAAGGATCCAGATCTTCCCAGACAGAGTTTGGAATGTGAC
>NA_v005_round_1_probe_1
TCGGTGAAACAAGATATAGTAGCAATAACTGATTGGTCAGGATATAGCGGGAGTTTTGTCCAGCATCCGGAACTGACAGGATTAGACTGCATAAGACCTTGCTTCTGGGTTGAGTTAATC
>NA_v005_round_1_probe_2
GTTCATGGTCTAAAAGCATCCTCAGAACTCAGGAGTCAGAATGCGTTTGCATCAATGGAACTTGTACAGTAGTAATGACTGATGGAAGTGCATCAGGAAGGGCTGATACTAGAATACTAT
>NA_v005_round_1_probe_3
TCAAAATTTGGAGTATCAAATAGGATATATATGCAGTGGAGTTTTCGGAGACAATCCACGCCCCAATGATGGAACAGGTAGTTGTGGTCCGGTGTCCCTTAACGGGGCATATGGGGTAAA
>NA_v005_round_1_probe_4
GTGAGGCTCCCTCCCCATATAACTCGAGGTTTGAGTCTGTTGCTTGGTCAGCAAGCGCTTGCCATGATGGCACCAGTTGGTTGACAATTGGAGTTTCTGGTCCAGACAATGGGGCTGTGG
>NA_v005_round_1_probe_5
GCACAGTTAAAGACCGGAGCCCCTATAGAACTCTAATGAGTGTAGAAATAGGGCAATCACCCAATGTGTACCAGGCAAGGTTTGAGGCAGTAGCGTGGTCAGCTACTGCATGTCATGATG
>NA_v005_round_1_probe_6
CCCCATTAGCGGATGGGCTGTATACAGTAAGGACAACAGTATAAGGATCGGTTCCAGGGGGGATGTGTTTGTTATAAGAGAGCCGTTCATCTCATGCTCCCACTTGGAATGCAGAACTTT
>NA_v005_round_1_probe_7
GAGAGGTCATGTTTTTGTCATAAGGGAACCATTTGTTTCTTGCTCGCCAACAGAGTGCAGGACGTTCTTCCTTACTCAAGGTTCCCTACTCAATGACAAACACTCTAATGGCACAGTTAA
>NA_v005_round_1_probe_8
TCATGCACTAGCCCTATGGGAAATCAGGGGTATGGAGTTAAGGGATTTGGATTCAGGCAGGGCAATGATGTATGGATGGGAAGGACCATTAGCAGAACGTCAAGATCAGGGTTTGAAGTC
>NA_v005_round_1_probe_9
AAATGGCTCTTGCTTTACTGTAATGACAGATGGACCAAGTAATGGACAGGCATCATATAAGATCTTCAAAATAGAAAAAGGGAAAGTAGTTAAATCAGTCGAATTGAATGCTCCTAATTA
>NA_v005_round_1_probe_10
GGCGTTCAAAGCCAAGCAGGGGAAAATAATTGGGCAAGCTGAAATCAGTTTCAATGGAGGCCATATAGAAGAATGCTCATGCTACCCCAATGAAGGTAAAGTGGAATGTGTTTGTAGGGA
>NA_v005_round_1_probe_11
GATGGTCCAGCACTTCATGCCATGACGGCATCTCAAGAATGTCGATCTGCATGTCAGGACCTAATAACAATGCTTCGGCAGTGGTCTGGTACAATGGAAGGCCAGTCACCGAAATTGCTT
>NA_v005_round_1_probe_12
CATGTCATGATGGGAAGAAATGGATGACAATTGGAGTAACGGGCCCTGACGCCAAAGCAGTGGCAGTGGTGCATTATGGGGGAATCCCTACTGATGTAATCAATTCCTGGGCAGGAGATA
>NA_v005_round_1_probe_13
TATTCTGGTATATTCTCTGTTGAAGGCAAAATCTGCATCAACAGGTGTTTTTATGTGGAGTTGATAAGAGGGAGACCACAGGAGACCAGAGTGTGGTGGACTTCAAATAGCATCATTGTA
>NA_v005_round_1_probe_14
CCCGGAAGCGGGAACTGTGATGCACCGATAACAGGAGGGAGCCCAGATCCTGGCGTAAAAGGATTTGCATTCTTAGATGGAGGGAATTCCTGGTTGGGAAGGACCATAAGCAAAGATTCA
>NA_v005_round_1_probe_15
CTTTCACACTACCAGTGGAGTTAACAAAAAGAAATTGTCTGGTTCCATGTTTTTGGGTTGAGATGATAAGGGGGAAGCCGGAAGAAAAGACGATATGGACCTCAAGTAGCTCCGTTGTGA
>NA_v005_round_1_probe_16
CCGAAATTGCTTCATGGGCAGGAAATATATTAAGGACTCAGGAATCGGAATGTGTATGCCATAATGGAATATGCCCTGTGGTGATGACGGATGGCCCAGCCAATAACAGAGCAGAAACAA
>NA_v005_round_1_probe_17
GATCAGAATAGGGGAGGATGCCCACATCCTTGTCACAAGAGAACCATATCTCTCATGTGGACCACACGAGTGCAGAATGTTTGCCCTCAGCCAAGGTACCACACTAAGGGGTCGGCATGC
>NA_v005_round_1_probe_18
ACAGAGCAGAAACAAAAATAATTTATTTCAAGGAGGGAAAAATACAGAAAATAGAGGAACTGACAGGAAGTGCACAGCATATAGAAGAATGCTCGTGCTATGGAGCAGAAGAGGTGATTA
>NA_v005_round_1_probe_19
CAGAAGAGGTGATTAAATGCATTTGCAGGGACAATTGGAAAGGCGCAAATAGACCAGTAATCACCATAAACCCAATAACAATGACTCATACGAGCAAATACTTGTGTTCAAAGATCCTAA
>NA_v005_round_1_probe_20
TTCAATTCAAACAGGGAATCAACACCAAGCTGAACCAATCAGAAATACTAATTTTCTTACTGAGAACGCTGTGGCTTCAGTAACATTAGCGGGCAATTCATCTCTTTGCCCCATTAGAGG
>NA_v005_round_1_probe_21
AATTTGCACTTGGGCAGGGAACCACCCTGAAAAACAATCATTCAAATGGCACTACGCATGATAGAATTCCTCACAGAACTCTTTTAATGAATGAGTTAGGTGTCCCATTTCATTTGGGAA
>NA_v005_round_1_probe_22
TCAGGATACTCAGGAGCGTTCATCGATTATTGGGCTGATAGAGAATGCTTCAATCCTTGCTTCTATGTGGAATTGATCAGAGGCAGGCCAAAAGAGAGTAGTGTATTGTGGACGTCCAAT
>NA_v005_round_1_probe_23
CTTCATTTCAAGGTAGGAGACACACCAGAAACAGGATCCCCTAGTACCAATGAGACAAACTCCACAACCACAATAATCAACTACAACACCCAAAACAACTTCACAAATGTGACCAACATT
>NA_v005_round_1_probe_24
ATGGGGCTGTGGCTGTATTGAAATACAATGGCATAATAACAGACACTATCAAGAGTTGGAGAAACAACATATTGAGAACGCAAGAGTCTGAATGTGCCTGCATGAATGGTTCTTGCTTTA
>NA_v005_round_1_probe_25
CAGGGTTTGAAGTCCTGAAAGTCAGAAATGGCTGGATACAAAACAGTAAAGAGCAGATCAAAAGGCAAATTGTGGTCGATAACTTAAATTGGTCAGGATACAGTGGTTCTTTCACACTAC
>NA_v005_round_1_probe_26
CCCCAATGATGGAACAGGCAGTTGTGGTCCAGTGTCCCCTAACGGGGCATATGGGATAAAAGGGTTTTCATTTAAATACGGCAATGGTGTTTGGATCGGGAGAACCAAAAGCGCTAATTC
>NA_v005_round_1_probe_27
TGTTTGTAGGGACAACTGGACTGGAACCAACAGACCAGTGTTGGTAATTTCTCCAGACTTGTCTTACAGAGTCGGATACTTGTGTGCAGGTCTCCCCAGTGACACCCCAAGAGGAGAAGA
>NA_v005_round_1_probe_28
ATGTGTTTGCAGAGACAATTGGAAGGGCTCCAATAGACCCGTGCTATATATAAATGTGGCAGATTATAGTATTGATTCCAGTTATGTGTGCTCAGGACTTGTTGGCGACACACCAAGAAA
>NA_v005_round_1_probe_29
GGGCAGGAGATATTCTAAGAACTCAGGAATCATCATGCACTTGCATTCAAGGTGAATGTTTTTGGGTAATGACAGATGGACCAGCAAACAGACAAGCGCAATACAGGGCGTTCAAAGCCA
>NA_v005_round_1_probe_30
CCCTGGAAATGGAAATAATGGGAATTGCAATGAAACAGTCATCAGGGAATACAATGAAACAGTAAGGATTGAGAAGGTAACACAATGGCACAATACCAATGTCATTGAGTATATAGAAAG
>NA_v005_round_1_probe_31
CAAGTGTGCATAGCATGGTCTAGTTCAAGCTGCTATGATGGGAAAGCATGGTTACATATTTGTGTTACTGGGGATGATAAAAATGCTACTGCCAGTATCATTTATGATGGAATGCTTGTT
>NA_v005_round_1_probe_32
GAAAGCCAGAGGAAAAGACTATATGGACCTCAAGTAGCTCCATTGTGATGTGTGGAGTAGACCATGAGATTGCCGACTGGTCATGGCACGATGGAGCTATTCTTCCTTTTGACATCGATA
>NA_v005_round_1_probe_33
ACAAGGGAGCCTTATGTTAGCTGCGATAATGACAATTGCTGGTCCTTTGCTCTCGCACAAGGAGCATTGCTAGGGACTAAACATAGCAATGGGACCATTAAAGACAGAACACCATATAGG
>NA_v005_round_1_probe_34
GGCCCAGTGTCTTCTAATGGGGCATATGGGGTAAAGGGGTTTTCATTTAAATACGGTAATGGTGTTTGGATAGGAAGAACTAAAAGCACTAGCTCAAGGAGTGGGTTTGAGATGATTTGG
>NA_v005_round_1_probe_35
GTTGAGTTAATCAGGGGGCGGCCAAAAGAAGGCACAATTTGGACTAGTGGGAGCAGCATATCCTTTTGTGGTGTAAATAGTGACACTGTGAGTTGGTCTTGGCCAGACGGTGCTGAGTTG
>NA_v005_round_1_probe_36
ACCATATAGGTCTCTAATCCGATTCCCAATAGGAACAGCTCCAGTACTGGGAAATTACAAGGAGATATGCATTGCTTGGTCGAGCAGCAGTTGCTTTGATGGGAAAGAGTGGATGCATGT
>NA_v005_round_1_probe_37
AGCAAAGATTCAAGATCAGGGTATGAGATGCTAAAAGTTCCGAATGCGGAAACAGACAATCAATCCGGTCCAGTTGCACATCAGGTAATAGTGAACAATCAAAACTGGTCAGGATACTCA
>NA_v005_round_1_probe_38
CACTCAAATGGCACAACACATGATAGAAGTCCCCATAGAACCCTTTTAATGAACGAGTTGGGTGTTCCATTTCATTTGGGAACCAAACAAGTGTGCATAGCATGGTCCAGCTCAAGCTGC
>NA_v005_round_1_probe_39
GAATGCAGAACTTTCTTTTTGACTCAGGGAGCTTTGCTGAATGACAAGCACTCCAATGGGACAGTCAAAGACAGAAGCCCTCACAGCACATTAATGAGTTGTCCTATAGGTGAGGCTCCT
>NA_v005_round_1_probe_40
TGACCAACATTGTGTTAATTAAAGAAGAAAACAAAGTGTTCACAAACCTTTCTAAGCCCTTGTGTGAAGTAAACTCATGGCACATTCTATCTAAGGACAATGCGATCAGAATAGGGGAGG
>NA_v005_round_1_probe_41
ATGATAAAAATGCTACTGCTAGTATCATTTATGATGGGATGCTGGTTGACAGTATTGGTTCATGGTCCAAAAACATCCTAAGAACCCAGGAGTCAGAATGCGTTTGTATCAATGGAACTT
>NA_v005_round_1_probe_42
GCAATGGTGTTTGGATTGGGAGAACCAAAAGCACTAATTCCAGGAGCGGCTTTGAGATGATTTGGGACCCAAATGGGTGGACTGGAACGGACAGTAGCTTTTCGGTGAAGCAAGATATCG
>NA_v005_round_1_probe_43
ATGGGGCTGTGGCTGTATTGAAATACAAAGGCATAATAACAGACACTATCAAGAGTTGGGGGAATAACATACTAAGGACTCAAGAGTCTGAATGTGCATGTGTAAATGGCTCTTGCTTTA
>NA_v005_round_1_probe_44
GTCGGCATGCAAATGGGACTATACATGACAGAAGCCCGTTTAGAGCATTAATAAGTTGGGAAATGGGGCAAGCACCGAGTCCATACACTGTCAGAATAGAATGTGTTGGATGGTCCAGCA
>NA_v005_round_1_probe_45
GAAAGGACATACTAAGGACCCAGGAGTCTGAATGTCAATGCATTGACGGGACTTGTGTTGTTGCTGTCACAGATGGCCCTGCTGCTAATAGTGCAGATCACAGGGTTTACTGGATACGGG
>NA_v005_round_1_probe_46
CAGTCGAATTGGATGCTCCTAATTACCACTATGAGGAATGCTCCTGTTACCCTGATGCCGGCGAAATCACATGTGTGTGCAGGGATAATTGGCATGGTTCAAATCGGCCATGGGTGTCCT
>NA_v005_round_1_probe_47
AATGCAGGACTTTCTTTTTGACTCAGGGAGCCTTACTGAATGACAAGCATTCCAACGGGACTGTCAAAGACAGGAGCCCTCACAGAACACTAATGAGTTGTCCTGTGGGTGAGGCTCCCT
>NA_v005_round_1_probe_48
AACTGGTCTGGTTATTCTGGCATTTTTTCTGTTGAAGGCAAAAGCTGCATCAATAGGTGTTTTTATGTGGAGTTGATAAGAGGGAGGCCGCAAGAGGCTAGAGTATGGTGGACCTCAAAC
>NA_v005_round_1_probe_49
ATGTGGACATTGATATTTACTGTATATGTAGGGACAATTGGAAAGGTTCTAATAGACCTTGGATGAGAATCAACAACGAGACTATACTGGAAACAGGGTATGTGTGCAGTAAATTTCACT
>NA_v005_round_1_probe_50
TGTTGCAGAAATTAACACATGGGCCCGAAACATACTAAGAACACAAGAATCTGAATGCGTATGCCACAACGGTGTATGCCCAGTGGTGTTCACAGATGGGTCTGCCACTGGACCTGCAGA
>NA_v005_round_1_probe_51
GGTAATGGTGTTTGGATCGGGAGAACCAAAAGCACTAATTCCAGAAGCGGTTTTGAAATGATTTGGGATCCAAATGGGTGGACTGGAACAGACAGTGAATTTTCGGTGAAACAAGATATA
>NA_v005_round_1_probe_52
ATGAATCCAAATCAGAAGATAATAACCATTGGATCAGTCTGTATGATAATTGGAATAGTTAGCTTAATGTTACAGATTGGGAACATGATCTCAATATGGGTCAGTCATTCAATTCAAACA
>NA_v005_round_1_probe_53
CATAGAGAAGGAAAGTTGTCCTAAAGTAGCAGAATACAAGAATTGGTCAAAACCGCAATGTCAAATTACAGGGTTCGCCCCTTTCTCCAAGGACAACTCAATTAGGCTTTCTGCAGGTGG
>NA_v005_round_1_probe_54
GGTTGAGCTGATCAGAGGAAGACCCAAGGAGAATACAATCTGGACTAGTGGGAGCAGCATTTCCTTTTGTGGAGTAAATAGTGACACTGTGGGTTGGTCTTGGCCAGACGGTGCTGAGTT
>NA_v005_round_1_probe_55
TGGACAGAGACAGACAGCAGTTTCTCTGTGAAACAAGATATTGTAGCAATAACTGATTGGTCAGGATATAGCGGGAGTTTTGTTCAGCATCCAGAACTGACTGGGTTGGATTGCATGAGG
>NA_v005_round_1_probe_56
ATGAATCCAAATCAGAAAATAATAACCATTGGGTCAGTATCCTTAGGATTGGTAGTCCTTAATATTCTCCTACATATAGTTAGCATTACAGTAACAGTGTTGGTTCTCCCTGGAAATGGA
>NA_v005_round_1_probe_57
GTGAAGATGAATCCAAATCAGAAGATAATATGCATCTCAGCAACAGGAATGACACTATCCGTAGTAAGTCTGCTAATAGGATTGGCCAACCTGGGGCTGAACATTGGGCTTCATTTCAAG
>NA_v005_round_1_probe_58
ACTACATTTCAGGCAGAATGAATGCAGTAACCCATCGAATAATCAAGTGATGCCATGTGAACCAATCATAATAGAGAGGAACACAGTGCATTTGAATAGCACTACCATAGAGAGGGAAAT
>NA_v005_round_1_probe_59
CAGAGGGAAACACTCAAACGGAACAATACACGATAGGTCCCAGTATCGCGCCCTGATAAGCTGGCCACTATCATCACCGCCCACAGTATACAACAGCAGAGTGGAATGCATTGGGTGGTC
>NA_v005_round_1_probe_60
GAGCTCTTATAAGTTGGGAAATGGGTCAGGCACCCAGTCCATATAATACTAGGGTCGAATGCATAGGATGGTCAAGCACGTCATGCCATGATGGCATATCAAGGATGTCAATATGCATAT
>NA_v005_round_1_probe_61
TCCTCTAACGGGGCATATGGGGTGAAAGGGTTCTCATTTAAATATGGCAATGGTGTCTGGATCGGGAGGACCAAAAGCACCCATTCCAGGAGCGGCTTTGAAATGATTTGGGATCCAAAC
>NA_v005_round_1_probe_62
GCAGCAACTGCAGGGATCCTAACAATGAGAGAGGGAACCCAGGGGTGAAAGGGTGGGCATTTGACAATGGGAATGATGTTTGGATGGGAAGAACAATCAGCAAAGATTCGCGCTCAGGTT
>NA_v005_round_1_probe_63
CAAACGGTACAATACATGATAGGATCCCACACCGAACCCTTTTAATGAGTGAATTGGGTGTTCCGTTTCATTTGGGAACCAAACAAGTGTGCATAGCATGGTCCAGCTCAAGTTGCCATG
>NA_v005_round_1_probe_64
GAGGAGTGCTCCTGTTATCCTGATGCCGGCGAAATCACATGTGTGTGCAGGGATAATTGGCACGGATCAAACAGGCCATGGATATCTTTCAATCAAAATTTGGAGTATCAAATAGGATAT
>NA_v005_round_1_probe_65
TCAGCACGTTGAGGAATGCTCTTGTTACCCCCGGTATCCTGAAGTTAGGTGTGTCTGCAGAGACAATTGGAAGGGCTCCAATAGGCCCATTCTATATATAAATATGGCTGATTATAGCAT
>NA_v005_round_1_probe_66
GCGGAAAGGCCCTTCAAGCCTCCACTACCGCTGTGCCCCTTCAGAGGATTCTTCCCTTTTCACAAGGACAATGCAATACGGCTGGGTGAGAACAAGGACGTCATAGTCACAAGGGAGCCT
>NA_v005_round_1_probe_67
AGTGGTTTTGAGATGTTGAAGATACCTAATGCTGAGACAGATCCAAATTCTAGAATCACTGAGAGGCAAGAAATAGTTGACAACAACAATTGGTCAGGATACTCAGGGAGTTTCATTGAC
>NA_v005_round_1_probe_68
CCTTACTTGTCCTGTGATCCACAAGGATGCAGGATGTTTGCTCTGAGTCAAGGCACAACACTCAGAGGGCGACATGCGAATGGAACCATACATGATAGGAGCCCATTTCGAGCTCTTATA
>NA_v005_round_1_probe_69
TGTATTGTGGACATCAAATAGTATAGTAGCGCTTTGTGGATCCAAGGAGCGATTGGGATCTTGGTCATGGCATGATGGGGCTGAAATCATCTACTTTAAGTAGAAAAGATTTTGGAAAAA
>NA_v005_round_1_probe_70
TTTCTCAACTTGGCCAAGCCGCTATGTGAAGTCAACTCATGGCACATTCTGTCGAAAGACAATGCAATAAGAATAGGTGAGGATGCTCATATACTGGTCACAAGGGAACCTTACTTGTCC
>NA_v005_round_1_probe_71
ATTGGGTGGTCAAGTACTAGTTGCCATGATGGCAAATCCAGGATGTCAATATGTATATCAGGACCAAACAACAATGCATCTGCAGTAATTTGGTACAACAGAAGGCCTGTTGCAGAAATT
>NA_v005_round_1_probe_72
CTCAAGGAGCGTTGCTGAATGATAAACACTCCAATGGGACTGCCAAAGACAGAAGCCCTCACAGAACATTAATGAGTTGTCCTGTGGGTGAGGCTCCCTCCCCGTATAACTCAAGATTTG
>NA_v005_round_1_probe_73
GTATATAGAAAGATCAGAGGATGATCGTTTCATGAACAATACAGAAGCATTGTGTGATGCTAAGGGTTTCGCACCCTTTTCCAAAGACAACGGAATAAGAATTGGATCGAGAGGTCATGT
>NA_v005_round_1_probe_74
AATATGCATATCAGGACCGAATAACAATGCATCAGCAGTGGTGTGGTACAGGGGGAGACCAGTAACAGAAATCCCATCATGGGCAGGGAACATTCTTAGGACTCAAGAATCAGAATGTGT
>NA_v005_round_1_probe_75
GTCTGCAGAGACAATTGGAAAGGTTCAAATAGACCCGTTATAGATATAAGTATGGCAGATTATAGCATTGATTCTAGTTATGTGTGCTCAGGGCTTGTTGGAGACACACCAAGAAACGAT
>NA_v005_round_1_probe_76
CTATTCAGGTAGCTTTATTGTCAAAGCCAAAGACTGTTTCCAGCCCTGTTTTTATGTCGAGCTTATACGAGGGAGGCCCAACAAGAATGATGATGTCTCTTGGACAAGCAATAGTATAGT
>NA_v005_round_1_probe_77
AAGGCCAAAGGAGACTAGAGTGTGGTGGACTTCAAATAGTATCATTGTATTTTGTGGAACTTCAGGTACCTATGGAACAGGCTCATGGCCTGATGGGGCGAATATCAATTTCATGCCTAT
>NA_v005_round_1_probe_78
CTGGACCTGCAGAAACAAGAATATACTACTTCAAAGAGGGGAAAATATTGAAATGGGAATCTCTGACTGGAACTGCTAAGCATATTGAAGAATGCTCATGTTACGGGGAACGAACAGGAA
>NA_v005_round_1_probe_79
TGGACAAGTAATAGTATAGTTACTTTCTGTGGACTAGACAATGAACCTGGATCGGGAAATTGGCCAGATGGTTCTAACATTGGGTTTATGCCCAAGTAATAGAAAAAAGCACCTTGTTTC
>NA_v005_round_1_probe_80
CAGCATATAGAGGAATGTTCCTGTTATCCCCGATATCCAGATGTTAGATGTGTTTGCAGAGATAACTGGAAGGGCTCTAATAGACCCGTCATAGATATAAATATGGCAGATTACAGCATT
>NA_v005_round_1_probe_81
GGCAAGTCATAGTTGACAGTGACGACTGGTCTGGGTATTCCGGCATCTTCTCTGTTGAAGGCAAAGAATGCATCAACAGGTGTTTTTATGTGGAGTTGATAAGAGGGAGACCGCAGGAAC
>NA_v005_round_1_probe_82
ACAGCTTCAAGGTCTGGATACGAAATGCTAAAGGTGCCAAATGCATTGACAGATGATAGATCAAAGCCCATTCAAGGTCAGACAATAGTATTAAACACTGACTGGAGTGGTTACAGTGGA
>NA_v005_round_1_probe_83
TGGTAGATCAGGCTTTGAAATCATCAAAGTTACAGAGGGGTGGATTAACTCTCCCAACCATGCCAAATCAATTACACAAACACTGGTGTCCAACAATGATTGGTCAGGCTATTCAGGTAG
>NA_v005_round_1_probe_84
TAGCTCCAGCAGCAGCAACTGCAGAGACCCTAATAATGAAAGAGGGGCCCCAGGAGTGAAAGGGTGGGCCTTTGACGATGGGAATGACATTTGGATGGGACGAACAATCAAAAGTGGTTC
>NA_v005_round_1_probe_85
AGTAAGAATTGGAGAGAACTCAGACGTTTTAGTCACAAGAGAACCCTATGTTTCATGCGACCCAGATGAATGCAGGTTCTATGCTCTCAGCCAAGGGACAACAATCAGAGGGAAACACTC
>NA_v005_round_1_probe_86
TTTCAAGCAAAATGAATGCAGCATCCCCCCAAACAATCAAGTGGTGCCATGTGAACCAATCATAATAGAAAAGAACATAACAGAGATAGTGTATTTGAATAACACTACCATAGAAAAAGA
>NA_v005_round_1_probe_87
AAGACCTTGTTTCTGGGTTGAGCTAATCAGAGGGCGGCCCAAAGAGAGCACAATTTGGACTAGTGGGAGCAGCATATCTATATATTGTGTAAATAGTGACACTGCGGGTTGGTCTTGGCC
>NA_v005_round_1_probe_88
TCAAGCTGCCATGATGGGAAAGCATGGTTACATGTTTGTGTCACTGGGGATGATAGAAATGCGACTGCTAGCATCATTTATGATGGGATGCTTACCGACAGTATTGGTTCATGGTCTAAA
>NA_v005_round_1_probe_89
ATGAATCCAAATCAGAAAATAATAACAATTGGCTCTGTCTCTCTGACCATTGCAACAGTATGTTTCCTCATGCAGATTGCCATCTTAGCAACGACTGTGACATTGCATTTCAAGCAAAAT
>NA_v005_round_1_probe_90
TGCCCCATTAGAGGATGGGCCGTACACAGTAAAGACAACAGTATAAGGATTGGGTCCAAGGGGGATGTGTTTGTAATTAGGGAGCCGTTTATCTCATGCTCCCATATGGAATGCAGGACT
>NA_v005_round_1_probe_91
AGCGAGGTAATGTGTGTATGCAGAGACAATTGGCATGGTTCAAATAGACCATGGGTGTCCTTCAATCAGAATCTAGAATATCAAATAGGATACATATGCAGCGGAGTTTTTGGAGACAAC
>NA_v005_round_1_probe_92
CTCCTTTCTCAAAGGACAACTCAATTAGGCTTTCTGCAGGTGGAGATATCTGGGTGACAAGAGAACCTTATGTGTCGTGCGGTCTCCGCAAATGTTATCAATTTGCCCTTGGACGGGAAA
>NA_v005_round_1_probe_93
GACGGGAATGATGTTTGGATGGGACGGACAATCAAAAATGGTTCACGCTCAGGTTATGAGACCTTTAGGGTCGTCAATGGTTGGACCATGGCTAATTCAAAGTCACAGATAAATAGGCAA
>NA_v005_round_1_probe_94
GAATGCTCCTAATTATCACTATGAGGAATGCTCCTGTTATCCTGATTCTGGCGAAATAATATGTGTGTGCAGGGACAATTGGCACGGCTCAAATAGGCCATGGGTATCTTTCAATCAGAA
>NA_v005_round_1_probe_95
AGTAAGAATTGGGGAGAACTCAGATGTTCTAGTAACGAGAGAGCCCTATGTCTCCTGTGATCCGGATGAGTGCAGGTTCTATGCTCTCAGCCAAGGAACAACGATTAGAGGGAAACACTC
>NA_v005_round_1_probe_96
TCTGCTGGTGGGGACATTTGGGTAACAAGAGAACCTTATGTGTCATGCAGTCCCGGCAAATGTTATCAGTTTGCACTTGGGCAGGGGACCACGCTGAACAACAAACACTCAAACGGTACA
>NA_v005_round_1_probe_97
GCTTTCTGCAGGTGGGGATATTTGGGTGACAAGAGAACCTTATGTGTCGTGCGGTCTTAGTAAATGTTACCAATTTGCACTTGGGCAGGGAACCACTTTGAACAACAAACACTCAAATGG
>NA_v005_round_1_probe_98
CCTGGGCAGGGGACATTCTGAGAACTCAGGAATCATCATGCACCTGCATTCAAGGTGAGTGTTATTGGGTAATGACGGATGGACCAGCAAACAGGCAAGCACAATACAGAATTTTCAAAG
>NA_v005_round_1_probe_99
GGTTACAGTGGATCTTTCATGGACTACTGGGCTGAGGGGGACTGCTATCGAGCGTGTTTTTACGTAGAGTTGATACGTGGAAGACCCAAGGAGGATAAAGTGTGGTGGACCAGCAATAGC
>NA_v005_round_1_probe_100
GACACTATCAGGAGTTGGAGGAAGAACCAACTGAGAACTCAAGAGTCTGAATGTGCATGTGTAAATGGCACTTGCTTTACTGTAATGACTGATGGACCGAGCAATGGGCAAGCATCATAT
>NA_v005_round_2_probe_1
GTCATACATGAGAAAATAGGAGACCATCAAATAGTGACCCATCCAACAATAACGACCCCTGCAGTACCGAACTGCAGTGACACTATAATAACATACAATAATACTGTGATAAACAACATA
>NA_v005_round_2_probe_2
AGGCAATTCCTCTCTCTGCCCCATCAGTGGATGGGCTATATACAGCAAGGATAACGGTATAAGAATAGGTTCCAAGGGAGATGTATTTGTTATCAGAGAGCCTTTTATCTCATGCTCTCA
>NA_v005_round_2_probe_3
GGACTGCATCTAAAACCGGGCTGCAATTGCTCACACTCACAACCTGAAACAACCAACACAAGCCAAACAATAATAAACAACTATTATAATGAAACAAACATCACCAACATCCAAATGGAA
>NA_v005_round_2_probe_4
AGCACTAGTTGCCATGACGGCATCGGACGGATGACCATTTGTGTGCAGGGAAATAATGATAACGCAACAGCTACAGTTTACTATGACCGAAGGCTCACTACCACAATAAAAACATGGGCA
>NA_v005_round_2_probe_5
CAAGAGCCACCCTGAAACATGCAATCAAAGTGTCATTACCTACGAAAACAATACTTGGGTGAATCAAACATACCTTAACATAAGTAATACCAATTTAATTGCAGAACAGACTGTAGCTCC
>NA_v005_round_2_probe_6
TCTCATGCTCTCACTTGGAGTGCAGGACCTTCTTTCTAACTCAAGGGGCCTTGTTGAATGACAAGCATTCTAATGGCACCGTTAAAGACAGAAGCCCCTATAGAACCCTAATGAGCTGCC
>NA_v005_round_2_probe_7
TTGCCTGGTCAAGTAGCAGTTGCTTCGATGGAAAGGAATGGATGCATGTTTGCATGACTGGGAACGACAATGATGCGAGCGGCCAAATAATATATGCAGGGAAAATGACAGACTCCATTA
>NA_v005_round_2_probe_8
CATCGACTACTGGGCAAACAAAGAATGCTTCAATCCCTGCTTTTATGTGGAACTAATCAGAGGGAGGCCCAAAGAGAGTAGTGTACTGTGGACTTCAAATAGCATAGTAGCTCTCTGTGG
>NA_v005_round_2_probe_9
GATTTTCATACCTGGATGGAGGTAATACTTGGCTAGGAAGAACAATAAGCACAGCTTCCAGATCAGGATATGAGATGCTAAAGGTACCAAATGCATTGACCGACGATAGGTCAAAACCCA
>NA_v005_round_2_probe_10
CATCTAAAACCGAGCTGCAATTGCTCACACTCACAACCTGAAGCAACCAATGCGAGCCAAACAATAATAAACAACTATTATAATGAAACAAACATCACCCAAATAAGTAACACCAACATC
>NA_v005_round_2_probe_11
TCAAAGGTGACTTGTGTATGCAGGGACAACTGGCAAGGAGCCAATAGACCAGTGATTGAAATAGATATGGACGCCATGGAGCATACAAGTCAATATCTATGTACAGGAGTTCTCACTGAC
>NA_v005_round_2_probe_12
TACTGGGATGAAAGCAGTGAGTGCTACAACCCCTGTTTCTATGTTGAATTAATAAGAGGAAGGCCAGAAGAAGCCAAATATGTTTGGTGGACGAGCAACAGCTTAGTTGCACTATGTGGA
>NA_v005_round_2_probe_13
GGTCAAAACCCACTCAAGGCCAAACAATTGTATTAAACACTGACTGGAGTGGCTACAGTGGATCCTTCATGGACTATTGGGCTGAAGGGGAATGCTACCGAGCGTGTTTTTACGTGGAGT
>NA_v005_round_2_probe_14
GAGATGAATCCAAATCAGAAGATAATAACAATCGGGGTAGTGAATACCACTCTGTCAACGATAGCCCTTCTCATCGGAGTGGGAAACTTAGTTTTCAACACAGTCATACATGAGAAAGTA
>NA_v005_round_2_probe_15
GGAGCTTTCACCATCCCAATCACAATGACTAGTAAACAATGCTTAGTTCCATGTTTCTGGCTGGAAATGATAAGAGGAAAGCCAGAAGAGAGGACAAGCATTTGGACCTCTAGTAGCTCC
>NA_v005_round_2_probe_16
CGAAATGTTAAAGGTCCCAAATGCAGAAACCGACACTCAATCAGGGCCAACCTCATACCAGCTGATTGTCAACAACCAAAATTGGTCAGGGTACTCAGGGGCATTCATAGACTACTGGGC
>NA_v005_round_2_probe_17
GTATAAGGATAGGTTCCAAGGGAGACGTATTTGTCATCAGAGAGCCATTTATTTCGTGTTCTCACTTGGAATGCAGGACTTTCTTTCTGACTCAAGGGGCCTTGTTGAATGACAAACATT
>NA_v005_round_2_probe_18
GCCAATAACAGGAGGTAGCTCAGACCCAGGGGTAAAAGGGTTTGCATTCCTAGACGGGGAGAATTCATGGCTTGGAAGGACAATTAGCAAAAACTCCAGATCAGGCTACGAAATGTTAAA
>NA_v005_round_2_probe_19
GATAAACATTCCAACAATACAGTAAAAGATAGGAGTCCTTACCGTGCATTGATGAGTGTGCCATTAGGATCTTCACCCAATGCTTATCAGGCCAAGTTTGAGTCTGTTGCATGGTCGGCC
>NA_v005_round_2_probe_20
CAGACTCCATTAAATCATGGAGAAAGGATATACTAAGAACTCAAGAGTCTGAATGTCAATGCATTGACGGGACCTGTGTTGTAGCTGTTACAGATGGTCCTGCGGCTAATAGTGCAGACC
>NA_v005_round_2_probe_21
GTGGAAGGTCAGGCTTTGAAATCATCAAAGTCACAGAGGGGTGGATCAACTCCCCCAATCATGCCAAATCAGTTACACAAACATTAGTGTCAAACAATGATTGGTCAGGCTACTCAGGGA
>NA_v005_round_2_probe_22
TGGTGAAAGTGAACAAATAATAGTAACAAGGGAGCCGTATGTGTCATGTGACCCATTAGGATGTAGGATGTACGCACTGCACCAAGGAACAACCATTAGAAACAAGCACTCAAACGGAAC
>NA_v005_round_2_probe_23
ATTCTAATGGGACTGTCAAAGACAGAAGCCCCTATAGAACTTTAATGAGCTGTCCTGTTGGTGAGGCTCCTTCCCCATACAACTCAAGGTTTGAGTCTGTTGCTTGGTCAGCAAGCGCTT
>NA_v005_round_2_probe_24
CAAATAGCATTGTAGCCCTCTGTGGATCCAAAGAGCGATTGGGATCATGGTCCTGGCATGATGGTGCTGAAATCATCTACTTTAAGTAGGAATGATTTAGAAAAACACCCTTGTTTCTAC
>NA_v005_round_2_probe_25
ATTGAATGTCTCACTACACCTAAAAGGCAGCAGTGACCAGGATAAAAATTGGACATGCACGAGTGTAACACAAAACAACACGACTCTAATCGAAAACACATATGTCAACAATACTACTGT
>NA_v005_round_2_probe_26
AGTTCTCACTGACACTAGCAGGCCATCAGACAAATCAATGGGAGACTGTAATAATCCGATCACTGGGAGTCCGGGAGCCCCTGGGGTCAAAGGATTTGGCTTCCTGGATAGTAGCAATAC
>NA_v005_round_2_probe_27
TGGACATCGATGTGTACTGCATATGTAGAGACAATTGGAAAGGTTCTAATAGGCCTTGGATGAGGATCAACAATGAGACCATACTAGAAACAGGGTACGTATGTAGCAAATTCCACTCAG
>NA_v005_round_2_probe_28
CAGGAGGGAGCCCAGATCCTGGGGTGAAAGGGTTTGCATTTCTAGACGGAGAAAACTCATGGCTCGGAAGGACAATTAGCAAAGACTCCAGATCAGGTTACGAAATGTTAAAAGTCCCAA
>NA_v005_round_2_probe_29
GCATTCCAATGGAACCGTGAAAGACAGAAGCCCCTACAGAACCTTAATGAGCTGTCCTGTTGGTGAAGCTCCCTCTCCATACAACTCAAGGTTTGAGTCAGTTGCTTGGTCGGCAAGTGC
>NA_v005_round_2_probe_30
GCATGGTCGGCCACAGCATGCCATGATGGAAAAGGGTGGTTGGCAGTAGGGATAAGTGGTGCAGATGACGATGCTTATGCTGTAATCCATTATGGGGGGATGCCAACAGATGTGGTGAGG
>NA_v005_round_2_probe_31
TCATCAGTAAGGAAACAGGGACTGCAAAGCAAAATTACCTAATGCTGAACAAAAGCTTATGCAAAGTTGAAGGATGGGTAGTGGTGGCTAAGGACAATGCTATAAGATTTGGTGAAAGTG
>NA_v005_round_2_probe_32
CTGTTATGGACACAATCAAAAGGTGACCTGTGTGTGCAGAGATAACTGGCAGGGAGCAAACAGGCCTATTATAGAAATTGATATGAACACATTGGAGCACACAAGTAGATACGTGTGCAC
>NA_v005_round_2_probe_33
CGAAGTGGGTTTGAGATCCTATTGATAGAAGACGGTTGGATCAAAACAAGCAAAACTGTCGTCAAAAAAGTGGAGGTCCTCAACAATAAGAATTGGTCAGGATACAGCGGAGCTTTCACC
>NA_v005_round_2_probe_34
GTCCTTTATGGACTACTGGGCTGAGGGGGAATGTTACCGAGCGTGTTTTTATGTGGAGTTAATACGTGGAAGACCCAAGGAGGACAAAGTATGGTGGACCAGTAATAGTATAGTATCGAT
>NA_v005_round_2_probe_35
TATGGTTAGGTAGAACAGTGTCAACTAGTGGTAGATCGGGCTTTGAAATTATCAAAGTTACAGAAGGGTGGATCAACTCTCCTAACCATGTCAAATCAATTACACAAACACTAGTGTCCA
>NA_v005_round_2_probe_36
ATTGGTTCCTGTGCTAATGCTGTTGGGGGGAGTGGAACGAACAACTATGGAGTGAAGGGTTTTGGCTTCAGACAAGGTAATAGTGTGTGGGCAGGAAGAACAGTTAGCATTTCATCCCGA
>NA_v005_round_2_probe_37
GAAGGCTGACCACTACCATTAAGACCTGGGCCAGAAACATTCTGAGGACTCAAGAATCAGAATGTGTGTGCCACAATGGCACATGTGCAGTTGTAATGACCGACGGATCGGCTAGTAGTC
>NA_v005_round_2_probe_38
ACTACCATTAGGAACAAACATTCAAATGGAACGATTCATGACAGAACAGCTTTCAGAGGTCTCATCTCCACTCCATTGGGCACTCCACCAACCGTAAGTAACAGTGACTTTATGTGTGTT
>NA_v005_round_2_probe_39
TGGTAGGACCATCAGCCCCAGATCAAGAAGTGGATTCGAAATGTTGAAAATACCTAATGCAGGTACTGATCCCAATTCTAGAATAGCAGAACGACAGGAAATTGTCGACAATAACAATTG
>NA_v005_round_2_probe_40
AAAACATGGGCAGGAAACATCCTTAGAACGCAAGAGTCTGAATGTGTATGTCACAATGGAACATGTGTAGTAGTAATGACCGATGGATCAGCAAGCAGCCAGGCATATACAAAGGTTTTG
>NA_v005_round_2_probe_41
ATTGAGAATGAATCCTAATCAAAAATTATTCGCACTCTCTGGAGTGGCCATAGCACTGAGTATCCTCAACCTACTAATAGGAATATCCAATGTGGGGCTGAATGTCTCATTACACTTAAA
>NA_v005_round_2_probe_42
ACACAAGCAAGTACTTGTGTTCAAAAATCCTAACCGATACAAGCCGTCCCAATGACCCCACCAATGGGAACTGCAAAGCGCCAATAACAGGAGGGAGCCCAGACCCTGGGGTAAAAGGGT
>NA_v005_round_2_probe_43
CAGACCTGGGGACAAATCTAGTGGTGATTGTTCCAATCCAATAACTGGGAGTCCCGGCGCTCCGGGAGTGAAGGGATTCGGGTTTCTAAATGGGGATAACACATGGCTTGGTAGGACCAT
>NA_v005_round_2_probe_44
GTCATACATGAGAAAATAGGGGACCACCAAACTGTGGTATATCCAACAATAACAGCCCCAGTAGTACCAAACTGCAGTGACACCATAATTACATACAACAACACTGTGGTAAATAACATA
>NA_v005_round_2_probe_45
CCAAACTGCAACTGCTCAAACTCACAATCTGAAACAAGCAATGCAAGCCAAACAATAATAAACAACTACTATAACGAAACAAACATCACTCAAATAAGCAACACCAACATCCAAATGGAG
>NA_v005_round_2_probe_46
GATGTGGTGAGGTCATGGAGAAAGCAAATTCTAAGAACACAGGAATCGTCATGTGTGTGTATGAAAGGAAACTGTTATTGGGTAATGACGGATGGTCCTGCAAACAGTCAGGCTAGTTAC
>NA_v005_round_2_probe_47
GACTATTAGCAAAGACTCCAGGTCAGGCTATGAAATGTTAAAAGTTCCAGATGCAGAGACCGACACTCAATCGGGGGCAATCTCACACCAGATTATTGTCAACAACCAGAATTGGTCAGG
>NA_v005_round_2_probe_48
GTCGAATACGTGCCATATTGGAATGAAGGCACTTACATGAATAACACAGAAGCAATATGTGATGTCAAGGGCTTTGCACCTTTCTCCAAGGACAATGGGATAAGAATTGGTTCCAGGGGA
>NA_v005_round_2_probe_49
AAAGACAATGCAGTAAGATTTGGGGAAAGTGAACAAATCATTGTTACCAGGGAGCCATATGTATCATGCGACCCAACAGGATGCAAAATGTATGCCTTGCACCAAGGGACTACCATTAGG
>NA_v005_round_2_probe_50
ATCTCAATATGGGTTAGCCATTCAATTCAGACAGGGAATCAATACCAGCCTGAACCATGCAATCAAAGCATCATTACTTATGAAAACAACACCTGGGTGAATCAGACGTATGTCAACATT
>NA_v005_round_2_probe_51
AAAAAGAACTTTGCCCTAAATTAACAGAATACAGGGATTGGTCTAAACCACAGTGTCAGATCACAGGGTTTGCTCCTTTCTCCAAGGACAACTCAATCCGGCTTTCTGCTGGTGGGGACA
>NA_v005_round_2_probe_52
CAATAACAATTGGTCAGGCTATTCCGGAAGCTTTATTGACTATTGGAATGATAACAGTGAATGCTACAATCCATGCTTTTACGTAGAGTTAATTAGAGGAAGACCCGAAGAGGCTAAATA
>NA_v005_round_2_probe_53
CTGGTTCATGCACTAGCCCCATGGGGAATCAGGGGTATGGTGTAAAAGGCTTCGGATTTCGGCAGGGAACTGATGTATGGATGGGGCGGACAATTAGTCGAACCTCCAGATCAGGCTTTG
>NA_v005_round_2_probe_54
AATAATATCAGTGACGAAAGAAATCAGTGTATCATCAACCTGCAACACCACTGAGGTTTACAATGAAACTGTAAGGCTGGAAACTATCACAATTCCTATCAACAACACTGTTTACATAGA
>NA_v005_round_2_probe_55
CTGTAATGACTGATGGACCAAGTAATGGGCAGGCCTCATACAAAATTTTCAAGATAGAAAAAGGAAAAGTAGTTAAATCAGTTGAATTGAATGCCCCTAATTACCACTACGAGGAGTGCT
>NA_v005_round_2_probe_56
CAGGCTAGTTACAAAATTTTCAAGTCTCATAAGGGGATGGTGACAAATGAAAGAGAAGTGTCATTTCAGGGAGGTCACATTGAAGAGTGCTCTTGCTACCCCAACTTGGGTATAGTGGAG
>NA_v005_round_2_probe_57
GACTCAGGGAGCTCTGTTGAATGACAAGCATTCTAATGGGACCGTCAAAGATAGAAGCCCTTACAGAACTTTGATGAGTTGTCCCGTGGGTGAAGCACCTTCCCCATACAATTCAAGATT
>NA_v005_round_2_probe_58
TACGATTGGGTGAGAACAAAGACGTAATAGTCACAAGGGAGCCCTATGTCAGTTGTGACAATGATAATTGCTGGTCTTTTGCCCTCGCCCAAGGGGCTCTACTGGGGACTAAACACAGCA
>NA_v005_round_2_probe_59
AGAACTGCAAGGAAACGCTCAACACATCGAAGAGTGTTCATGCTACGGAGCAGCAGGGATGATCAAATGTGTATGCAGAGACAATTGGAAAGGGGCAAATAGACCAATAATCACTATAGA
>NA_v005_round_2_probe_60
ACTTCCAGCAGCTCCATTGTAATGTGTGGAGTTGATTATGAAGTTGCCGATTGGTCATGGCACGATGGAGCTATTCTTCCCTTTGACATCGATAAGATGTAATTTACGAAAAAACTCCTT
>NA_v005_round_2_probe_61
AAGCAATACCAATTTGATTGCTGAACAGGCTGTAGTTTCAGTAACACTAGCAGGCAATTCCTCTCTCTGTCCCATTAGTGGATGGGCTATATACAGTAAAGACAATGGTATAAGGATAGG
>NA_v005_round_2_probe_62
CAGAATTGGGTCAAGAGGACATGTATTTGTCATAAGAGAACCATTCGTGGCATGTGGTCCCACAGAATGTAGGACTTTTTTCCTAACGCAAGGTGCCTTATTGAATGATAAACATTCCAA
>NA_v005_round_2_probe_63
CACAGTATACAACAGCAGAGTAGAGTGCATTGGTTGGTCAAGTACTAGTTGCCATGATGGTAGAGCCAGGATGTCAATATGTATATCAGGCCCGAACAACAATGCATCAGCAGTAATCTG
>NA_v005_round_2_probe_64
TGTAAGATGTACGCACTGCATCAAGGGACAACCATTAGGAACAAGCATTCAAATGGAACAATACACGACAGGACTGCTTTCAGGGGCTTGATATCAACTCCTTTGGGGAGCCCCCCTGTA
>NA_v005_round_2_probe_65
ACTGTTTACATAGAAAGAGAGTCACATCAAGAACCTGAGTTTTTAAACAATACAGAACCTCTCTGCAATGTGTCTGGGTTCGCAATAGTTTCCAAGGACAATGGAATCAGAATTGGGTCA
>NA_v005_round_2_probe_66
GGTATAGTGGAGTGCGTTTGCCGAGATAATTGGAATGGAATGAATAGACCAGTTTTGACTTTTGATGAGGACTTGAACTATGAGGTGGGTTATTTATGTGCCGGAATACCGACAGACACT
>NA_v005_round_2_probe_67
GCGAGATGAATCCAAATCAGAAGATAATAACAATTGGTGTAGTGAATACTACTCTATCAACAATAGCCCTTCTTATTGGAATTGGGAATCTGATTTTCAACACTGTCATACATGAGAAAA
>NA_v005_round_2_probe_68
GAATCTGCCCAGTAGTCATGACGGATGGTCCAGCAAACAATAGAGCAGCAACTAAGATAATCTATTTCAAAGAGGGAAAGATACAGAAAATCGAAGAACTGAAGGGGAACGCTCAGCACA
>NA_v005_round_2_probe_69
GTAATCACTATAGATCCCGAAATGATGACCCACACAAGCAAGTACTTATGCTCAAAGGTCCTAACCGATACAAGCCGCCCCAATGATCCCACCAATGGGAACTGTGATGCGCCAATAACA
>NA_v005_round_2_probe_70
ACCTGCACATGCAGGGACAATTGGCAGGGCTCAAATAGACCAGTGATTCAGATAGACCCAGTAGCAATGACACACACTAGTCAATATATATGCAGTCCTGTTCTTACAGACAATCCCCGA
>NA_v005_round_2_probe_71
CAAACGGAACAATACACGACAGGACTGCTTTCAGAGGGTTAATATCAACTCCTTTAGGAAGCCCCCCTATGGTTAGCAATAGTGACTTTCTTTGTGTAGGATGGTCCAGCACTAGTTGCC
>NA_v005_round_2_probe_72
AGACTACTGGGCAAATAAGGAATGCTTCAATCCTTGTTTTTATGTGGAGCTAATCAGAGGGAGACCCAAAGAGAGTGATGTACTATGGACTTCCAATAGCATGGTAGCTCTCTGTGGATC
>NA_v005_round_2_probe_73
ACAATCAGAATTGGTCAGGATACTCTGGGGCATTCATTGACTACTGGGCAAACAAGGAATGCTTCAATCCTTGTTTTTATGTGGAACTAATTAGAGGGAGACCCAGAGAAAGTAGTGTGC
>NA_v005_round_2_probe_74
GGGGAGCCCCCCTGTAGTCAGCAATAGTGACTTTCTTTGTGTAGGATGGTCGAGCACCAGTTGCCATGACGGCATCGGGCGAATGACCATTTGTGTGCAGGGGAATAATAACAATGCAAC
>NA_v005_round_2_probe_75
CAAACAGACCAGTAATAACTATAGATCCTGAGATGATGACCCACACAAGCAAGTACTTGTGTTCAAAAATCTTAACCGACACAAGTCGCCCCAATGACCCCATCAGTGGGAACTGCGATG
>NA_v005_round_2_probe_76
AGCCAGGCACATACAAAAGTTCTGTATTTCCACAGAGGACTAGTAATAAAAGAGGAAGCCCTCAAGGGATCAGCCAGACACATAGAGGAGTGCTCATGCTATGGGCACAATTCAAAGGTG
>NA_v005_round_2_probe_77
AGTTTAAAAATGAACCCAAATCAGAAAATAATAACAATTGGTTCTGTGTCATTGGCACTAGTTGTATTCAACATACTGCTTCATATTGCATCAATAGTCATAGGAATAATATCAGTGACG
>NA_v005_round_2_probe_78
CAAATAGATCCAGTAGCGATGACACATACTAGCCAGTATATATGTAGCCCTGTTCTTACAGATAATCCCCGACCAAATGACCCAGCTGTAGGTAAGTGTAATGACCCTTATCCGGGAAAT
>NA_v005_round_2_probe_79
GTCGGCAAGTGCTTGTCATGATGGCATCAGTTGGTTGACAATTGGAATTTCTGGTCCAGACAATGGGGCTGTGGCTGTATTGAAGTACAATGGCATAATAACGGACACTATCAAGAGTTG
>NA_v005_round_2_probe_80
TAGCCACTCAATCCAAACTGGAAGTCAGAACTATCCCGAAACATGCAATCAAAGTGTCATCACCTACGAAAACAATACTTGGGTGAATCAGACATACGTCAACATAAGTAATACCAATTT
>NA_v005_round_2_probe_81
TCAAAATGAATCCAAATCAAAAGATAATAACTATTGGGTCAATCTGCATGGTAATTGGAATAATGAGTCTGGTGCTACAAATTGGAAATATAATTTCAATATGGGTTAGCCACTCAATCC
>NA_v005_round_2_probe_82
AGGATAAAGTGTGGTGGACCAGCAATAGCATAGTATCGATGTGTTCCAGTACAGAATTCCTGGGACAATGGAACTGGCCTGATGGGGCTAAAATAGAGTACTTCCTCTAAGATACAAAAA
>NA_v005_round_2_probe_83
CTGATTCCAAAGCAGTAGCCGTAGTTCATTATGGGGGAGTGCCTACTGACGTCATTAATTCCTGGGCAGGAGATATATTGAGAACTCAGGAGTCTTCCTGCACTTGCATCCAAGGTGATT
>NA_v005_round_2_probe_84
GGACAAAGAGCTTGGAATCCAGAAGCGGTTTTGAGATGGTGTGGGATGCTAATGGATGGGTGTCGACAGACAAGGATTCAAATGGTGTACAGGATATTATAGATAACGATAATTGGTCTG
>NA_v005_round_2_probe_85
AATCACTATAGATCCAGAAATGATGACCCACACAAGCAAATACTTGTGTTCAAAAATCTTAACCGACACAAGTCGTCCTAATGACCCCGCCAATGGGAACTGCGTTACGCCAATAACAGG
>NA_v005_round_2_probe_86
TTTATGTGTGTTGGATGGTCAAGCACAACTTGCCATGATGGGATTGCTAGGATGACTATCTGTATACAAGGAAATAATGACAATGCTACAGCAACGGTTTATTACAACAGAAGGCTGACC
>NA_v005_round_2_probe_87
CGGATTGAACGTATCTCTACATCTAAAGGAAAAAGGACCCAAACAGGAGGAGAATTTAACATGCACGACCATTAATCAAAACAACACTACTGTAGTAGAAAACACATACGTAAATAATAC
>NA_v005_round_2_probe_88
CCCGTGGATGGCACAGGCTCATGTAATAGCCCAGTGAATAATGGGAAAGGAAGATATGGGGTGAAGGGGTTCAGCTTTAGATATGGGGATGGTGTTTGGATAGGAAGGACAAAGAGCTTG
>NA_v005_round_2_probe_89
CTACTGTCATCAATAAGGAGACAGGGACTGCAAAGCCGAATTATCTAATGCTGAATAAGAGCTTATGCAAAGTTGAAGGCTGGGTAGTAGTGGCCAAGGACAATGCCATAAGATTCGGTG
>NA_v005_round_2_probe_90
CTTAGGACGCAAGAGTCGGAATGTGTATGCCACAATGGAACATGTGTCGTAATAATGACTGATGGATCGGCAAGCAGCCAAGCATATACAAAAGTTTTATATTTCCACAAAGGACTAGTA
>NA_v005_round_2_probe_91
TGGTCTGCTACTGCATGTAGCGACGGACCCGGTTGGCTAACACTAGGAATCACTGGCCCAGATGCTACTGCTGTAGCAGTGCTGAAATATAATGGTATAATAACAGACACATTAAAAAGC
>NA_v005_round_2_probe_92
ATGCCAAATCACAGGGTTCGCTCCTTTCTCCAAAGACAACTCAATTCGACTTTCTGCTGGTGGGGACATTTGGGTAACAAGAGAACCTTATGTGTCATGCAGCCCCAGTAAATGTTATCA
>NA_v005_round_2_probe_93
TGACACTATCGGTAGTAAGCCTGCTGATAGGAATTGCCAATTTGGGCCTAAACATCGGACTCCATTATAAGGTGAGTGATACACCAAATGTGAGCATCCCAAACATGAATGAGACCAACT
>NA_v005_round_2_probe_94
ATGAATCCAAATCAAAAGATAATAGCACTTGGCTCTGTTTCTCTAACTATTGCGACAATATGTTTACTCATGCAGATTGCCATCTTAGCAACGACTATGACACTACATTTCAAGCAGAAC
>NA_v005_round_2_probe_95
GGACTAAACACAGCAATGGGACCATCAAGGACAGGACACCATATAGATCGCTGATCCGGTTCCCAATAGGGACAGCTCCAGTACTGGGCAATTACAAAGAGATATGTGTTGCCTGGTCAA
>NA_v005_round_2_probe_96
CATAATGACTGATGGACCAAGTAATGGCCAGGCATCATACAAGATTTTCAAGATAGAAAAGGGGAGGATAGTCAAATCAGTTGAGTTGAATGCCCCTAATTACCACTATGAGGAGTGCTC
>NA_v005_round_2_probe_97
ATTCAACAAATATAAACATTCCAAACATGAATGAAACCAGCCCAACAACAACAATAATAAATAATCACCCTCAGAATAATTTCACAAACATCACTAACATTATAGTGACTAAGAACGAGG
>NA_v005_round_2_probe_98
GAACTCAGGAGTCATCTTGTACTTGCATTCAAGGTAATTGTTATTGGGTAATGACTGATGGTCCTGCCAATAGACAGGCGCAGTATAGAATATACAAAGCAAATCAAGGCAAAATAATTG
>NA_v005_round_2_probe_99
ATTGAGGAATGTTCTTGTTATCCAAATGATGGTAAAGTGGAATGCGTGTGTAGAGACAACTGGACGGGAACTAACAGACCTGTGCTAATTATTTCGCCTGATCTCTCTTACAGGGTTGGG
>NA_v005_round_2_probe_100
ACCAGGTGACACAGACACACGAACAACCTTGTTCTAACAACACGACGAATTACTACAATGAGACTTTTGTTAATGTAACCCATGTGCAGAACAATTATACCACAGTAACTGAGCCCTCAG
>NA_v005_round_3_probe_1
TCGTCAAAGAGGGAAAAATTATTCACATTAGCCCATTGTCAGGAAGTGCTCAGCATATAGAGGAATGTTCCTGTTATCCCCGATACCCAAACGTCAGATGTGTCTGCAGGGACAACTGGA
>NA_v005_round_3_probe_2
GAAGCCAAATATGTTTGGTGGACGAGCAACAGCTTAGTTGCACTATGTGGAAGCCCAGTCCCAGTTGGGTCCGGTTCCTTCCCCGATGGGGCACAAATCCAATACTTTTCGTAAATTGCA
>NA_v005_round_3_probe_3
AAGAACAATCAGTAAGGATTCTCGCTCAGGCTATGAGACCTTTAGGGTCATTGGTGGTTGGGTTACTGCTAATTCTAAGTCACAGACCAATAGGCAAGTCATAGTTGACAATAATAACTG
>NA_v005_round_3_probe_4
CCTAATGACGAGAGGGGAAACCCAGGAGTGAAAGGGTGGGCCTTTGACAGTGGAGATGATGTTTGGATGGGTAGAACAATCAGTAGAGATTCGCGGTCAGGCTATGAGACATTTAGGGTC
>NA_v005_round_3_probe_5
GATTTGTCCTAAAGCTGTAGACTACAGGAATTGGTCAAAACCGCAATGTCAGATCACAGGATTTGCCCCTTTTTCCAAGGACAACTCTATTCGACTTTCTGCTGGTGGGGACATTTGGAT
>NA_v005_round_3_probe_6
CGATCGAAAAGGATTCGCGCTCAGGTTATGAGACTTTCAGGGTCATTGGTGGTTGGAACACTGCTAATTCCAAGTCACAGACAAATAGACAAGTCATAGTTGACAGTGATAACTCGTCTG
>NA_v005_round_3_probe_7
ACAAAGCACAGCAATGGGACAAATAAGGACAGAACTCCATACAGATCCCTAATCAGATTCCCAATTGGAACAGCTCCCGTTCTTGGGAACTACAGGGAAATGTGCATCGCATGGTCCAGC
>NA_v005_round_3_probe_8
TTGCAGAGACAATTGGAGGGGATCTAATAGACCAGTTCTATATATAAATATGGCAGATTATAGTATTGATTCCGGTTATGTGTGCTCGGGACTTGTTGGTGACACACCGAGAAATGACGA
>NA_v005_round_3_probe_9
AAATAATAAGGGTAAAGAATGGTTGGACACAGACAAGCAAAGAACAGATTAGAAGACAGGTGATTGTTGATAATTTGAATTGGTCGGGATACAGTGGGTCTTTCACTTTACCGGTAGAAT
>NA_v005_round_3_probe_10
AGCAAAGACTCAAGGTCAGGGTATGAGATGCTAAAAGTCCCGAATGCGGAAACAGACAATCAGTCCGGTCCAGTTGCACATCAGGTGATAGTAAACAACCAAAACTGGTCAGGGTACTCA
>NA_v005_round_3_probe_11
AGATACTGAAGATCAGAAAGGGGAAAATAGTAAGTATGAAGGATGTGGATGCAACAGGGTTTCACTTCGAAGAGTGTTCCTGTTACCCGAGTGGAACAGATATTGAGTGTGTCTGTCGGG
>NA_v005_round_3_probe_12
ACAATACTAGCGTAGTCGAATATGTACCGCATTGGAATGAGGGAACTTATATAAATAACACCGAACCAATATGTGATGTCAAGGGCTTTGCACCTTTTTCCAAGGACAACGGGATAAGAG
>NA_v005_round_3_probe_13
CAAATAACAGGATTTGCTCCATTTTCCAAAGACAACTCAATTCGGCTTTCTGCTGGTGGGAGCATTTGGATAACAAGAGAACCTTATGTGTCATGTGACACCAGTAAATGTTACCAATTT
>NA_v005_round_3_probe_14
ATGAATCCAAATCAAAAGATAACATGCATTTCAACAACAGGAGTAACACTATCAGTAGTAAGCCTGCTAATAGGAATCGCCAATTTGGGCCTAAATATCGGACTACACTACAAAGTGAGC
>NA_v005_round_3_probe_15
GGGACCATACATGATAGGAGCCCATTCCGGGCTCTCATAAGCTGGGAGATGGGTCAGGCACCCAGTCCGTATAATGTGAAGGTTGAGTGCATAGGATGGTCAAGTACGTCATGCCACGAC
>NA_v005_round_3_probe_16
GCACATTCTATCGAAGGACAACGCAATAAGAATAGGGGAGGATGCTCATATACTAGTCACAAGGGAACCCTATTTGTCCTGCGATCCACAAGGCTGCAGGATGTTTGCTCTAAGCCAAGG
>NA_v005_round_3_probe_17
GATGTTGATATATACTGCATTTGTAGAGACAACTGGAAAGGCTCAAACAGGCCATGGGTTCGCATGAACAATGAAACTATATTGGAAACTGGATATGTATGCAGCAAATTCCATTCGGAC
>NA_v005_round_3_probe_18
AGAGGAGAAACAACAGGCAGGAATTGCACCGTACCATGTTTTTGGGTTGAAATGATAAGAGGGCAGCCCAAAGAAAAGACCATATGGACCAGTGGTAGTAGTATTGCGTTCTGTGGTGTT
>NA_v005_round_3_probe_19
CTCAAGAGTCTGAATGCGTTTGCATCAATGGGATTTGTACAGTAGTAATGACAGATGGGAGTGCTTCAGGAGTTGCTGATACTAGAATACTATTCATCAGAGAAGGAAAAGTTGTGCATA
>NA_v005_round_3_probe_20
GTAAAGGATAGAAGCCCATTTAGGACACTCATGAGTGTAGAAGTGGGCCAATCACCCAATGTATACCAGGCCAGATTTGAAGCTGTGGCATGGTCAGCAACGGCCTGCCACGATGGAAAG
>NA_v005_round_3_probe_21
ACATGGCAGATTATAGCATCGACTCCAGTTATGTGTGCTCAGGACTTGTTGGGGACACACCAAGGAATGATGATAGTTCTAGCAGCAGCAATTGCAGGGATCCTAATGACGAGAGGGGAA
>NA_v005_round_3_probe_22
CCCTTTGTTTCTTGTTCGCCCATTGAGTGCAGAACTTTCTTCCTCACTCAGGGGTCTTTGCTCAATGACAAACACTCAAATGGGACGGTGAAGGATAGAAGCCCATTTAGGACTCTCATG
>NA_v005_round_3_probe_23
ACAGTTTCATGTAGTGCTCCAAGTGGGGTTGATGGAAGGAGGGGAGTTAAAGGATTCGGATTTAAAGTCCAAAATGATGTATGGCTCGGGAGAACAATATCATATAGTAGCCGATCAGGA
>NA_v005_round_3_probe_24
TAACAGTGTTAGCCCTGGGGAAGAGTGAAAACAATGGAATCTGCAATGGAACTGTAGTGAGGGAATACAATGAAACAGTTAGAATAGAGAAAGTGACTCAATGGTACAATACTAGCGTAG
>NA_v005_round_3_probe_25
CGATCAGGCTATGAGACCTTTAAAGTCATTGACGGTTGGGCCACTGCTAATTCCAAGTCACAGACCAATAGGCAAGTCATAGTTGACAACAACAATTGGTCTGGTTATTCTGGTATTTTC
>NA_v005_round_3_probe_26
AACAAGAGTATACTATTTCAAAGAAGGGAAAATACTAAAATGGGAACCTCTAACTGGGACTGCTAAACACATTGAAGAATGCTCATGCTATGGGGTGCAAGCAGGTATTACTTGCACGTG
>NA_v005_round_3_probe_27
AGGACAATTCAATTAGGCTCTCCGCAAGTGGAGATATTTGGGTGACAAGAGAACCTTATGTATCGTGCGGTCTTGGTAAATGTTATCAGTTTGCACTTGGGCAGGGGACTACCTTGGACA
>NA_v005_round_3_probe_28
TGATGATAGATCTAGCAGCAGCAACTGCAGGGATCCTAATAACGAGAGAGGGGCCCCAGGAGTGAAAGGGTGGGCCTTTGACAGTGGAAATGACATTTGGATGGGAAGAACGATCGAAAA
>NA_v005_round_3_probe_29
AGTGGAATGCGTATGTAGAGACAATTGGACAGGAACCAACAGGCCTGTACTGGTTATCTCACCGGATCTCTCTTACAGAGTTGGGTATTTATGTGCAGGGCTGCCCAGCGACACTCCAAG
>NA_v005_round_3_probe_30
ATCAGTAGGGATTCGCGGTCAGGCTATGAAACATTTAGGGTCATTGGTGGTTGGACCACTGCCAATTCCAAATCACAGACCAACAGACAAGTCATAGTTGATAATAACAATTGGTCTGGT
>NA_v005_round_3_probe_31
AGCCGATCAGGATTTGAAGTAATCAAAGTTTCAAATGGCTGGATTAATTCGAACGACCAAACAAAGGCAGTTACTCAAACACTTGTTTCCAATAATGATTGGTCTGGGTATTCAGGCAGC
>NA_v005_round_3_probe_32
CACGTTCAGGATATGAGACCTTCAGGGTCATTGGTGGTTGGACCACTGCCAATTCCAAATCACAGATAAATAGGCAAGTCATAGTTGACAATAACAACTGGTCTGGTTATTCGGGTGTTT
>NA_v005_round_3_probe_33
TCGAAGGTCCTAACCGATACAAGTCGCCCCAATGATCCCGCTAATGGGAACTGTGATGCGCCAATAACAGGAGGGAGCCCTGATCCTGGAGTGAAGGGGTTTGCGTTCCTAGATGGGGAG
>NA_v005_round_3_probe_34
GTAAAGATTTGCGCTCCGGCTACGAGACCTTCAGGGTCATTGGTGGTTGGGCCACTGCTAATTCCAAGTCACAGACCAATAGACAAGTCATAGTTGACAATAACAACTGGTCTGGTTATT
>NA_v005_round_3_probe_35
CACCATATACATAGAAAGGGAATTGACCCATGAACCAGAATTCCTTAACAACACAGAGCCTCTCTGTGAGGTATCAGGATTTGCCATTGTTTCCAAGGACAATGGAATCAGAATAGGTTC
>NA_v005_round_3_probe_36
GTGATGACAGCTCCAGCAGCAGTAACTGCAGGGATCCTAATAACGAGAGAGGGAGCCCAGGAGTGAAAGGATGGGCCTTTGACAGTGGAAATGATGTTTGGATGGGAAGAACAATCAAGA
>NA_v005_round_3_probe_37
TGGAACAGTGAAGGATAGGAGCCCATTCAGAACTCTCATGAGTGTCAAAGTGGGCCAATCACCCAATGTATATCAAGCCAGATTTGAAGCTGTTGCGTGGTCAGCAACGGCCTGCCATGA
>NA_v005_round_3_probe_38
CCCAATGTATATCAAGCCAGGTTTGAAGCTGTGGCATGGTCAGCGACAGCCTGCCACGATGGGAGGAAGTGGATGACGATTGGTGTAACAGGGCCAGATTCTAAAGCAGTAGCAGTAGTT
>NA_v005_round_3_probe_39
ACGATTGGGTGAGAACAAAGATGTAATAGTCACAAGGGAGCCTTATGTTAGTTGCGACAATGATGATTGCTGGTCCTTTGCCCTTGCCCAAGGGGCTCTACTAGGAACCAAACACAGCAA
>NA_v005_round_3_probe_40
CAGCAAATAACCAAGCAAGTTACAAAATCTTTAAATCACAGAAAGGGCTAGTCGTAGATGAAAAGGAGATTTCATTTCAGGGTGGACACATAGAGGAGTGTTCCTGCTATCCCAACATGG
>NA_v005_round_3_probe_41
TCAAAATATCCTCAGGACCCAGGAGTCAGAATGCGTTTGCATCAATGGGTCTTGTACAGTAGTTATGACTGATGGAAGTGCCTCAGGGAAGGCCGACACTAGAATATTATTCGTCAAAGA
>NA_v005_round_3_probe_42
GTGAGAAAACAGATAGTTGTTGATAATTTGAATTGGTCAGGATACAGCGGATCTTTCACCCTGCCAATTGAGTTGACTGGGAAAGACTGCCTGGTTCCCTGTTTTTGGGTTGAGATGATC
>NA_v005_round_3_probe_43
GGCATATCAAGGATGTCGATATGCATGTCAGGGCCGAACAACAATGCATCAGCAGTGGTCTGGTATGGGGGTAGGCCGGTAACAGAAATCCCGTCATGGGCAGGAAATATTCTCAGGACT
>NA_v005_round_3_probe_44
ACAACATAACAAACGTTGTTCTTCAGGATCCGGGAAAACATTTCAGGCTTCCATTGCCCTTGTGTCCTTTCAAAGGTTTCTTCCCATTTCACAAGGATAATGCTCTAAGGCTAGCTGAAA
>NA_v005_round_3_probe_45
CGGGGTTTGCTCCTTTTTCCAAGGACAATTCAATTCGGCTTTCAGCTGGTGGGGACATTTGGGTAACTAGAGAACCTTATGTGTCATGCGACCCCAGTAAATGTTACCAATTTGCACTTG
>NA_v005_round_3_probe_46
CAATAATACTCAAAATAATTTCACAAATATCACTAACATTATAGTGAACAAGAACAAGGAAGGAACATTTCTAAACCTGACTAAGCCTCTATGTGAGGTAAACTCATGGCACATTCTATC
>NA_v005_round_3_probe_47
AGACAATGGAATTAGAATTGGATCCAGGGGCGAGGTATTTGTCATACGGGAGCCTTTCATATCGTGTTCCATTAATGAATGCCGAACATTTTTCTTGACCCAAGGTGCTCTCCTCAATGA
>NA_v005_round_3_probe_48
CCATTCGCAAAAAAGTTGAGGTTTTAAATAATAAGAACTGGTCAGGATACAGTGGGTCTTTTACCATCCCCACTGCAATGACAAGCAAGGGCTGTCTGGTTCCATGCTTTTGGCTGGAAA
>NA_v005_round_3_probe_49
CTGGGGATAATATCAGTAACCAAAGACCACGAAGCATACACCTGCAACACAACCGAGGTGTATAATGAGACAGTGAGAGTGGAAACAGTAACAATCCCTGTCAACAACACCATATACATA
>NA_v005_round_3_probe_50
TTCAAGCATAATGAATGCACCAACTCCTCGAATAACCAAGTAGTGCCATGTGGACCAATCATAATAGAAAGGAACATAACAGAGATAGTGCATCTGAATAGCACCACCTTAGAGAAGGAA
>NA_v005_round_3_probe_51
CATGGCAAAGTTGAAGACCATAAAGGTGAAATTTCACCAAACACCACACCTCAACCGATTTACAATTGTAGCGGCACTGCAATAACAAACAACAACACTACAATCAACAACATAACAAAC
>NA_v005_round_3_probe_52
AATAAAGCCGACCACAGGATATATTGGATAAAAGAGGGGAGAATCATAAAATACGAAAGGGTACCAGATAACAAGATACAGCATTTGGAAGAATGTTCATGTTACACAGATGTTGATATA
>NA_v005_round_3_probe_53
AATCCAGGAGTGAAAGGGTGGGCCTTCGATGATGGAAATGATGTTTGGATGGGAAGAACAATCAGCCGGGATTCACGTTCAGGTTATGAGACCTTCAGGGTCATTGGTGGTTGGATCACT
>NA_v005_round_3_probe_54
AGGTCTGTTCGAAAGTAGTAGACTATAGAAGCTGGTCAAAGCCGCAGTGTCAAATTTCAGGATTTGCTCCTTTTGCCAAGGACAACTCAATTCGACTTTCTGCTGGTGGAGACATTTGGA
>NA_v005_round_3_probe_55
ATAAGAGTTGGCTCCAGGGGACATATTTTTGTCATAAGGGAGCCTTTCGTCTCTTGTTCACCTGTAGAGTGCAGAACTTTCTTCCTCACTCAGGGAGCTCTACTCAATGACAAACACTCA
>NA_v005_round_3_probe_56
TCAGGACCAAACAATAATGCTTCAGCCGTAGTATGGTATGGGGGTAGACCAATAACTGAGATTCCATCATGGGCAGGTAATATTCTCAGAACCCACGAGTCAGAGTGTGTGTGCCACAAA
>NA_v005_round_3_probe_57
AGATATTGAGTGTGTCTGTCGGGACAATTGGCGGGGAAGCAATCGACCTTGGATAAGATTCAACAGTGATCTTGATTACCAAATCGGCTATGTATGTAGTGGAATATTTGGGGACAATCC
>NA_v005_round_3_probe_58
GAACTAGCATTTGGACCTCAAGTAGCTCCACTGTGTTTTGTGGTGTTTCCAGCGAGGTCCCAGGATGGTCCTGGGATGATGGAGCAATTCTACCATTTGACATCGATAAGATGTAGCTTG
>NA_v005_round_3_probe_59
ATAGTAACAGTGTTGGTCCTGGGGAAAGGTGGAAACAATGGGGTCTGCAACGAAACAATAGTGAGGGAATACAACGAGACAGTTAGAGTAGAGAGGATAATTCAATGGCATAATACTAGC
>NA_v005_round_3_probe_60
AGAGAAAGAGATATGTCCCAAAGCATCAAACTACAGGAATTGGTCAAAACCGCAATGTCAAATTACAGGATTTGCTCCTTTTTCCAAGGACAACTCAATTCGACTTTCTGCTGGTGGACA
>NA_v005_round_3_probe_61
GTTGGGGAGGACAGTATCAACTACTGGAAGATCAGGCTTTGAAGTCATCAAGGTCACAGAAGGATGGATCAATTCCCTCAATCATGCTAAATCAGTTACACAAACACTAGTATCGAACAG
>NA_v005_round_3_probe_62
GTGCTCAATATGGTTCAGCCATTATAACCAGGTAACTCAAACAAGCGAACAACCATGTTCGAACAACACAACAAACTATTACAATGAGACTTTTGTAAATGTCACAAATGTGCAGAACAA
>NA_v005_round_3_probe_63
TGGGAAACCCAGGAGTGAAAGGGTGGGCCTTTGACGATGGAAATGATGTTTGGATGGGAAGAACAATCAGTAAAGTCTCGCGATCAGGCTATGAGACCTTTAAGGTCATTGATGGTTGGG
>NA_v005_round_3_probe_64
AAGGAATGATGATAGCTCTAGCAGCAGCAACTGCAGAGATCCTAATAATGAGAGAGGGAACCCAGGAGTGAAAGGGTGGGCTTTTGACGATGGGGATGATGTTTGGATGGGAAGGACAAT
>NA_v005_round_3_probe_65
ACGTAACTGAGATAGTGCACCTAAATAGCACTACCTTAGAGAAGGAGATTTGTCCTAAAGCAGCAGGATACAGGAATTGGTCGAAACCACAATGTCAAATAACAGGGTTCGCTCCTTTCT
>NA_v005_round_3_probe_66
CATCTTAACAACGACCATGACACTACATTTCAGGCAGAATGAATGCAGCAACCCAACGAATAATCAAGTGGTGCCATGTGAACCTATCATAATAGAGAAGAACACAGTGCATTTGAATAG
>NA_v005_round_3_probe_67
CAATAAGGCCGACCATAGGGTATATTGGATAAAAGAGGGGAAAATCATAAAATACGAGAAGGTACCAGACGACAAGATACAGCACTTGGAAGAGTGTTCATGTTACACAGACATAGATAT
>NA_v005_round_3_probe_68
GCAGTTTCACTGGTTCATGCACCAATGCAGTTGGGGGAAGTGGAACAAATAATTATGGAGTAAAAGGGTTTGGTTTTAGGCAAGGGAATAGTGTTTGGGCAGGGAGGACAATAAGCACTT
>NA_v005_round_3_probe_69
GTCAGCGACCGCTTGCCATGATGGAAAGAAGTGGATGACGGTTGGTGTCACAGGGCCTGACTCCAAGGCAGTGGCAGTAGTCCATTATGGGGGGGTGCCTATTGATATCATTAATTCTTG
>NA_v005_round_3_probe_70
GGCTAGCTGAAAACAAAGATGTCTTAGTAACAAGGGAACCCTACATCAGTTGCGACAATGAAGTCTGTTGGTCTTTTGCATTAGCTCAAGGCGCACTTCTGGGAACAAAGCACAGCAATG
>NA_v005_round_3_probe_71
TGTTCCTGTTACCCAAGTGGAGAAAATGTCGAGTGTGTGTGTAGAGACAATTGGAGAGGAAGTAATAGACCGTGGATACGATTCAACAGCGATCTTGACTATCAAATTGGTTATGTATGT
>NA_v005_round_3_probe_72
CCCAGTCCATACAATGTTAAGGTCGAATGCGTAGGATGGTCGAGCACATCGTGCCATGATGGCATATCAAGAATGTCAATATGCATGTCGGGACCTAACAACAATGCGTCAGCAGTGGTT
>NA_v005_round_3_probe_73
TGGATGGGACGAACAATCAAGAAAGATTCGCGCGCAGGTTATGAGACTTTCAGGGTCGTTGGTGGTTGGACCACGGCTAATTCCAAGTCACAAATAAATAGGCAAGTCATAGTTGACAGT
>NA_v005_round_3_probe_74
ATGCAGAAACCAATACCCAATCGGGCCCAATCACACACCAGGTAATTGTCAACAACCAAAACTGGTCGGGATACTCAGGAGCATTCATAGACTACTGGGCAAACAAAGAGTGCTTCAATC
>NA_v005_round_3_probe_75
AGCCTCTATGCGCTGTCAACTCATGGCACATCCTGTCAAAGGACAATGCAATAAGAATTGGAGAAAACGCTCACATATTAGTCACAAGAGAGCCTTACCTATCCTGTGACCCACAAGGGT
>NA_v005_round_3_probe_76
ATGAATAGGCCGATCTTGACATTCGATGAAAATCTTGAGTATGAGGTCGGTTATCTGTGTGCTGGGATTCCGACAGACACTCCACGAGTTCAAGACAGCAGCTTCACAGGCTCATGCACT
>NA_v005_round_3_probe_77
TCCAAAGACAATGGGATCAGAATAGGCTCAAGAGGGCATGTCTTCGTTATAAGAGAGCCCTTTGTAGCTTGTGGCCCTTCAGAATGCAGGACATTTTTCTTAACCCAGGGTGCTCTGTTA
>NA_v005_round_3_probe_78
ATAAGAATTGGTTCTAGGGGGCATGTTTTTGTTATAAGGGAACCCTTTGTCTCCTGTTCGCCCAGGGAGTGCAGAACTTTCTTCCTCACTCAGGGGTCCCTACTCAATGACAAACACTCG
>NA_v005_round_3_probe_79
AATGACTGATGGCCCCGCCAATAGGCAGGCACAGTATAGGATATACAAAGCGAAGCAAGGCAGAATAGTTGGCCAAACAGATGTAAACTTTAGTGGAGGACACATTGAAGAGTGCTCTTG
>NA_v005_round_3_probe_80
CTGAGGCTGGCTGAGAACAAAGATGTACTGGTGACGAGAGAACCCTACATCAGCTGTGATAATGAGGGTTGTTGGTCCTTTGCATTAGCTCAAGGCGCGCTCCTGGGGACAAAGCACAGC
>NA_v005_round_3_probe_81
CTTCGGGAGTTGCTGATACTAGAATACTATTCGTAAGAGAGGGAAAGATTGTCCATGTAAGTCCATTGTCAGGGAGTGCTCAGCACATAGAGGAATGTTCCTGTTATCCCCGATATCCAA
>NA_v005_round_3_probe_82
GGGATTCTATAAAATCATGGCAGAACAATATACTGAGGACCCAAGAGTCAGAATGCCAGTGTCTGTACGGGACCTGCGTCGTGGCAGTAACAGATGGGCCAGCAGACAATAAGGCCGACC
>NA_v005_round_3_probe_83
CTATACATGATAGAAGCCCGTTCAGAGCCCTCATAAGTTGGGAAATGGGTCAAGCACCCAGTCCATATAATGTCAAAATCGAGTGTATAGGATGGTCGAGCACATCATGCCATGACGGCA
>NA_v005_round_3_probe_84
GCTTGGTCCAGTAGCAGCTGCTTCGATGGGAAAGAATGGTTACATGTTTGTATTACCGGAAACGATAATGATGCCACAGCACAGATAATATATGCAGGGAAGGTGCGGGATTCTATAAAA
>NA_v005_round_3_probe_85
AATCTGTGGCTTGGTCTGCCACTGCATGCAGCGACGGACCCGGTTGGTTGACATTAGGAATTACTGGCCCTGATTCTACTGCTGTTGCGGTGATAAAATACAATGGTATCATCACCGATA
>NA_v005_round_3_probe_86
AGCAAAGACTCCAGGTCGGGCTACGAAATGTTGAAAGTCCCAAATGCAGAGACCGACACCCAATCAGGGCCGACATCACACCAAGTAATTGTCAACAACCAAAACTGGTCGGGATACTCA
>NA_v005_round_3_probe_87
CTCGAATGGAACAGTAAAGGATAGAAGCCCATTCAGAACTCTTATGAGCGTTGAAATAGGTCAATCACCCAATGTATACCAAGCCAAGTTTGAAGCTGTAGCGTGGTCAGCGACCGCTTG
>NA_v005_round_3_probe_88
GGGGCAGTCGAGGTGATCAAATGCATATGCAGAGACAATTGGAAAGGGGCAAATAGACCAGTAATTACTATAAATCCTGAAATGATGACCCACACGAGCAAATATTTGTGCTCGAAGGTC
>NA_v005_round_3_probe_89
GCATAATGGGAGCTGCAGTGAGACAGTCATTAAAGAATACAATGAAACAGTAAGGGTTGAAAAGATAACACAATGGCACAATACTAATGTCATTGAGTATATAGAGAGGCCAGAGAGTGA
>NA_v005_round_3_probe_90
TCTGGTTATTCTGGTATTTTCTCTGTTGAGAACAAAAGCTGCATCAACAGGTGTTTTTATGTGGAGTTAATAAGAGGAAGGCCGCAGGAGGCTAGGGTATGGTGGACCTCAAACAGTATT
>NA_v005_round_3_probe_91
ATGAATCCAAATCAGAAGATAATAGCAATTGGTTCCGTTTCTCTAACTATTGCGACAATATGCCTCCTCATGCAGATTGCCATCTTAGTTACGACTATGACACTACATTTCAAGCATAAT
>NA_v005_round_3_probe_92
ATATCATGCTCCATTAGTGAATGCAGGACTTTTTTCTTAACTCAGGGAGCCCTCCTCAATGACAAGCATTCAAATGGGACAGTAAAAGACAGGAGTCCCTTCCGCACATTAATGAGTTGT
>NA_v005_round_3_probe_93
GTCGGAATGTGTGTGCCACAAAGGGATTTGCCCAGTAGTCATGACAGATGGCCCAGCAAACAATAGGGCAGCAACTAAGATAATCTATTTTAAAGAAGGGAAAATACAGAAAATCGAGGA
>NA_v005_round_3_probe_94
AGACTCTATCAAGTCGTGGCGGAACAACATATTAAGGACCCAGGAGTCGGAATGTCAGTGTTTGTACGGGACCTGTGTTGTGGCAGTAACAGATGGACCGGCTGACAATAAAGCCGACCA
>NA_v005_round_3_probe_95
TTGAGTCCGTTGGATGGTCTGCCACAGCCTGCCATGATGGAAAGGAGTGGATGGCCATAGGGGTGAGTGGTGCAGATGATGATGCTTATGCCGTCATTCATTATGGAGGGATACCAACAG
>NA_v005_round_3_probe_96
AGCCGATCAGGGTTCGAGGTGATCAAAATCTCAAATGGTTGGATCAATTCGAACAACCAAGCAAAGGCAGCTACTCAAACACTTGTTTCTAATGATGATTGGTCTGGTTATTCAGGCAGC
>NA_v005_round_3_probe_97
TGGAAGGGAAACATCATGCGAACACAAGAGTCCGAGTGCGTATGTCAGGATGAATTTTGTTATACTCTGATAACAGACGGACCGTCCGACGCGCAAGCTTTCTATAAGATACTGAAGATC
>NA_v005_round_3_probe_98
ATTCCATTCGGACACACCTCGACCTAGTGATCCATCTACAGTTTCTTGTAATTCCCCGAGTGGGGTTGACGGGAGGAGAGGAGTCAAAGGGTTCGGATTTAAAGTTCAGAATGATGTATG
>NA_v005_round_3_probe_99
CCCCTGATGTGGTTCACTATTCTAGTGGAAGAGATTTGTGCCCAATAAGGGGATGGGCACCACTGAGCAAGGACAATGGAATTAGGATTGGGTCCCGAGGTGAAGTATTTGTCATACGGG
>NA_v005_round_3_probe_100
TCATGATGGGAGAGCATGGTTACATGTATGTATCACGGGAGATGACAGAAATGCGACTGCCAGCTTCATTTATAATGGAATGCTCGTTGACAGCATCAGTTCTTGGTCTCGAAATATCCT
>NA_v005_round_4_probe_1
AGACAGGGAAATGATGTATGGATGGGGAGGACAATTAGTCGTACCTCTAGGTCAGGATTTGAGGTGATAAGAGTAAAGAATGGCTGGACACAGACAAGTAAAGAACAGATTAGAAAACAA
>NA_v005_round_4_probe_2
GGAGCAAATAGGCCGGTAATCACTATAGATCCTGAAATGATGACCCACAGCAGCAAATATTTGTGTTCAAAAGTCCTAACTGATACCAGTCGTCCCAATGATCCAACTAATGGGAACTGC
>NA_v005_round_4_probe_3
CAGATCAGGTTACGAAATGCTAAAGGTCCCAAATGCGGAAACCAGCACTCAATCTGGTCCAATCACACACCAAGTGATTGTCAACAACCAGAACTGGTCCGGCTACTCAGGAGCATTCAT
>NA_v005_round_4_probe_4
TGAGGTGATGTGTGTATGCAGGGACAATTGGCATGGTTCAAATCGGCCATGGGTGTCCTTCAACCAGAATCTAGAGTATCAAATAGGATATATATGCAGCGGAGTTTTTGGAGACAATCC
>NA_v005_round_4_probe_5
AACTGGACAGGGACCAACCGGCCTGTGCTGGTGATTTCGCCTGATCTCTCTTACAGAGTTGGGTATCTGTGTGCAGGGCTGCCAAGCGACACCCCGAGAGGGGAAGATGCCCAATTCTCC
>NA_v005_round_4_probe_6
GCTAATAATAAAGCAGCAACTAAAATAATTTACTTTAAGGAAGGGAAAATACAAAAAATTGAAGATCTGACAGGAAACGCCCAACACATTGAAGAATGCTCATGCTATGGAGCAAAAGAA
>NA_v005_round_4_probe_7
AAGATTTGAGTCGGTTGCTTGGTCAGCAAGTGCTTGTCATGATGGCATTAGTTGGTTGACAATTGGTATTTCCGGGCCAGACAACGGGGCAGTGGCTGTATTGAAATACAATGGCATAAT
>NA_v005_round_4_probe_8
ACCAAACTGTGGTATGCCCAACAATAACACCCCCAGTGGTACCAAACTGCAGTGACACCACAATTACATACAACAACACTGTGGTAAACAACATAACAACAACAATAATAAATAAAGCGG
>NA_v005_round_4_probe_9
TCCTGGGCAGGGGATATATTGAGAACCCAAGAATCATCCTGTACTTGCATTCAAGGTGATTGCTATTGGGTGATGACTGACGGTCCAGCCAATAGGCAGGCACAGTATAGAATATACAAA
>NA_v005_round_4_probe_10
GTTGAGATGATAAGGGGGCAGCCCAAAGAGAAGACCATATGGACTAGCGGTAGTAGCATTGCATTTTGTGGTGTTGACTCTGATACCACAGGTTGGTCGTGGCCTGATGGCGCTCTGTTG
>NA_v005_round_4_probe_11
ACCAACCACCACACCTCATCTGATCCACAATTGCAGCGATACTGTCATAACAAACAACAATACTACCATCAATAACATAACAAATGTTGTTCTTCGAGATCCGGAGAGACATTTCAGAGC
>NA_v005_round_4_probe_12
GAGGGCCGGACCCTGGAGTCAAAGGATTTGCATTCCTAGATGGGGAAAATTCATGGCTGGGAAGGACAATTAGCAAAGACTCCAGGTCAGGTTACGAAATGTTAAAAGTCCCAAATGCGG
>NA_v005_round_4_probe_13
ACCGAGTAATGAACAGGCCTCATACAAGATTTTCAAAATAGAAAAAGGGAAAGTAGTCAAATCAGTTGAGTTGAACGCCCCTAATTATCACTACGAGGAATGCTCCTGTTACCCTGATGC
>NA_v005_round_4_probe_14
TAACAGTAGTGGTCCTGGGAAGTAGCGGGGGCAATGGAATTTGTAATGAGACGGTAGTGAAGGAATACAATGAAACAGTCAGAGTAGAAAAGGTGATCCAATGGCATAACATTAGCGTAG
>NA_v005_round_4_probe_15
TGACTGACGGCCCTGCCAATAGGCAGGCGCAGTACAGAATATACAAGGCTAATCAAGGCAAGATCATTGGTCAAATGGATATCAACTTTAGTGGGGGTCATATTGAAGAGTGTTCTTGCT
>NA_v005_round_4_probe_16
CAATGCTCTGAGGCTGGCTGAGAACAAAGATGTATTGGTGACAAGAGAACCCTACATCAGCTGTGACAATGAGGGTTGTTGGTCCTTTGCACTGGCTCAAGGCGCACTCCTGGGGACAAA
>NA_v005_round_4_probe_17
GCAACGACTGTAACACTGCATTTCAAGCAAAATGAATGCAACATCCCCCTGAACAATCAAGTGGTACCATGTGAGCCGATCATAATAGAAAGAAACATAACAGAAATAGTGTATTTAAAC
>NA_v005_round_4_probe_18
AGATTAGAAAACAAGTAGTTGTTGACAATTTGAATTGGTCGGGTTACAGTGGGTCTTTTACCCTACCAACAGCGTTATCTGGGAAAAGCTGTTTGGTTCCATGTTTTTGGGTAGAAACAA
>NA_v005_round_4_probe_19
ATAGAATATACAAAGCTAACCAAGGCAAGATAATTGGTCAGATGGATATTAACTTTGATGGGGGACATATTGAAGAGTGTTCTTGCTACCCTAATGATGGCAAGGTGGAATGCGTATGTA
>NA_v005_round_4_probe_20
ACTGCTTGCCATGATGGGAAGAAGTGGATGACAGTTGGTGTGACAGGGCCAGATTCCAAGGCAGTAGCAGTAGTTCATTATGGAGGGGTGCCTACTGATGTCGTTAATTCCTGGGCAGGG
>NA_v005_round_4_probe_21
GAAAAAGAAATTTGTCCTGAAGTGGTAGAATACAGAAATTGGTCGAAACCACAATGCCAAATCACAGGGTTTGCTCCTTTCTCCAAGGACAACTCAATTAGGCTTTCTGCTGGTGGGGAC
>NA_v005_round_4_probe_22
GACGTTAGATGTGTTTGCAGGGACAATTGGAGGGGCTCGAATAGGCCAGTTGTAGATATAAATATGGCAGACTATAGCATTGATTCCCATTATGTGTGCTCAGGGCTTGTTGGCGATACG
>NA_v005_round_4_probe_23
ACCATCAGACAAATCAGTAGGAGACTGTAACAACCCGATCACTGGGAGTCCGGGAGCTCCTGGGGTCAAAGGATTCGGTTTCCTAGATAGCGGCAATACATGGTTGGGCCGCACAATAAG
>NA_v005_round_4_probe_24
TACTTGCACATGCAGGGATAATTGGCAGGGCTCAAATAGACCAGTAATTCAAATAGATCCAATGACGATGACACATACTAGTCAGTATATATGTAGCCCTGTTCTCACGGATAACCCCAG
>NA_v005_round_4_probe_25
ATAAGAATTGGTTCCAAAGGGGATGTATTTGTTATAAGAGAGCCATTCATTTCATGCTCCCATTTGGAATGCAGAACCTTCTTCTTGACTCAAGGAGCCTTATTGAATGACAAACATTCT
>NA_v005_round_4_probe_26
GTTATTCATGGTAAAGTTGAGACCAGTAACGGTGGAATTGCACCAACCATCACGCCCCATCCGGTCCACAATTGCAGCGACACTATCATAACAAACAACAATACTACAATCAATAACATA
>NA_v005_round_4_probe_27
CTCACATTAGCCCATTATCAGGGAGTGCTCAGCATATAGAGGAATGTTCCTGCTATCCCCGATATCCAGACGTTAGATGTGTTTGCAGAGACAATTGGAAAGGCTCCAATAGGCCCATTA
>NA_v005_round_4_probe_28
TGCAACATACCCTCGAAAAACCAAGTAGTGACATGTGAACCAATCATAATAGAAAGGAACATAACAGAGGTAGTGTATTTGAATAATACTACCATTGAAAAAGAAATTTGTCCTGCAGTG
>NA_v005_round_4_probe_29
AGCCTTTCATATCATGCTCTATCAACGAATGCAGAACTTTTTTCTTAACTCAGGGGGCCCTTCTCAATGACAAACACTCAAATGGGACAGTAAAAGACAGGAGCCCCTTCCGCACATTGA
>NA_v005_round_4_probe_30
ACGAGGAGTGTTCCTGTTATCCTGATGCTGGCGAAATAACATGTGTGTGCAGGGATAATTGGCATGGCTCGAATCGACCGTGGGTTTCCTTCAATCAGAATCTGGAGTATCAAATAGGAT
>NA_v005_round_4_probe_31
CAGGGCTGCCAAGCGACACTCCAAGAGGAGAAGATGCTCAATTCTCGGGTTCTTGTACCAGTCCCTTAGGGGGGCAAGGGTACGGTGTAAAAGGTTTTGGGTTCAGACAGGGAAATGATG
>NA_v005_round_4_probe_32
AACATCGGACTCCATTACAAGGTTTGTGATACACCAGACTCACCTAGTCCAAATGGGAATGGCACAAACACAACAACAACAATAATTAACAACAATACTCAGAACAATTACACAAACATC
>NA_v005_round_4_probe_33
TTCTCACGGATAATCCCCGACCGAATGACCCAACTGTAGGTAAGTGTAACGACCCTTATCCAGGCAATAACAACAATGGAGTCAAAGGATTTTCATACCTGGATGGAGATAATACTTGGC
>NA_v005_round_4_probe_34
TATCGAACCCTTTTGATGAATGAGTTGGGTGTCCCGTTCCACTTGGGAACCAAACAAGTGTGCATAGCATGGTCTAGCTCAAGTTGCCATGATGGGAAAGCATGGCTGCACGTTTGTGTC
>NA_v005_round_4_probe_35
AATCAGAAGATAATAGCAATTGGCTCTGTCTCTCTAACCATCGCAATAGTATGTTTCCTCATGCAAATTGCTATTCTCGCAACGACTGTAACACTGCATTTCAAACAAAATGAATGCAAC
>NA_v005_round_4_probe_36
ATAATTCATACCGGGCATCCAAACCAGCATGGGCAATGCAATCAAAGCATCAATTTTTACACTGAGCAGGCTGCAGCTTCAGCGACATTATCGGGCAATTCCTCCCTCTGCCCTATTAGT
>NA_v005_round_4_probe_37
CAGACAATCCTCGACCGAATGACCCAAATGTAGGTAAGTGTAATGATCCTTATCCAGGGAATAATAACAACGGAGTCAAAGGGTTCTCATACCTGGATGGGGTTAACACTTGGCTAGGGA
>NA_v005_round_4_probe_38
TGCAGAGATAATTGGCAGGGTTCAAACAGACCAGTAATTCAGATAAATCCAACAACAATGACACACACTAGTCAGTATATATGCAGTCCTGTTCTCACAGACAATCCCCGACCAAATGAC
>NA_v005_round_4_probe_39
AGATACTAAGGGTAAGGAATGGTTGGACACAAACAAGTAAAGAGCAGGTTAGGAAACAGGTAGTTGTTGATAATTTGAACTGGTCGGGATACAGTGGGTCTTTCACCCTGCCAGTAGAAT
>NA_v005_round_4_probe_40
ATGAATCCAAATCAAAGGATAATAGCAATTGGGTCAGTGAACACAGTATTATCCGCAATAGCACTGCTAATTGGGATAGGTAACTTAGCTTTCAATGCAGTTATTCATGGTAAAGTAGAG
>NA_v005_round_4_probe_41
GAACCAAAAGCACTAGTTCCAGGAGCGGGTTTGAAATGATTTGGGATCCAAATGGGTGGCCCGAAACAGATAGTAACTTCTCATTGAAACAAGACATCATAGCAATAACTGATTGGTCAG
>NA_v005_round_4_probe_42
TTACTTGCACATGCAGAGATAATTGGCAAGGCTCAAATAGACCAGTAATTCAGATAGATCCAGTGGCGATGACACACACTAGTCAGTATATATGCAGCCCTGTTCTCACAGACAATCCTC
>NA_v005_round_4_probe_43
ACACTGAGCAGGCTGCAGCTTCAGTGACATTAGCGGGCAATTCATCTCTCTGCCCTATTAGTGGATGGGCTATATACAGCAAGGACAATAGTATAAGAATTGGTTCCAAAGGGGATGTGT
>NA_v005_round_4_probe_44
ATGGCGTGCAGGACATTATAGACAATGACAATTGGTCCGGCTACAGTGGGAGTTTCAGCATTAGAGGAGAGACAACTGGCAGGAATTGCACTGTACCATGTTTTTGGGTTGAGATGATAA
>NA_v005_round_4_probe_45
TCAAGCTGCCATGATGGAAGAGCATGGCTTCACGTTTGTGTTACTGGGGATGATAGGAATGCAACCGCCAGTTTCATTTATAATGGGGTGCTTGTTGACAGTATTGGTTCATGGTCTCAA
>NA_v005_round_4_probe_46
AGCAAAAGCAGGAGTTTAAAATGAATCCAAATCAGAAAATAATAACTATAGGCTCCGTATCATTGGGGTTGGTTGTATTCAATGTTCTATTGCACATCGTGAGCATCATAGTAACAGTAT
>NA_v005_round_4_probe_47
TTGCAACAATATGTTTCCTCATGCAGATTGCCATTCTAGCAACGACTGTAACACTGCATTTCAAGCAAAACGGATGCAGTATCCCCTCGAACAATCAAGTAGTGCCATGTGAACCAATCA
>NA_v005_round_4_probe_48
TGGTGTGCAGGACATTATAGACAATGATAATTGGTCTGGATACAGTGGGAGTTTCAGTATTAGAGGAGAAACGACTGGTAGGAATTGCACTGTGCCGTGCTTCTGGGTTGAGATGATAAG
>NA_v005_round_4_probe_49
ATGCTCAATATGGTTTAGCCATTACAACCAAGTGACACAAACGCATGAACAACCCTGTTCCAACAACACAACAAATTACTATAATGAGACCTTTGTTAATGTCACCAATGTGCAGAACAA
>NA_v005_round_4_probe_50
TAGCCACATGATTCAGATCGAGCACCCAAACCAACATGGGCCATGCAATCAAAGCATCAATCTTTACACTGAGCGGGCTGCAGCCCCAGAGACATTATCGGGCAATTCCTCTCTCTGCCC
>NA_v005_round_4_probe_51
AATGGATGGACTGAGACGGATGATAGTTTCTTAGTGAAGCAAGACATCGTAGCAATAACTGACTGGTCAGGGTATAGCGGGAGTTTTGTCCAGCATCCAGAACTGACAGGATTAGATTGC
>NA_v005_round_4_probe_52
GACCCCAATGGATGGACAGAGACGGATAACAGTTTCTCTGTGAAGCAAGACATTGTTGCAATAACTGATTGGTCAGGATATAGCGGAAGTTTTGTTCAGCACCCGGAACTGACAGGACTA
>NA_v005_round_4_probe_53
GAGTTGGAGAAGCAATATATTGAGAACACAAGAGTCTGAATGTGCCTGCATAAATGGTTCTTGCTTTACCATAATGACTGATGGGCCGAGTAATGACCAGGCCTCATACAAAATTTTCAG
>NA_v005_round_4_probe_54
AAATCAGAAGATAATAACAATTGGCTCTGTCTCGCTGACCATTGCAATAATATGTTTCCTCATGCAAATTGCCATCCTAGCAACGACTGTGACATTGCACTTCAAGCAAAATGACTGCAG
>NA_v005_round_4_probe_55
TATGGAGATGGAGTTTGGATAGGAAGAACAAAAAGCTTGGAGTCCAGGAGCGGGTTTGAGATGGTCTGGGACGCAAATGGGTGGGTGTCAACAGATAAGGACTCAAATGGTGTGCAGGAC
>NA_v005_round_4_probe_56
GCAGGAGTGAAAATGAATCCAAATCAGAAGATAATAACAATTGGCTCTGTCTCTCTAACCATTGCAACAGTATGTTTCCTTATGCAGATTGCCATTCTGGCAACAACTATAACACTGCAC
>NA_v005_round_4_probe_57
GTGACAATGAATCCAAATCAGAAGATAATATGCATCTCAGCTACAGGAATGACACTATCGGTAGTAAGCCTTCTGATAGGAATTGCCAACTTAGGTTTGAACATAGGACTCCATTACAAG
>NA_v005_round_4_probe_58
ATGAATCCAAACCAGAAGATAATAACCATTGGATCGATCTGTATGGTAGTTGGAATAATCAGCCTGGTGTTACAAATTGGAAACATAATATCAATATGGGTTAGCCACATGATTCAGACC
>NA_v005_round_4_probe_59
TGGAGACAATCCCAGGCCAGTGGATGGCACAGGATCGTGCAATGGCCCAATCAACAATGGGAAGGGAAGATACGGGGTAAAAGGTTTTAGCTTTAGGTATGGGGATGGAGTCTGGATAGG
>NA_v005_round_4_probe_60
AGACAACTGGACTGGAACCAACAGGCCAGTATTGGTTATCTCTCCAGATTTGTCTTACAAAGTCGGGTACTTATGTGCAGGTCTCCCCAGCGACACTCCAAGAGGAGAGGATAGTCAGTT
>NA_v005_round_4_probe_61
TTGCAACAATATGTTTCCTCATGCAAATTGCCATCCTAGCAACGACTATAACACTGCACTTCAAGCAGAATGAATGCGACATCCCCTCGAATAATCAAGTAATGCCATGTGAGCCAATCA
>NA_v005_round_4_probe_62
GACCTTCTTTTTAACCCAGGGAGCCTTGTTGAATGATAAGCATTCTAATGGGACCGTCAAAGACAGAAGCCCTTACAGAACCTTGATGAGTTGCCCTGTGGGTGAGGCTCCTTCCCCATA
>NA_v005_round_4_probe_63
AGTATGTAGAGAGGCCAGAGAGTGATCATTTTATGAACAATACAGAGCCATTGTGTGACGCTAAGGGTTTTGCACCCTTTTCCAAAGACAATGGAATAAGAATTGGATCGAGAGGCCATG
>NA_v005_round_4_probe_64
TACGGGGTGAAAGGATTTTCATTTAGGTATGGTAATGGCGTTTGGATAGGTAGAACCAAGAGCACTAGTTCCAGGAGCGGGTTTGAAATGATTTGGGATCCCAATGGCTGGACAGAGACT
>NA_v005_round_4_probe_65
ATTCAATGTTCTGCTGCATGTCGTGAGCATCATAGTGACAGTATTAGTCCTTGGGAGAGGTGGAAACAACGGGATCTGTAACGAGACAGTAGTGAGGGAATACAATGAGACAGTCAGGAT
>NA_v005_round_4_probe_66
ATACATGATAGGACTCCCCATCGAACCCTTTTGATGAACGAGTTGGGTGTTCCATTCCATTTGGGGACCAAACAAGTGTGCATAGCGTGGTCCAGCTCAAGCTGCCATGATGGAAGAGCA
>NA_v005_round_4_probe_67
GACATACTAAGAACTCAAGAATCTGAATGTCAATGTATTGATGGGACCTGTGTTGTCGCTGTTACAGATGGCCCTGCGGCTAGTAGTGCAGACCATCGAATTTACTGGATACGGGAAGGG
>NA_v005_round_4_probe_68
TCAGGGTCATTGGTGGCTGGACCACGGCTAATTCCAAGTCACAGGTCAATAGACAAGTCATAGTTGACAATAATAACTGGTCTGGTTATTCTGGTGTTTTCTCTGTCGAAGGTAAAAGCT
>NA_v005_round_4_probe_69
TCAAGTTGCCATGACGGAAAAGCATGGTTGCACGTTTGTGTTACCGGGGATGATAGAAATGCGACTGCTAGTTTTATTTATAATGGGATACTTGTTGACAGTATTGGTTCATGGTCTCAA
>NA_v005_round_4_probe_70
TCATCTGTCGACCAAACAAGTGTGCATAGCATGGTCCAGCTCAAGCTGTCATGATGGGAAAGCATGGTTGCATGTTTGTGTTACTGGGGATGATAGAAATGCAACTGCCAGCATCATTTA
>NA_v005_round_4_probe_71
AGCAGGACATCAAGATCAGGGTTTGAAATCCTGAAAGTCAGAAATGGTTGGGTACAAAATAGTAAAGAGCAGATCAAAAGGCAAGTTGTGGTCGATAACTTGAATTGGTCAGGATACAGT
>NA_v005_round_4_probe_72
TGAAGAACTAGGAGGAAATGCTCAACACATTGAAGAATGCTCCTGCTATGGAGCAGGAGGAGTGATCAAATGCATCTGCAGAGACAATTGGAAGGGAGCAAATAGACCAGTAATCACTAT
>NA_v005_round_4_probe_73
AGCAAGCTGTGGCTTCAGTGACTTTAGCAGGCAATTCCTCTCTTTGCCCTATTAGTGGCTGGGCCATATACAGTAAGGACAATGGTATAAGAATTGGTTCCAAGGGGGATGTATTTGTTA
>NA_v005_round_4_probe_74
GTGCCATGGAGGAATATGTCCAGTGGTCATGACAGATGGTCCGGCAAACAACAGGGCAGAAACTAAAATAATCTATTTCAAAGAAGGAAAGATAAAGAAAATCGAAGAACTGAAGGGGGA
>NA_v005_round_4_probe_75
AAACTCATGGCACATTCTGTCAAAAGACAATGCAATAAGAATAGGGGAGGACGCTCATATACTAGTCACAAGGGAGCCCTACTTGTCCTGTGATCCACAAGGCTGCAGGATGTTTGCCTT
>NA_v005_round_4_probe_76
TTGTGTCACTGGGGATGATAGAAATGCGACCGCTAGTTTCGTTTATGATGGGATGCTTGTCGACAGTATCAGTTCGTGGTCTCAAAATATCCTCAGAACTCAGGAGTCAGAGTGCGTTTG
>NA_v005_round_4_probe_77
GCAGTGTCAAATCACAGGATTTGCACCTTTCTCTAAGGACAATTCAATTCGGCTTTCTGCTGGTGGGGACATCTGGGTGACGAGAGAACCTTATGTGTCATGCGATCCTGGTAAATGTTA
>NA_v005_round_4_probe_78
AATTTTCTTGCTGAACAGGCTGTTACTTCAGTGACATTAGCGGGCAATTCATCTCTTTGCCCTATTAGTGGGTGGGCAATATACAGTAAGGACAACGGTATAAGAATTGGGTCCAAGGGG
>NA_v005_round_4_probe_79
CAATGGCACAACACTAGTGTAGTTGAATACATACCATATTTGAGTGGAGGCACTTACACAAACAATACAGAAGCAGTATGTGACGTCAAGGGCTTTGCACCTTTCTCAAAGGACAACGGA
>NA_v005_round_4_probe_80
GATAGCTCTAGCAATAGTAATTGCAAGGATCCTAATAATGAGAGAGGGAACCCAGGAGTGAAAGGGTGGGCATTTGACTATGGAAGTGATGTCTGGATGGGAAGAACAATCAGCAAGGAT
>NA_v005_round_4_probe_81
TGGTAAATGTTATCAGTTTGCACTCGGGCAGGGGACCACACTAGACAACAAACATTCAAATGGCACAATACATGATAGAATCCCTCATCGGACCCTTTTGATGAACGAATTGGGTGTTCC
>NA_v005_round_4_probe_82
TATGGTGGTATACTTGTTGATAGCATTGGTTCATGGTCTAAAAATATCCTCAGAACTCAGGAGTCAGAATGTGTTTGCATCAATGGAACCTGTGCGGTAGTAATGACGGATGGCAGTGCT
>NA_v005_round_4_probe_83
AGGGTTTTCATTTAGATACGGTAATGGTGTTTGGATTGGAAGAACAAAAAGCACTAGTTCCAGAAGCGGCTTTGAGATGATTTGGGATCCGAATGGATGGACTGAGACGGACAGTAGTTT
>NA_v005_round_4_probe_84
AAAGTGGAATGTGTTTGCCGGGATAATTGGAATGGAATGAATAGACCAATTTTGGTTTTTGATGAGGACCTGGACTATGAGGTGGGTTATTTATGTGCTGGAATACCGACAGACACTCCA
>NA_v005_round_4_probe_85
TCTGTCGGGTGGTCTGCTACGGCCTGTCATGATGGGAAAGAATGGATGGCTATAGGAGTGAGTGGTGCAGACGATGATGCTTATGCCGTTATTCATTATGGAGGGATACCAACAGACGTG
>NA_v005_round_4_probe_86
AGCCCATTCCGAGCTCTCGTGAGCTGGGAGATGGGTCAAGCGCCCAGTCCATACAATGTTAGGGTCGAATGCATAGGATGGTCAAGCACATCATGCCATGATGGCATATCAAGAATGTCG
>NA_v005_round_4_probe_87
TTGGATGGGAAGGACAATCAGCAAGGATTCACGCTCAGGTTATGAGACTTTCAGAGTCACTGGTGGTTGGACCACAGCTAATTCCAAATCCCAGGTAAATAGACAAATCATAGTTGACAA
>NA_v005_round_4_probe_88
CCTGATGCTAGTGAGGTAATGTGTGTATGCAGGGACAACTGGCATGGTTCGAATCGACCATGGGTGTCTTTCAATCAGAATCTAGACTACCAAATAGGATACATATGCAGCGGGGTCTTT
>NA_v005_round_4_probe_89
ATCAGGGGTACGGGGTAAAAGGCTTCGGATTCCGGCAGGGAACTGACGTATGGATGGGGCGAACAATTAGTCGAACCTCTAGGTCAGGGTTTGAAATACTAAGAATAAAGAATGGTTGGA
>NA_v005_round_4_probe_90
CGAAAGAGAGTCACGTCAAGAACCTGAGTTTTTAAACAACACAGAACCTCTCTGCAATGTATCCGGGTTTGCAATAGTCTCCAAAGACAATGGAATCAGAATTGGGTCAAGGGGACATGT
>NA_v005_round_4_probe_91
CCAACACATTGAAGAATGTTCATGCTATGGGGCAGCAGGAGTAATCAAATGTGTATGCAGGGACAATTGGAAAGGGGCAAATCGGCCAATAATCATTATAGATCCTGAAATGATGACTCA
>NA_v005_round_4_probe_92
AGTATAGACAATAGTATACGAATTGGTTCCAAAGGGGATGTGTTTGTTATGAGAGAACCATTCATCTCATGCTCTCATTTGGAATGTAGAACCTTTTTCTTGACCCAAGGAGCCCTATTA
>NA_v005_round_4_probe_93
TCTCTACATCTAAAAGAAACAGGACCCAAACAGGAAGAGAATTTGACATGCATGACTACCAAAGAAACTGAATTGGGAACACCAAGCTATCTGCTGTTGAACAAGAGTCTATGCAATGTT
>NA_v005_round_4_probe_94
CATACAATTCGAGATTTGAATCAGTTGCCTGGTCAGCAAGCGCATGCCATGATGGTGTGAGCTGGTTAACAATTGGGGTTTCTGGGCCAGATAATGGGGCGGTGGCTGTACTAAAATACA
>NA_v005_round_4_probe_95
TGCTAGTTTCATCTATGATGGGATGCTCGTTGATAGTATGGGTTCATGGTCTCAAAATATTCTCAGAACTCAGGAGTCAGAGTGTGTCTGCATCAATGGGACTTGTACAGTAGTAATGAC
>NA_v005_round_4_probe_96
TGCCCCATTAGGGGATGGGCTGTACACAGTAAAGACAACAGTATAAGAATTGGTTCCAAGGGGGATGTGTTTATAATTAGAGAGCCGTTCATCTCATGCTCTCATTTGGAATGCAGAACT
>NA_v005_round_4_probe_97
TTTGTCATTGAGAACGACGGCTGTTTTCAACCTTGCTTTTATGTTGAGCTCACACGGGGAGTGCCAAACAAAAATGAGGATGTTTCTTGGACCAGTAACAGTATAGTTACTTTCTGTGGG
>NA_v005_round_4_probe_98
CAGAATACTATTTATTAGAGAGGGGAAAATCGTACACATCAGCCCATTGTCAGGAAGTGCTCAGCATGTTGAGGAATGCTCCTGTTACCCCCGATATCCAGAAGTTAGATGTGTTTGCAG
>NA_v005_round_4_probe_99
ATAACAGTTGGCTCTGTCTCTCTGGCCATTGCAACAATATGTTTACTAATGCAGATTGCCATTCTGGCAACGACTGTGACACTGCACTTCAAGCAAAATGAATGCAATATACCCTCGAAA
>NA_v005_round_4_probe_100
CGAACAGACCAGTAATCATTATAGATCCTGAAATGATGACTCACACAAGTAAGTATTTGTGTTCAAGGGTACTAACTGATACGAGCCGCCCCAATGATCCCACTAGCGGGAACTGTGATG
>NA_v005_round_5_probe_1
GCTTTTGACTATGGAAATGATGTTTGGATGGGAAGAACAATCAGCAAGGATTCACGTTCCGGTTATGAAACTTTCAGAGTCATCAATGGTTGGACAACGGCTAACTCCAAATCGCAGGTA
>NA_v005_round_5_probe_2
TAGGAGTCCACCAAACTGTGGTATACCCAACAATAACATCCCCAGTGGTACCAAACTGCAGTGACACCACAATTACATACAACAACACTGTGGTAAACAACATAACAACAACAATAATAA
>NA_v005_round_5_probe_3
ATGTGACCAACATCCTGTTAGTTAAAGAAGAAAACAAAATGTTTACAAATCTTTCTAAACCCTTGTGTGAAGTAAACTCATGGCATATTCTATCCAAGGACAATGCGATTAGAATAGGAG
>NA_v005_round_5_probe_4
ACAGCAAAGACAACGGCATAAGAATCGGTTCCAAAGGGGACGTTTTTGTAATAAGGGAGCCATTTATTTCGTGTTCTCATCTGGAATGTAGAACCTTTTTCTTGACCCAAGGTGCCTTGT
>NA_v005_round_5_probe_5
AACATTCTCAGAACTCAGGAGTCAGAATGTGTCTGCATCAATGGAACATGTACAGTAGTGATGACTGATGGGAGTGCATCAGGAAGGGCTGATACTAGGATACTATTTATTAAAGAGGGG
>NA_v005_round_5_probe_6
GGCAGGGAACCACATTGAACAACAAACACTCAAATGGCACAATACATGACAGGATTCCCCATCGAACTCTTCTGATGAACGAACTGGGTGTCCCGTTTCATCTGGGGACAAAACAAGTGT
>NA_v005_round_5_probe_7
TGTATATGCAGGGACAATTGGCAAGGGGCCAACAGACCAGTGATCGAAATAGATATGACTGCCATGGAGCATACAAGTCAATATCTATGCACAGGGGTCCTCACAGACACAAGCAGACCA
>NA_v005_round_5_probe_8
GACAGGAAGTGCTCAGCATATAGAGGAATGTTCTTGTTACCCTCGATACCCCAACGTCAGATGCGTCTGTAGAGACAACTGGAAGGGCTCTAATAGGCCAGTTATAGATATAAATATGGC
>NA_v005_round_5_probe_9
GATTACAGCATTGATTCCAGTTATGTATGCTCAGGGCTCGTTGGTGACACACCCAGAAATGACGACAGCTCTAGCAGTAGCAATTGCAGAGATCCTAATAATGAAAGAGGGAACCCAGGA
>NA_v005_round_5_probe_10
TGTGGTGGACTTCGAATAGTATCGTCGTATTTTGTGGTACTTCTGGTACTTATGGAACAGGCTCATGGCCTGATGGAGCGAATATCAACTTCATGCCTATATAAGCTTTCGCAATTTTAG
>NA_v005_round_5_probe_11
CATTAAAAAGTTGGAAAGGCAACATCATGCGAACACAAGAGTCTGAATGTGTGTGTCAAGATGAATTTTGTTACACTTTAATTACAGACGGTCCGTCTGATGCACAGGCTTTCTACAAGA
>NA_v005_round_5_probe_12
AACAACAATAATAAATAAAGCGGAAAAGCAGTTCAAGCCCTCACTGCCACTGTGTTCCTTCCGAGGTTTCTTCCCCTTCCATAAGGACAATGCAATACGATTGGGTGAGAACAAAGATGT
>NA_v005_round_5_probe_13
CCTGATTCAGGGAAAGTGATGTGCGTCTGTAGGGATAATTGGCACGGTTCGAATCGACCATGGGTGTCTTTCAACCAAGACCTGGAGTATAAGATAGGATACATCTGCAGCGGAGTGTTT
>NA_v005_round_5_probe_14
TGCATAGGGTGGTCAAGCACGTCATGCCATGACGGCGTATCAAGAATGTCTATATGCATGTCGGGGCCGAACAACAATGCGTCAGCGGTGGTATGGTATGGGGGTAGACCAGTAACAGAA
>NA_v005_round_5_probe_15
ATGCATGACAGGGAACGATAATGATGCAAGTGCCCAAATAATATATGCAGGGAGAATGACAGACTCCATTAAATCATGGAGAAAGGACATATTGAGGACTCAGGAGTCCGAATGTCAATG
>NA_v005_round_5_probe_16
GTGAAAGGATGGGCATTTGACGATGGTGATGATATCTGGATGGGAAGAACAATCAGTAAAGACTCGCGATCAGGCTATGAGACTTTTAGGGTCATTGGTGGTTGGACCATTGCCAATTCC
>NA_v005_round_5_probe_17
TATTTTCACAAAGGACTAATAATAAAAGAGGAAGCCCTCAAAGGATCAGCCATGCACATAGAGGAATGCTCGTGCTATGGGCACAATTCAAAGGTAACTTGTGTATGCAGAGACAACTGG
>NA_v005_round_5_probe_18
AAATGGGGATAATACATGGCTTGGTAGGACCATCAGTCCCAGATCAAGAAGTGGATTTGAAATGCTGAAAATACCTAACGCAGGTATTGATCCCAATTCTAGAATAGCTGAGCGGCAGGA
>NA_v005_round_5_probe_19
GAAGCAGCATTTCCTTTTGTGGTGTAAATAGCGACACTGTGGGTTGGTCTTGGCCAGACGGTGCTGAGTTGCCATTTACCGTTGACAAGTAGTTTGTTCAAAAAACTCCTTGTTTCTACT
>NA_v005_round_5_probe_20
ACCAAACAAGTGTGCATAGCATGGTCTAGCTCAAGCTGCCATGACGGAAGGGCTTGGTTACACGTTTGTGTCACTGGGGATGATAGAAATGCAACTGCTAGCTTCATTTATGACGGAATA
>NA_v005_round_5_probe_21
ACACTACATTTCAATCAGAATGAATGCAGCAAACCCTCGAATAACCAAGTAGTGCCATGTGAGCCAATCATAATAGAAAGGGACATAGTGCATCTGAATAGCACTACCATAGAGAAGGAA
>NA_v005_round_5_probe_22
CATTGATGTTTACTGTATATGCAGGGACAATTGGAAGGGCTCTAACAGACCTTGGATGAGAATCAGCAACGAGACTATACTGGAAACAGGGTGTGTGTGCAGTAAATTTCACTCAGACAC
>NA_v005_round_5_probe_23
TGCCTACCAAGCCAAATTCGAGTCCGTAGGATGGTCTGCAACAGCCTGCCATGATGGGAAAAAATGGATGGCCATAGGGGTGAGTGGTGCAGACGATGACGCTTATGCTGTTATTCATTA
>NA_v005_round_5_probe_24
AATAACTGAAACAGAAAAGCATTTCAAGCCCTCACTACCACTGTGCCCTTTCAGAGGATTTTTCCCTTTTCATAAGGACAATGCAATAAGATTAGGTGAGAACAAAGACGTCATAGTCAC
>NA_v005_round_5_probe_25
CTATATGGGTTAGCCACTCAATTCAAACTGGAGACAAAAAACATCCAGAAACATGTAATCAGAGCATCATTACCTATGAGAACAATACATGGGTGAACCAGACATATTTAAACATCAGTG
>NA_v005_round_5_probe_26
TTCAAGCATGATGAATGCACCAACTCCTCAGACAATCAGGCAGTGCCATGTGGATCAATCATAATAGAAAGGAACGTAACAGATATAGTGCATCTAAATAGCACTACCTTAGAAAAGGAA
>NA_v005_round_5_probe_27
TCTCTAATTCGTTTCCCAATAGGAACGGCTCCAGTACTAGGAAATTACAAAGAGATATGCATTGCCTGGTCAAGCAGCAGTTGCTTTGACGGGAAAGAGTGGATGCACGTGTGCATGACA
>NA_v005_round_5_probe_28
GCCATGATGGTATTAGATGGCTAACAATTGGAATTTCCGGTCCGGATAATGGGGCTGTGGCTGTGCTGAAATACAATGGCATAATAACAGACACCATCAAAAGTTGGAGGAACAACATAC
>NA_v005_round_5_probe_29
TTGAATAGTACTACCATAGAGAAGGAAATTTGTCCTAAAGTGGCAGAATACAAGAATTGGTCAAAACCACAATGTCAAATTACAGGGTTCGCTCCTTTCTCAAAGGACAACTCAATTAGG
>NA_v005_round_5_probe_30
GTATTTGAACATCAGTGTCACTAATTTGGCGGCTGAACAGGACAGAACCCCAAAAGTATTAGCCGGTAACTCCTCCCTTTGCCCCATCAGTGGATGGGCCATATACAGCAAAGACAACGG
>NA_v005_round_5_probe_31
TACCACTACGAGGAGTGCTCCTGTTATCCTGATGCAGGCGAAATCATGTGTGTGTGCAGGGATAACTGGCATGGCTCGAATCGGCCGTGGGTATCTTTCAATCAAAATCTGGAGTATCAA
>NA_v005_round_5_probe_32
ATACCCCCAGGCCAGCCGATCCTTCGACAGTCTCGTGTGATTCCCCAAGTAACGTCAATGGAGGACCTGGAGTCAAAGGATTTGGCTTCAAAACTGGTGATGATGTATGGCTGGGAAGGA
>NA_v005_round_5_probe_33
TGCTAGTTTCATTTATGACGGGAGGCTTGCTGACAGCATTGGTTCGTGGTCTAAAAATATTCTCAGAACACAGGAGTCGGAATGTGTTTGTATCAACGGAACTTGCACAGTAGTAATGAC
>NA_v005_round_5_probe_34
ACACTGCATTTTAAGCAACATGAATGCAACTCCCCTGTAATCAACCAAGTGACCCCATGTGAACCAATCATAGTAGAGAGGAACATAACAGAGATAGTGTATTTGAACAGCACCACCATA
>NA_v005_round_5_probe_35
CATAGGTTCATGCATTAACCCCAGTGGGAATCAGGGATATGGAGTAAAGGGTTTTGGATTCAGACAAGGAAATGATGTGTGGATAGGAAGAACCATTAGTCGGACATCAAGATCCGGATT
>NA_v005_round_5_probe_36
ATACCCCCAGGCCAGTCGATCCTTCAACAGTATCATGTGATTCTCCAAGTAATGTCAATGGAGGACCTGGAGTCAAAGGTTTTGGTTTCAAGACGGGTAATGATGTATGGTTGGGAAGAA
>NA_v005_round_5_probe_37
CGGAATCCTCACTGATACTAGCAGACCCGGGGACAAATCTACTGGTGATTGTTCCAATCCAATAACTGGAAGTCCTGGCGCTCCGGGAGTGAAGGGGTTTGGGTTTCTAAATGGGGATAA
>NA_v005_round_5_probe_38
TTATTGTATTTTGTGGGACTTCAGGTACATATGGAACAGGCTCATGGCCTGATGGGGCAGATATCAATTTCATGCCTATATAAGCTTTCGCAATTTTAGAAAAAACTCCTTGTTTCTACT
>NA_v005_round_5_probe_39
TCAGAGGGAGACATGCGAATGGGACTATACATGATAGGAGCCCGTTCAGAGCCCTCATAAGCTGGGAGATGGGTCAAGCACCCAGCCCATATAATACTAGGGTCGAGTGCATAGGGTGGT
>NA_v005_round_5_probe_40
TCGGACATCAAGATCCGGATTTGAGATTCTGAAGGTCAAAAATGGCTGGATACAAAACAGTAAAGAACAAATCAAGAAACAGGTGGTGATTGACAATTCAAATTGGTCAGGATATAGTGG
>NA_v005_round_5_probe_41
AAACCCAGGAGTGAAAGGATGGGCTTTTGACTATGGAGATGACGTTTGGATGGGAAGAACAATCAGCAAGGATTCACGCTCAGGCTATGAGACTTTCAGAGTCATTGGTGGTTGGACTGT
>NA_v005_round_5_probe_42
TCAAAAGATAATAACCACCGGATCAATCTGTATGGTAATTGGAATGGTTAGCTTGATGTTGCAAATTGGGAACATAATCTCAATATGGGTTAGTCATTCAATTCAGACAGGGACTCAACA
>NA_v005_round_5_probe_43
AAGAATTGGGTCAAGGGGTCATATATTTGTTATCAGGGAACCGTTTGTCTCCTGTTCTCCTAGTGAATGCAGAACATTCTTTCTCACACAAGGCTCTCTACTTAACGACAAACACTCCAA
>NA_v005_round_5_probe_44
CCAATGGAACAGTGAAGGACCGGAGCCCTTATAGAACACTAATGAGCGTAGAAATAGGACAGTCTCCTAATGTGTATCAGTCAAGGTTCGAAGCTGTAGCTTGGTCAGCAACTGCATGTC
>NA_v005_round_5_probe_45
ATTAGTTTTCCCGAGGAAAACAAATGATGAACTCTGCAACGGAACAATCCTAAAGGAATACAATGAAACGGTGAGAATTGAAAAGGTGGTACAGTGGCACAACAGCAGCATTATTGAATA
>NA_v005_round_5_probe_46
ACTAAACACAGCAATGGAACCATCAAAGACAGGACACCGTATAGATCGCTAATCCGGTTTCCCATAGGGACTGCTCCAGTACTGGGTAATTACAAGGAGATATGTGTTGCTTGGTCAAGT
>NA_v005_round_5_probe_47
GACAACTCAGTCAGGCTTTCTGCTGGTGGGGACATTTGGGTAACAAGAGAGCCTTATGTGTCATGCAGCCCAAATAAGTGTTATCAGTTTGCACTTGGACAGGGAACAACGCTGGACAAC
>NA_v005_round_5_probe_48
GTACAATAGAAGGCCTGTTACAGAAATCAATACATGGGCTCGAAACATACTACGTACTCAAGAATCTGAATGTGTATGCCACAACGGTGTCTGCCCGGTGGTATTCACAGATGGGTCCGC
>NA_v005_round_5_probe_49
AGCAATGGGCAGGCTTCATACAGGATTTTCAGAATAGAGAAAGGGAAAGTTGTCAAATCAGTTGAGTTAAAAGCCCCTAATTACCACTACGAGGAATGCTCCTGCTACCCTGATTCAGGG
>NA_v005_round_5_probe_50
TCCCAGACCAGCCGATCCTTCAACAATATCATGTGATTCCCCAAGTAATGTCAATGGAGGACCCGGAGTCAAAGGGTTTGGCTTCAAGACGGGCGATGATGTATGGTTGGGGAGGACTGT
>NA_v005_round_5_probe_51
TACAGTGGAAGTTTTGTCCAACATCCTGAATTAACAGGAATGGACTGCATAAGGCCTTGTTTTTGGGTAGAGTTAATCAGAGGACAACCCAAGGAGAGCACAATCTGGACTAGTGGAAGC
>NA_v005_round_5_probe_52
TGTGTGTGTAGAGATAATTGGACTGGGACCAATAGACCAGTTTTAGTGATATCTACAGATCTATCCTATCAGGTTGGGTATCTTTGTGCAGGTCTCCCTAGTGACACTCCGAGGGGAGAG
>NA_v005_round_5_probe_53
CATGATGGGAAGAAATGGATGACAATTGGAGTTACAGGGCCAGATGCGGAAGCCGTAGCAGTAGTCCATTATGGGGGGATTCCAACTGATGTGGTTAATTCCTGGGCTGGTAATATATTA
>NA_v005_round_5_probe_54
TCAAAATGAATCCAAATCAGAAGATAATAACCATTGGGTCAATCTGTATGGTAGTTGGAATAATCAGCTTGATATTACAAATTGGAAATATAATCTCAATCTGGGTTAGTCATTCAATTC
>NA_v005_round_5_probe_55
TTCCTGTTATCCTGATGCTAGCGAGGTGATGTGTGTATGCAGAGACAACTGGCATGGTTCAAATCGACCATGGGTGTCCTTCGATCAGAATCTAGAGTATCAAATAGGATACATATGCAG
>NA_v005_round_5_probe_56
AGACACACTAAAGAGCTGGAAGGGCAACATTATGCGAACACAAGAGTCCGAATGCGTGTGTCAGGATGAGTTTTGTTACACCTTGATCACAGACGGACCGTCCGATGCACAGGCTTTCTA
>NA_v005_round_5_probe_57
GCACAGTAGTAATGACTGATGGAAGTGCATCAGGAAGAGCCGATACGAGAATACTATTCATCAAGGAGGGGAAAATTGTTCACATTAGTCCATTGTCAGGGAGTGCTCAACACATAGAGG
>NA_v005_round_5_probe_58
CTTCTGGGTTGAACTAATCAGAGGGAGGCCCAAAGAGAAAACAATCTGGACTAGTGGGAGCAGTATATCTTTCTGTGGTGTAAATGGTGACACTGTAGGTTGGTCTTGGCCAGACGGTGC
>NA_v005_round_5_probe_59
CCGATGTGTACTGCATATGTAGGGACAATTGGAAGGGTTCCAACAGGCCTTGGATGAGGATCAACAACGAGACCATACTAGAAACAGGGTATGTATGTAGCAAATTTCATTCAGATACCC
>NA_v005_round_5_probe_60
TACCGTGATGACTGATGGTCCGAGCAATGGACAGGCTTCATATAAGATTTTCAGAATAGAGAAAGGGAGGGTTGTTAAATCAGTCGAGTTACAAGCACCTAATTATCACTATGAGGAATG
>NA_v005_round_5_probe_61
CAATAGCCCTAGGGATAATATCAGTAATCAAAGACCACAAGGCATACACATGCAACACAACTGAGGTGTACAATGAGACAGTGAGGGTGGAAATAGCAACCATCCCTGTCAACAACACCA
>NA_v005_round_5_probe_62
GGGAACCCAGGAGTGAAAGGTTGGGCCTTTGACAATGGAGATGATGTGTGGATGGGAAGAACAATTAGCAAAGATTCACGTTCAGGTTATGAGACCTTCAAGGTCATTGGTGGCTGGTCC
>NA_v005_round_5_probe_63
ACAGAGCCGAAACAAAAATAATTTATTTCAAAGAGGGAAAAATACAGAAAATAGAGGAATTGACAGGGAGTGCACAGCATATAGAAGAATGCTCATGCTATGGAGCAGAAGAAATGATTA
>NA_v005_round_5_probe_64
CAGACACCCCCAGGCCAGCTGACCCCTCAACAATATCATGTGACTCCCCAAGCAATGTCAATGGAGGACCCGGAGTGAAGGGATTTGGTTTCAAAACCGGCAACGATGTATGGTTAGGTA
>NA_v005_round_5_probe_65
CTGGTAATATATTAAGGACTCAAGAATCTTCTTGCACATGCATCCAAGGTGATTGTTACTGGGTGATGACAGACGGGCCAGCAAACAATCAAGCACAGTACAAAATATTTAAAGCTAATC
>NA_v005_round_5_probe_66
AGGGGGCGGCCTAAAGAGAGCACAATTTGGACCAGTGGGAGCAGCATATCTTTTTGTGGTGTAAATAGTGACACTGTTAGTTGGTCTTGGCCAGACGGTGCTGAATTGCCATTCACCATT
>NA_v005_round_5_probe_67
AACACATAGAGGAGTGTTCCTGTTACCCTCAATACCCTGATGTCAGGTGTGTCTGCAGAGACAACTGGAAAGGCTCTAACAGGCCCATTATAAACATAAATATGGCAGATTACAGCATTG
>NA_v005_round_5_probe_68
AGTAGTGCAGACCACCGAATTTACTGGATACGGAAAGGGAAGATAATAAAGTATGAAGACATTCCCAAGACAAAGATACAGCATTTAGAGGAGTGTTCTTGCTATGTGGACACCGATGTG
>NA_v005_round_5_probe_69
TTCACTCAGACACTCCCAGGCCAGCCGACCCTTCAACAATGTCATGTGACTCCCCAAGCAATGTCAATGGAGGGCCAGGGGTAAAAGGGTTTGGTTTCAAAGCCGGCAATGATGTATGGT
>NA_v005_round_5_probe_70
GATTCCAGTTATGTGTGTTCAGGACTTGTTGGAGACACACCAAGAAACGATGATAGCTCCAGCAGCAGCAACTGTAGAGATCCTAATAATGAGAGGGGAAATCCAGGAGTGAAAGGATGG
>NA_v005_round_5_probe_71
TAAGCCCATTGTCAGGGAGTGCCCAGCACATAGAGGAGTGTTCCTGTTACCCCCGCCATTCAGACGTTAGGTGTGTTTGCAGGGACAATTGGAAAGGCTCTAATAGGCCAATTGTAGATA
>NA_v005_round_5_probe_72
GCAAGTCATAGTTGAAAGAGATAACAGGTCCGGTTATTCTGGTATTTTCTCCGTTGAAGGCAAAAGCTGCATCAACCGGTGCTTTTATGTGGAGTTGATAAGGGGAAGGAAAGAGGAAAC
>NA_v005_round_5_probe_73
GCAGCATTATTGAATATGTAGATCGACCAAAAAATCTCCTCTTTATGAACAATACAGAGCCATTGTGCAATGTCAAAGGCTTTGCACCTTTTTCTAAAGATAATGGAATAAGAATTGGGT
>NA_v005_round_5_probe_74
GAGGGAACCCAGGAGTAAAAGGATGGGCCTTTGATGATGGAAATGATGTTTGGATGGGAAGGACGATCAGTAAAGACACGCGCTCGGGCTATGAGACCTTCAGGGTCATTGGGGGTTGGA
>NA_v005_round_5_probe_75
CGTGGGCAGGAAACATATTAAGGACTCAGGAATCAGAGTGTGTATGCCATAATGGGATATGTCCTGTGGTGATGACGGATGGCCCAGCTAATAACAGAGCAGAGACAAAAATAATTTACT
>NA_v005_round_5_probe_76
TTCATTTCAAGGTAGGAGACACACCGGAAACAGGAACCCCTAGCATCAATGAGACAAACTCCACAACCACGATAATCAACTACAACACCCAAAACAATTTCACAAATGTGACCAATATTG
>NA_v005_round_5_probe_77
AGGAACAACGATTAGAGGGAAACACTCAAATGGAACAATACACGATAGATCCCAGTACCGCGCCCTGATAAGCTGGCCACTGTCATCACCACCCACAGTATACAACAGCAGGATAGAATG
>NA_v005_round_5_probe_78
AAACACAGCAATGGAACCATCAAAGACAGAACACCTTATAGATCACTGATTCGGTTCCCAATAGGAACAGCCCCAGTACTAGGGAATTACAAGGAGATATGTGTAGCTTGGTCGAGTAGC
>NA_v005_round_5_probe_79
TTTCTATATGGGTTAGCCACTCAATTCAAACTGGGGACCAAAAACGCCCAGAACCATGTAACCAGAGTATCATCACCTATGAAAATAATACCTGGGTCAATCAGACGTATTTGAACATCA
>NA_v005_round_5_probe_80
AATATTTAAAGCTAATCAGGGGAAAGTAATAGATCAAGCTGAAATTAAGTTTGATGGAGGTCATATTGAAGAATGCTCATGCTATCCCAATGAGGGGAAAGTGGAATGTGTGTGTAGAGA
>NA_v005_round_5_probe_81
TTAGTCATTCAATTCAGACTGGGAACCAAAACCAACCTGAAACATGCAATCAAAGCATCATTACTTACGAAAACAACACTTGGGTGAACCAAACATATATTAACATCAGCAATACCAATT
>NA_v005_round_5_probe_82
TGAGGCCTTGCTTCTGGGTGGAACTAATAAGGGGACGACCTAAAGAGAAAACAATCTGGACTAGTGGGAGTAGCATTTCCTTCTGTGGTGTAAGTGGTGACACTGTGGGTTGGTCTTGGC
>NA_v005_round_5_probe_83
AATGTCGGATTGAATGTATCTCTACATCTAAAGGAAAAGGGAACCAAACAGGAGGAGAATTTAACGTGCACGACCATTAATCAAAACAACACGACTGTAGTAGAAAATACGTATGTAAAT
>NA_v005_round_5_probe_84
AGATCATAACCATCGGGTCAATCTGTATGGTAATTGGAACAATCAGCTTGATTTTACAAGTTGGAAACACAATCTCAATATGGGTTAGTCATTCGATTCAGACCTGCATTACTCATGAAA
>NA_v005_round_5_probe_85
AATAGTGCAGACCACCGAATTTACTGGATACGAGAAGGTAAGGTAATGAAGTATGAAAACATTCCCAAAACAAAGATACAACATTTGGAAGAATGTTCTTGTTATGTGGACATCGATGTG
>NA_v005_round_5_probe_86
CTGACACAAGCCGACCTAATGACCCCGGAAGCGGAAACTGTGATGAACCGATAACCGGAGGGAGCCCAGATCCTGGCGTAAAGGGGTTTGCATTCTTGGATGGGGGGAACTCCTGGTTGG
>NA_v005_round_5_probe_87
GGAAAGGCAATTGTGGTCCAGTACTTTCTAATGGAGCAAATGGAGTGAAAGGATTCTCATTTAGATATGGCAATGGTGTTTGGATAGGAAGAACTAAAAGTATCAGCTCTAGAAGTGGGT
>NA_v005_round_5_probe_88
CAGTTGCTTGGTCAGCAAGTGCATGCCATGATGGAATGGGATGGCTAACAATCGGGATTTCCGGTCCAGATAATGGAGCAGTGGCTGTTTTGAAATACAATGGTATAATAACAGATACAA
>NA_v005_round_5_probe_89
AGAGAGGGAATCCAGGAGTGAAAGGCTGGGCTTTTGACGATGGAGGTGATGTGTGGATGGGGAGAACGATCAGCAAAGATTCACGCTCAGGTTACGAGACTTTCAAAGTTATCGGTGGTT
>NA_v005_round_5_probe_90
CTCAGGGCTTGTTGGCGACACACCGAGGAACGATGATAGCTCTAGCAACAGCAATTGCAGGGACCCTAATAATGAGAGAGGAAACCCAGGAGTAAAAGGGTGGGCTTTTGACTATGGAAA
>NA_v005_round_5_probe_91
CAGAGACAACTGGAAAGGCTCCAATAGGCCCATCGTAGATATAAATGTAAAGGATTATAGCATTGTTTCCAGTTATGTATGCTCAGGACTTGTTGGAGACACACCCAGAAAAAACGACAG
>NA_v005_round_5_probe_92
CAAGTAGAGGAGAGAGCAATTAGAGAATTCAATAACCTGACCAAAGGGCTCTGTACTATAAATTCATGGCACATATATGGGAAAGACAATGCGGTAAGAATTGGAGAGGACTCAGATGTT
>NA_v005_round_5_probe_93
CAAATAGGCCATGGGTATCTTTCAATCAGAATTTGGAGTATCAAATAGGATATATTTGCAGTGGGGTATTCGGAGACAACCCACGGCCAAATGATGGGACAGGTAGTTGTGGTCCAATGT
>NA_v005_round_5_probe_94
ATGGATGCATGTATGCATGACAGGGAATGATAAAGATGCAAGTGCTCAAATAATATATGCAGGGAAAATGACAGACTCCATCAAATCATGGAGAAAAGACATACTAAGAACCCAGGAATC
>NA_v005_round_5_probe_95
AAGCTTGGAATCCAGGAGCGGGTTCGAAATGATTTGGGACGCAAATGGGTGGGTATCAACAGATAAGGACTCAAATGGTGTACAGGACATTATAGACAATGACAACTGGTCTGGATATAG
>NA_v005_round_5_probe_96
ATTATAGATATAAATATGGCAGACTACAGTGTTGATTCCAGTTATGTGTGTTCAGGGCTTGTTGGCGACACACCAAGAAATGATGATGGCTCTAGCAACAGCAACTGCAGGGATCCTAAC
>NA_v005_round_5_probe_97
GATCACAGGGTTTACTGGATACGGGAAGGAAGAATAATAAAGTATGAAAATGTTCCCAAAACAAAGATACAACATTTAGAAGAATGCTCCTGCTATGTAGACATTGATGTTTACTGTATA
>NA_v005_round_5_probe_98
GGCAATGGTGTTTGGATAGGGAGAACTAAAAGCATTAGTTCAAGAAACGGTTTTGAGATGATTTGGGATCCGAACGGATGGACTGGGACAGACAATAACTTCTCAATAAAGCAAGATATC
>NA_v005_round_5_probe_99
ATTGGATCCCGAGGCGAAGTATTTGTCATACGGGAGCCCTTCATATCATGCTCCATCAGTGAATGCAGAACTTTTTTCTTAACTCAAGGAGCTCTTCTCAATGATAAACACTCGAATGGG
>NA_v005_round_5_probe_100
AGCAAAAGCAGGGTGATCGAGAATGAATCCAAATCAGAAACTATTTGCATTATCTGGAGTGGCAATAGCACTTAGTGTACTGAACTTATTGATAGGAATCTCAAACGTCGGATTGAACGT
>NA_v005_round_6_probe_1
AATTTGAGTCCGTTGGATGGTCTGCTACAGCCTGCCATGATGGGAAGGAATGGATGGCTATAGGGGTGAGTGGTGCCGACGATGATGCTTATGCTGTTATTCATTATGGAGGGGTACCAA
>NA_v005_round_6_probe_2
AGGATTGGTTCCAAAGGAGACATTTTTGTCATAAGAGAACCATTCATTTCATGCTCTCACTTGGAGTGCAGAACTTTTTTTCTGACCCAAGGCGCTTTGCTGAATGACAGGCATTCTAAT
>NA_v005_round_6_probe_3
ATGTCTCCAAATCAGAAGATAACAGCAATTGGCTCTGTTTCTCTAATCATTGCGATAATGTGTCTCCTCATGCAAATTGCCATCTTAACAACGACTATGACATTACATTTCGGGCAGAAA
>NA_v005_round_6_probe_4
AACAACAATAATAACTGAGGCAGAGAGGCCTTTCAAGCCTTCATTACCACTCTGCCCCTTTCAAGGGTTTTTCCCTTTCCACAAAGACAACGCAATACGACTGGGTGAGAACAAGGATGT
>NA_v005_round_6_probe_5
AGGGGAAAATTGTCCACATTAGTCCATTGTCAGGAAGTGCTCAGCATGTAGAGGAATGTTCTTGTTATCCCCGGTACCCAAACGTCAGATGTGTCTGCAGAGACAACTGGAAGGGCTCTA
>NA_v005_round_6_probe_6
TAACATTGCATTTCAAGCAGCATGACTGCAACTCCCCCCCAAACAACCAAGTAATGCTGTGTGAACCAACAATAATAGAAAGAAACACAACAGAGATTGTGTATCTGACCAACACCACCA
>NA_v005_round_6_probe_7
ATGCTCCTGTTATCCTGATTCTAGTGAAATCACATGTGTGTGCAGGGATAACTGGCATGGCTCGAATCGACCGTGGGTGTCTTTCAACCAGAATCTGGAATATCAGATAGGATACATATG
>NA_v005_round_6_probe_8
ACGGCATCAGGATTGGTTCTAAAGGTGACGTTTTTGTCATAAGAGAGCCATTTATCTCCTGTTCTCACCTGGAATGCAGAACCTTTTTCTTGACCCAAGGTGCATTATTGAATGACAAGC
>NA_v005_round_6_probe_9
ACCAATATCGTCCTAAATAAAAATGAGGAGAGGACATTTCTAAATTTAACTAAGCCTCTATGCGAGGTAAACTCATGGCACATCCTGTCAAAAGACAATGCAATAAGAATTGGGGAAAAC
>NA_v005_round_6_probe_10
AAACTGATGGTAGTTTCTCCGTGAAACAGGATATTGTAGCAATTACTGATTGGTCGGGCTATAGTGGAAGTTTCGTACAGCATCCAGAGCTAACAGGGCTGGATTGCATGAGACCTTGTT
>NA_v005_round_6_probe_11
ATTCAATCAGGCTTTCTGCTGGTGGAGACATTTGGGTAACAAGAGAACCTTACGTGTCATGCAGTCCAAATAAATGTTATCAATTCGCACTTGGACAGGGAACCACGCTGGACAATAAGC
>NA_v005_round_6_probe_12
GCCATTCAATTCAGACTGGAGAAAAAAACCACCCTGAGATATGCAACCAAAATGTCATTACATATGAAAACAACACATGGGTGAACCAAACTTATGTAAACATTAGCAATACCAACATTG
>NA_v005_round_6_probe_13
CTGCCCAGCGACACTCCAAGAGGGGAAGATGCTCAATTTGTCGGTTCCTGCACTAGTCCCATGGGAAATCAGGGGTATGGCGTGAAAGGTTTTGGATTTCGACAGGGAACTGATGTGTGG
>NA_v005_round_6_probe_14
GGCTGGGAATGCTCAACACATCGAAGAATGTTCATGCTATGGAGCAGTAAGGGTGATCAAATGCATATGCAGGGACAATTGGAAGGGGGCAAATAGACCAGTAATCACTATAGATCCAGA
>NA_v005_round_6_probe_15
TCGTACAAAATATTCAAAATGGAGAAAGGGAAGATTATTAAGTCGATTGAGCTGGATGCACCTAATTACCATTATGAGGAATGCTCCTGTTACCCTGATACAGGCAAAGTAGTGTGTGTG
>NA_v005_round_6_probe_16
AGGTAGCTTCATCGTCCAAACTGGTGGATGTTTCCAACCGTGCTTTTATGTTGAACTCATACGAGGGAGACCTAATAAGAATGATGATGTCTCTTGGACGAGCAACAGTATAGTCACATT
>NA_v005_round_6_probe_17
TTCAAGCAGAACGAGTACACAAACACCTCGACAAATCAAGTAGTGCCATGTGAATCAATCACAATAGAAAGAAACATAACGGAGATAGTGCATTTGAATGGCACTATCATAGAGAAGGAA
>NA_v005_round_6_probe_18
AGTTATACCTAGAAATGGAAACATTGGGAGTTGCAATGAAACAGTCATTAGGGAATACAACGAAACAGTAAGAATTGAGAAAATAACACAGTGGCACAATACCAACATCATTGAGTATAT
>NA_v005_round_6_probe_19
CATTACGGAGGAGTGCCTACTGATGCTGTTAATTCCTGGGCAGGAGATATATTAAGGACTCAGGAGTCATCTTGCACTTGCATCCAAGGTGATTGTTATTGGGTGATGACTGACGGCCCT
>NA_v005_round_6_probe_20
AGACCAGTATTGGTGATTTCTTCAGATTTGTCTTACAGAGTAGGATATTTATGTGCAGGTCTCCCTAGTGACACTCCAAGAGGAGAAGATAGTCAGTTCACGGGATCATGCACTAGTCCT
>NA_v005_round_6_probe_21
GGACTCCACTATAAGGTGGGTATTACACCAGATGTAAACATTCCAAACATAAGTGAGACCAATTCAACAACAACAATAATAAACAACAATACACAAAATAATTTCACAAATATCACAAAC
>NA_v005_round_6_probe_22
TATAAAGTCATGGCAGAAAAATATATTGAGAACCCAAGAGTCAGAATGCCAATGTTTACACGGAACTTGTGTTGTAGCAGTGACAGATGGACCAGCGGACAATAAGGCTGATCACCGGGT
>NA_v005_round_6_probe_23
AGCAAAAGCAGGAGTTTAAAATGAATCCAAATCAGAAGATTATAACCATTGGATCAATCTGTATGGTAACTGGAATAATCAGCTTGATTTTACAAATTGGAAACATAATCTCAATATGGA
>NA_v005_round_6_probe_24
ACAATATCGTGTGACTCTCCTAGTGGAATTGAGGGCAGAAGAGGGGTTAAAGGTTTCGGATTTAAAGTTCAGAATGATGTGTGGCTTGGGAGGACAATATCATATAGCAGCCGGTCAGGA
>NA_v005_round_6_probe_25
CTCAATTCAACTTGGGAATCGAAATCAGATTGAAACATGCAATCAAAGCGTCATTACTTATGAAAACAACACTTGGGTAAATCAGACATATGTTAACATCAGCAACACCAACTTTGCTGC
>NA_v005_round_6_probe_26
AATGGGCGGCCTATCACAGAAATTAATACGTGGGCCCGAAACATATTGAGAACCCAAGAATCTGAATGTGTATGCCACAATGGGATATGTCCAGTAGTGTTCACTGACGGTTCTGCTACT
>NA_v005_round_6_probe_27
CAACTTTCTTGCTGAGCAAGCTGTGGTTTCAATGGCATTAGCGGGTAATTCATCTCTTTGCCCAATCAGTGGATGGGCTATATACAGCAAGGACAACGGTATAAGAATTGGTTCAAAAGG
>NA_v005_round_6_probe_28
ACCAACTTTGCTGCTGGACAGTCAGTGGTTTCCGTGAAATTAGCGGGCAATTCCTCTCTCTGCCCTGTTAGTGGATGGGCTATATACAGTAAAGACAACAGTATAAGAATCGGTTCCAAG
>NA_v005_round_6_probe_29
ATACCAACATTGCTGCTGGACAGGGCGTGACTTCAATAATACTAGCCGGCAATTCCTCTCTTTGCCCAATAAGTGGGTGGGCTATATACAGCAAAGACAATAGCATAAGGATTGGTTCCA
>NA_v005_round_6_probe_30
TCACGGGGGATGACAGAAATGCGACTGCTAGCTTCATTTATGGTGGGATGCTCGTCGATAGCATTGGTTCTTGGTCTAAAAATATACTCAGGACCCAGGAATCCGAATGCGTTTGCATCA
>NA_v005_round_6_probe_31
GGGACAGGCAGCTGTGGTCCAGTGTCTTCTAATGGAGCATATGGAGTAAAGGGGTTTTCATTTAGATACGGCAAGGGTGTTTGGATAGGGAGAACTAAAAGCACTAGTTCCCGGAGTGGA
>NA_v005_round_6_probe_32
GTAAGGAGCAGGTGAAAAAACAGGTAATTGTTGATAATTTAAATTGGTCAGGGTACAGTGGATCTTTCACCCTGCCAGTTGAATTGACTGGGAAAGACTGCCTAGTTCCCTGTTTTTGGG
>NA_v005_round_6_probe_33
AGTTTTGTCCAAAAGTATTAGAATACAGGAATTGGAAGAAACCACAGTGTCAGATTACAGGGTTCGCTCCCTTTTCCAAAGACAATTCAATCCGGCTTTCTGCTGGTGGGGACATTTGGG
>NA_v005_round_6_probe_34
GTCAAGTAGCAGTTGCTTTGACGGAAAAGAATGGATGCATGTTTGTATCACTGGGAATGACAATGACGCCACAGCGCAGATAATCTATGCAGGGACAATGCGAGATTCTATAAAGTCATG
>NA_v005_round_6_probe_35
GGAAATATCCTCAGAACCCAAGAGTCAGAGTGTGTATGCCATAAAGGAATTTGTCCAGTAGTCATGACAGATGGACCAGCAAACAATAAAGCAGCAACTAAGATAATCTATTTCAAAGAA
>NA_v005_round_6_probe_36
GAACAAGGATGTCATAGTCACAAGGGAACCCTACATTAGCTGCGATAACGATCACTGCTGGTCCTTTGCTCTTGCTCAAGGAGCGCTATTAGGGACCAAACATAGCAATGGAACCATCAA
>NA_v005_round_6_probe_37
TTCAAAATTTGAGTCTGTTGCCTGGTCAGCAAGCGCATGCCATGATGGTGTAAGCTGGTTAACAATTGGGATCTCCGGACCAGATAATGGGGCAGTGGCTGTGCTTAAGTACAATGGTAT
>NA_v005_round_6_probe_38
ATGTATGCATTGCACCAAGGAACGACCATTAGAAACAAGCATTCAAATGGAACAATACACGACAGAACTGCTTTCAGAGGATTAATATCAACTCCTCTGGGAAGCCCTCCTGTGGTCAGC
>NA_v005_round_6_probe_39
AGCAAAAAGGTCGAGGTTTTGAATAACAAGAATTGGTCAGGATACAGTGGATCTTTCACCATCCCCACCGCAATGACAAGCAAAAGCTGTTTGGTTCCATGCTTTTGGCTGGAAATGATC
>NA_v005_round_6_probe_40
GATAAGAGGGCAACCTAAAGAAAGGACCATATGGACTAGTGGTAGTAGCATTGCTTTCTGTGGTGTTAATTCTGATACCACAGGTTGGTCATGGCCCGATGGCGCTCTATTGCCCTTTGA
>NA_v005_round_6_probe_41
ATGATAAACATTCCAATGGAACCATTAAAGACAGGAGCCCATATCGAACCCTAATGAGCTGTCCTATTGGTGAAGTTCCCTCTCCATACAACTCAAGATTTGAGTCAGTCGCTTGGTCAG
>NA_v005_round_6_probe_42
CTTTGCTCTCGCCCAAGGGGCATTACTGGGGACTAAACACAGCAATGGAACCATAAAGGACAGAACACCCTATAGATCATTGATTAGGTTCCCAATAGGAACAGCCCCGGTACTAGGAAA
>NA_v005_round_6_probe_43
ATTGACATATACTGCATCTGTAGAGACAACTGGAAAGGCTCTAATAGGCCATGGATGCGTCTCAACAATGAAACTATATTGGAAACTGGGTACATATGTAGCAAATTCCACTCAGACACT
>NA_v005_round_6_probe_44
GTAGTAGCATTGCATTTTGTGGTGTTGACTCTGATACCACAGGTTGGTCGTGGCCTGATGGCGCTCTGTTGCCTTTTGACATAGACAAGTAATTTTTCGAAAAAACTCCTTGTTTCTACT
>NA_v005_round_6_probe_45
ATTTGAATCCGTCGGATGGTCTGCTACAGCCTGCAATGATGGGAAGGAGTGGATGGCCATTGGGGTGAGTGGTGCAGACGATGATGCCTATGCCGTCATCCATTATGGAGGGATACCAAC
>NA_v005_round_6_probe_46
AAGTGCATCAGGAAAGGCCGACACTAGAGTATTATTTATAAGAGAAGGGAAAATTATAAATATTAGCCCATTGTCAGGAAGTGCTCAGCACGTTGAGGAATGCTCTTGTTACCCCCGGTA
>NA_v005_round_6_probe_47
TGAAGTATGAGAATGTTCCTAAAACAAAGATACAGCACCTGGAAGAGTGTTCTTGCTACGTGGACATTGATGTGTACTGCATATGCAGAGACAACTGGAAAGGCTCAAACAGGCCTTGGA
>NA_v005_round_6_probe_48
ATAAGAATCGGTTCCAAGGGGGATGTGTTTGTCATAAGGGAACCATTCATATCATGCTCCCCCTTGGAATGCAGAACCTTCTTCTTGACTCAAGGGGCCTTGCTAAATGATAAACATTCC
>NA_v005_round_6_probe_49
AATGAATTGGGAGTCCCATTTCACTTAGGAACAAAACAAGTGTGCATAGCATGGTCCAGTTCAAGTTGCCATGATGGAAAAGCATGGTTGCACGTTTGTGTAACTGGAGATGACAGAAAT
>NA_v005_round_6_probe_50
AAAAAGCTGGAAGGGAAATATTATGCGAACACAAGAGTCTGAGTGCGTATGCCAGGATGAGTTTTGTTATACCCTGATAACAGACGGACCGTCCGACGCACAAGCTTTCTATAAGATACT
>NA_v005_round_6_probe_51
ATGAATCCAAACCAGGAGATAATAGCAATTGGCTCTGTCTCTCTAACCATTGCGATAATATGTTTTATCATGCAAATTGCCATCTTAACAACGACCATGACACTACGTTTCAGGCAGAAT
>NA_v005_round_6_probe_52
GGAAAGACAATGCTATAAGAATAGGGGAGAATTCTGATGTTTTAGTCACAAGAGAGCCATATGTTTCTTGTGACCCAGATGAATGCAGATTCTATGCTCTCAGCCAAGGAACAACAATAA
>NA_v005_round_6_probe_53
GATCATAGGGTTTATTGGATACGGGAGGGGAGAATAGTGAAGTATGAAAATGTCCCTAAAACAAAGATACAACACTTAGAAGAGTGTTCCTGCTATGTGGACATCGATGTGTACTGTATA
>NA_v005_round_6_probe_54
ACAGGCCTTGGATGAGGATTAACAACGAAACCATATTAGAGACAGGATACGTGTGTAGCAAATTTCACTCAGACACTCCCAGACCTGCTGATCCTTCAGTAGTATCATGTGATTCCCCAA
>NA_v005_round_6_probe_55
CACTCAAATGGAACAGTGAAAGATAGAAGTCCATTCAGGACTCTCATGAGTGTCGAGGTGGGCCAATCACCCAATGTCTACCAAGCCAGATTTGAAGCTGTGGCATGGTCAGCAACTGCT
>NA_v005_round_6_probe_56
GTGATTCCCCAAGCAATATTAATGGAGAACCCGGAGTGAAGGGATTTGGCTTCAAAGTTGGCAGTGACGTGTGGCTGGGCAGAACGGTGTCAACCAGTGGTAGATCAGGCTTTGAAGTCA
>NA_v005_round_6_probe_57
TGTTTGTAGAGACAATTGGAAAGGCTCTAATAGACCTATCATAGACATAAATATGGCAGATTATAGCATCAGTTCTAGTTATGTGTGTTCAGGGCTTGTTGGCGACACACCGAGAAACGA
>NA_v005_round_6_probe_58
CGTATGGTGGACAAGTAACAGTCTAATTGCCCTATGTGGAAGCCCATTCCCAGTTGGGCCTGGTTCCTTCCCCGATGGGGCACAAATCCAATACTTTTCGTAAAATGCAAAAAAACTCCT
>NA_v005_round_6_probe_59
TCAGGCTTTGAAGTCATCAAAGTCACTGAGGGATGGATCAACTCACCCAGTCAAGCCAAATCGGTCACACAGACACTAGTGTCAAACAATGATTGGTCAGGCTACTCAGGTAGCTTCATC
>NA_v005_round_6_probe_60
CACAAACATTATAATGAATAAAAAAGAAGAGGGAACACTACTGAATCTGACCAAACCTCTATGTGAAGTGAACTCATGGCATATTCTATCAAAAGACAATGCAATAAGGATAGGAGAAAA
>NA_v005_round_6_probe_61
CAATGCGATAAGAATTGGAGAAGAAGCCCACATATTAGTAACAAGAGAGCCCTACTTATCCTGTGATCCACAAGGCTGCAGAATGTTTGCTCTAAGCCAAGGCACAACACTCAGGGGCCG
>NA_v005_round_6_probe_62
TAGGGTCAAAAGGACATGTGTTTGTCATAAGAGAACCATTTGTGGCATGTGGTCCCACAGAATGTAGAACATTTTTCCTAACGCAAGGTGCCTTACTGAATGATAAACATTCCAATAATA
>NA_v005_round_6_probe_63
TGGATGGGAAGAACAATCAAAAAGGACTCGCGCGCAGGTTATGAAACTTTCAGGGTCGTGGATGGTTGGACCTTGGCTAATTCCAAGTCACAGACAAATAGGCAAGTCATAGTTGACAGT
>NA_v005_round_6_probe_64
AACATAACGACGGTTGTGTTTCAAGATCCAGAGAAACAATTCAGGGTTCCGTTGCCATTGTGTCCATTCAGAGGATTCTTCCCTTTTCATAAAGACAATGCTCTGAGACTGGCTGAAAAC
>NA_v005_round_6_probe_65
ATGATAGGAGTCCATTCAGAGCCCTCATAAGTTGGGAAATGGGTCAAGCACCCAGCCCATATAACACTAAAATCGAATGTATTGGATGGTCAAGCACATCATGCCACGATGGCATATCAA
>NA_v005_round_6_probe_66
AATACCATCATAGAAAAGGAGCCTTGTTCTAAAATGGTGGAATACAGGAATTGGTCGAAACCGCAATGCCAAATTACAGGGTTTGCTCCTTTCTCCAAGGACAATTCAATCAGGCTTTCT
>NA_v005_round_6_probe_67
TATTATAGACAATGACAATTGGTCTGGTTACAGTGGAAGTTTCAGCATTAGAGGAGAAACAACTGGCAGGAATTGCACTGTACCGTGTTTTTGGGTTGAGATGATAAGAGGGCAGCCTAA
>NA_v005_round_6_probe_68
GATCCTAATGGGTGGACGGAGACAGACAGCAGTTTCTCTGTAAAGCAAGATATTGTAGCAATAACTGACTGGTCAGGATATAGCGGAAGTTTTGTTCAGCATCCAGAACTGACGGGGTTG
>NA_v005_round_6_probe_69
ATTCAGGAAGCTTTGTCATTGAAAACAATGGCTGTTTTCAGCCTTGTTTTTATGTTGAACTCACAAGAGGAGTGCCAAACAAAAATGAGGATGTCTCTTGGACCAGTAATAGCATAGTTA
>NA_v005_round_6_probe_70
ATAGGTTCAAGGGGACATGTCTTTGTTATAAGAGAGCCTTTTGTGGCTTGTGGCCCTTCAGAATGCAGAACATTTTTCTTAACTCAGGGTGCTTTGCTGAATGATAAGCACTCAAATAAT
>NA_v005_round_6_probe_71
ATAGCAGTGGGACAAATAAGGATAGAACTCCATACAGGTCCTTGATTAGATTCCCCATTGGAACAGCTCCTGTACTTGGGAACTACAAAGAAATGTGTGCTGCATGGTCAAGTAGCAGTT
>NA_v005_round_6_probe_72
ATCAGGTAATTGTCAACAACCAAAATTGGTCGGGATATTCAGGAGCATTTATGGACTACTGGGCGAACAAAGAGTGTTTCAATCCTTGTTTTTATGTGGAACTGATCAGAGGGAGACCCA
>NA_v005_round_6_probe_73
AGTAGAGTGCATTGGATGGTCCAGTACAAGCTGCCATGATGGGAAAGCACGAATGTCTATATGTGTCTCAGGTCCCAACAACAATGCATCAGCAGTGGTTTGGTACAATGGGCGGCCTAT
>NA_v005_round_6_probe_74
CAAAATGAATGCAGCATCCCCTCGAATAATCAAGTAGTGCCGTGTGACCCAATCATAATAGAAAGAAACATAACAGAAATAGTGTATCTGAATAATACCATCATAGAAAAGGAAATTTGT
>NA_v005_round_6_probe_75
GAACAACAATAAGAGGAAAACACTCAAATGGAACGATACATGATAGATCTCAATACCGTGCTTTAGTGAGTTGGCCTTTATCATCACCACCCACAGTGTACAATACCAGAGTAGAGTGCA
>NA_v005_round_6_probe_76
GTGGACACTGATGTATACTGCATATGTAGGGACAATTGGAAAGGTTCCAACAGGCCTTGGATGAGGATTAGCAATGAGACTATACTAGAAACAGGGTATGTGTGTAGCAAATTCCACTCA
>NA_v005_round_6_probe_77
ACAATCAGGTAACCCAAACAACCGGGAAACCATGTTCGAACGACACGATAAATTATTACAATGAGACTTTTGTCAATGTTACAAATGTGCAGAACAATTATACCACCATCACTGAACCTC
>NA_v005_round_6_probe_78
CCATTAAGACTTGGGCCAGGAACATTCTGAGGACTCAAGAGTCAGAATGTGTGTGCCATAATGGCACATGCGCAGTTGTAATGACTGACGGATCGGCTAGTAGTCAAGCATATACAAAAA
>NA_v005_round_6_probe_79
TAACAAGAGAGCCTTATGTGTCGTGTGACACCAGCAAATGTTACCAATTTGCACTTGGGCAGGGGACCACACTGGACAACAAACATTCAAACGGAACAATACATGATAGAATTCCCCATC
>NA_v005_round_6_probe_80
GCACAGGGAATCAACACCAAGCTGAGCCAATCAGCAATACTAATTTCCCTACTGAAAAAGCTGTGGTCTCAGCAAAATTAACGGGCAATTCATCTCTTTGCCCCATTAACGGATGGGCCG
>NA_v005_round_6_probe_81
GTTGGGGGGAGTGGAACAAATAACTATGGAGTAAAAGGATTTGGGTTTAGGCAAGGGAATAGTGTATGGGCAGGGAGGACAATAAGTATTTCCTCTCGGAGTGGCTTCGAGGTCTTGCTA
>NA_v005_round_6_probe_82
CAATACTAGTGTAATCGAATACGTGCCATATTGGAATAGGGACACTTACATGAATAATACAGAAGCAATATGTGATGTCGAGGGCTTTGCTCCTTTCTCCAAGGACAATGGAATAAGAAT
>NA_v005_round_6_probe_83
AACCCCAATGCCAAATTACAGGTTTTGCCCCTTTCTCCAAAGACAACTCAATCCGGCTCTCTGTTGGTGGGAACATTTGGGTGACAAGAGAACCTTATGTGTCATGCGGCCCTGATAAAT
>NA_v005_round_6_probe_84
TGCCCCATTAACGGGTGGGCTGTATACAGTAAGGACAACAGCATAAGGATCGGCTCCAAGGGGGATGTGTTTGTTATAAGAGAACCATTCATCTCATGCTCTCACTTGGAATGCAGAACT
>NA_v005_round_6_probe_85
AGTCATTCATGGCAAAGTAGAGAACAAAAAAGGTGAGAGTGCACCAACCACCACACCTTATCCAATTCACAACTGCAGCGGAACTGTGATAACAAATAATCACACTACGATCAACAACAT
>NA_v005_round_6_probe_86
TAAAGACAGAAGCCCCTATAGAACCTTGATGAGCTGTCCTGTTGGTGAGGCTCCCTCTCCATACAATTCAAGATTCGAGTCGGTTGCTTGGTCGGCAAGTGCTTGTCATGATGGCATTGG
>NA_v005_round_6_probe_87
GAAATGGTTTGGGATGCAAACGGATGGGTTTCAACAGACAAGAACTCAAATGGCGTGCAGGATATTATAGACAATGACAATTGGTCTGGCTACAGTGGGAGTTTCAGTATTAGGGGGGAG
>NA_v005_round_6_probe_88
GCTGATCACCGGGTATACTGGATAAAAGAGGGGAAAATCATAAAGCATGAGAAAATCCCAGACAACAAGATACAACATTTGGAAGAATGTTCATGTTACACAGATATTGACATATACTGC
>NA_v005_round_6_probe_89
CTTCAGCAGTAGCCATTGCCTAGATCCTAACAATGAGGAAGGTGGTCATGGGGTGAAAGGCTGGGCCTTTGATGATGGAAATGACGTGTGGATGGGAAGAACGATCAGCGAGAAGTTACG
>NA_v005_round_6_probe_90
GATGGGACGAACAATCAACAAAGATTCACGCTCTGGTTATGAGACTTTCAGGGTCGTTAGTGGATGGACTACGGCTAATTCCAAGTCACAAGTAAATAGGCAAGTCATAGTTGACAGTAA
>NA_v005_round_6_probe_91
TCATTCAGATTGCCATCTTAGCAACGACGATGACACTACATTTCAAGCAGAACGAATACACCAACTCCTCGAAAAATCATGTAGTGCAGTGTGACCCAATCGTAATAGAAAGGAACATAA
>NA_v005_round_6_probe_92
GATGGCATATCAAGAATGTCAATATGCATGTCAGGACCAAACAATAACGCATCAGCTGTAGTGTGGTATGGGGGTAGACCAATGACAGAAATTCCATCATGGGCCGGAAATATCCTCAGA
>NA_v005_round_6_probe_93
AACCCAAATCAAAAGATTATAACCATCGGTAGTGCGAGCATTGTACTGACAACAATAGGATTGCTCCTCCAAATAACAAGCTTGTGCTCAATATGGTTCAGTCATTACAACCAAGTAACC
>NA_v005_round_6_probe_94
ACCGAATGACCCAAATATAGGTAAGTGTAATGACCCTTATCCAGGTAATAATAACAATGGAGTCAAGGGATTCTCATACCTGGATGGGGCTAACACTTGGCTAGGGAGGACAATAAGCAC
>NA_v005_round_6_probe_95
GATACATATGCAGTGGGGTTTTCGGAGACAATCCACGCCCCAATGATGGGACTGGCAGTTGTGGTCCAGTGTCCTCTAACGGAGCGTATGGAGTAAAAGGGTTTTCATTCAAATACGGCA
>NA_v005_round_6_probe_96
ATGCTCCTGCTATGGAAAAGATTCAGAAATAACATGCACGTGTAGGGACAATTGGCAAGGCTCGAATAGACCAGTGATACAAATAGATCCCACAATGATGACGCACACTAGTCAATACAT
>NA_v005_round_6_probe_97
GACAACTGGACAGGAACCAACAGGCCAGTACTGGTTATCTCGCCTGATCTCTCTTACAAAGTTGGGTATTTATGTGCAGGATTGCCCAGTGACACTCCAAGAGGAGAAGATGCCCAATTT
>NA_v005_round_6_probe_98
TATAGGATATACAAAGCAAATCAGGGTAAAGTAGTTGGCCAAACGGATATCAGTTTTAATGGAGGACATATTGAAGAATGTTCTTGCTACCCTAATGATGGGAAAGTGGAATGCGTATGT
>NA_v005_round_6_probe_99
GACCACAGGGTTTACTGGATACGGGAGGGGAGAATAATAAAATATGAAGATGTTCCCAAAACAAAGATACAACACTTGGAAGAGTGTTCATGCTATGTGGACATTGATGTTTACTGTATA
>NA_v005_round_6_probe_100
GTCATGCGACAGTCCAGTCAATAATGGGAAGGGGAGATACGGAGTAAAAGGATTTAGTTTCAGGTATGGAGATGGGGTCTGGATAGGGAGGACAAAAAGCTTGGAGTCCAGGAGTGGGTT
>NA_v005_round_7_probe_1
AAGGACAACGGTATAAGAATTGGTTCAAAAGGGGATGTGTTTGTTATAAGAGAGCCATTCATCTCATGTTCCCACTTGGAATGCAGAACCTTCTTTTTGACTCAGGGAGCCTTGTTGAAT
>NA_v005_round_7_probe_2
GACAACTGGAAGGGCTCTAATAGACCCATTATAGATATAAATATGGCAGATTATAGCATTGACTCAAGTTATGTGTGCTCAGGACTTGTTGGAGACACACCAAGGAACGATGACAGTTCT
>NA_v005_round_7_probe_3
TGGGCAGGGAACCACATTGGACAACAGCCATTCAAATGGAACTATACATGATAGAATACCTCATCGAACCCTTTTGATGAATGAATTGGGTGTTCCATTTCATTTGGGAACAAAACAAGT
>NA_v005_round_7_probe_4
AATATGCATGTCTGGACCAAACAACAATGCATCAGCAGTGGTCTGGTACGGAGGTAGGCCAGTAACAGAAATTCCATCATGGGCGGGAAATATCCTTAGGACCCAAGAATCAGAATGTGT
>NA_v005_round_7_probe_5
ATCATAGTAACAGTAGTGGTCCTGGGGAATGACGGGGGCAATGGAAGCTGTAATGAGACGATAGTGAAGGAATACAATGAGACAGTCAGGATAGAAAAGGTGATTCAATGGCACAACACT
>NA_v005_round_7_probe_6
AGACCCGTCATAGATATAAATATGGCAGATTACAGCATTGATTCCAGTTATGTATGTTCAGGGCTTGTTGGTGACACACCTAGGAACGATGATAGCTCTAGCAGCAGCAACTGCAGGGAT
>NA_v005_round_7_probe_7
GGAGATTTGTCCCAAATCAGCAGAATACAGAAATTGGTCGAAACCACAATGCCAGATCAAGGGGTTTGCTCCCTTCTCCAAGGACAACTCGATTCGGCTCTCAGCCGGTGGAGACATTTG
>NA_v005_round_7_probe_8
ATGAATCCAAACCAGAAAATAATAACCATTGGGTCAGTGTCCCTAGGATTGGTAGTCATCAATATTATCTTACATATAGTTGGTATTACAGTAACGGTGTTAGTTCTCCCTGGGGATGGA
>NA_v005_round_7_probe_9
TAGGTCAGGATATGAAATGCTAAAAGTTCCAAATGCTGAGACAGACAATCAATCAGGGCCTGTTGCTCATCAGGTAATAGTGGATAATCTGAATTGGTCAGGGTACTCTGGATCATTTAT
>NA_v005_round_7_probe_10
GCACTTGGGCAAGGGACTACGCTGGACAACAAACATTCAAATGGCACTACACATGATAGGATTCCTCACCGGACCCTTTTGATGAATGAGTTGGGTGTTCCGTTTCATTTGGGAACTAAA
>NA_v005_round_7_probe_11
AGTTGACAGTGATAACTCGTCTGGGTATTCTGGTATCTTCTCTGTTGAAGGCAAAAGCTGCATCAACAGGTGTTTTTATGTAGAGTTGATAAGAGGAAGACCAAAGGAGACTAGAGTGTG
>NA_v005_round_7_probe_12
ATCAGAGTGTGTGTGCCATAATGGAGTTTGCCCAGTAGTTATGACAGATGGCCCAGCAAACAATAGGGCAGCAACCAAAATAATTTATTTCAAGGAAGGGAAAATACAAAAGATTGAAGA
>NA_v005_round_7_probe_13
TTTAGATGGTGACAACACCTGGCTAGGAAGAACAATAAGCACAGCTTCTAGATCTGGGTACGAGATGCTGAAAGTGCCTAATGCATTGACAGATGATAGATCCAAACCTACTCAAGGTCA
>NA_v005_round_7_probe_14
TTTCCAAGGATAATTCAATCAGGCTTTCTGCAGGTGGGGATATTTGGGTTACAAGAGAACCTTATGTGTCGTGCGATCTTAGTAAATGTTATCAATTTGCACTTGGGCAGGGAACCACTC
>NA_v005_round_7_probe_15
GTGACATTACATTTTAAGCAACATGAATGCAATTCCCCTGCAATCAACCAAGTGACCCCATGTGAGCCAATCATAATAGAGAGGAACATGACAGAGATAGTGTATTTGAACAACACCACC
>NA_v005_round_7_probe_16
GAGCTGCCCTATAGGGGTTGCTCCTTCCCCTAGTAACAGTCGCTTTGAGTCTGTTGCTTGGTCTGCCACTGCTTGCAGCGATGGACCCGGCTGGTTGACGTTGGGAATTACCGGTCCTGA
>NA_v005_round_7_probe_17
TGACTGATGGACCAAGTAATGGGCAGGCATCATATAAGATCTTCAAAATGGAAAAAGGAAAAGTGGTCAAATCAGTCGAATTGGATGCTCCTAATTATCACTATGAGGAGTGCTCCTGTT
>NA_v005_round_7_probe_18
AAGATTCGCGCTCAGGTTATGAGACCTTCAGAGTCACCGATGGTTGGACCACGGCCAATTCTAAGTCACAGGTCAATAGACAAATTATAGTTGACAATAATAACTGGTCCGGTTATTCTG
>NA_v005_round_7_probe_19
CTGGGCAGAACAGTGTCAACTAGTGGTAGATCAGGTTTTGAGATCATCAAAGTTACAGAGGGATGGATTAACTCTCCCAATCATGTTAAATCAGTTACACAAACACTAGTGTCAAACAAT
>NA_v005_round_7_probe_20
ACCAACATCCAAATGGAAGAGAGAACAAGCAGGAATTTCAATAACTTAACTAAAGGGCTCTGTACTATAAATTCATGGCACATATATGGGAAAGACAATGCAGTAAGAATTGGAGAGAGC
>NA_v005_round_7_probe_21
ACCTTTAGGGTCATCGATGGGTGGGCCACACCTAACTCTAAGTCACAGGTCAACAGGCAAATCATTGTTGACAATAACAACTGGTCTGGATACTCTGGTATCTTCTCTGTTGAAGGGAGG
>NA_v005_round_7_probe_22
GACGACAGCTCCAGCAGCAGTAATTGTAGGGACCCTAATAACGAAAGAGGGGGACCAGGAGTGAAAGGGTGGGCCTTTGACAATGGGAATGATGTTTGGATGGGACGAACGATCAGGAAA
>NA_v005_round_7_probe_23
ACCAGTGATCACTATAGATCCTGAGATGATGACCCACACAAGCAGGTATTTGTGCTCAAAGATACTAACCGATACAAGTCGCCCCAATGATCCCATAAATGGGGACTGTGATGCTCCAAT
>NA_v005_round_7_probe_24
AACGGTGTTAGTTCTCCCTGGGGATGGAAATAATGGGAGCTGCAGTGAAACAATCATTAGGGAATACAATGAAACAGTACGGATTGAGAAGGTAACACAGTGGCACAACACCAATGTCAT
>NA_v005_round_7_probe_25
ATAACCGAAGCAGAAAGACCTTTCAAGCCTTCACTGCCGCTATGCCCAGTCCAAGGGTTTTTCCCTTTCCACAAGGACAATGCAATACGATTGGGCGAAAACAAGGATGTCATAGTCACA
>NA_v005_round_7_probe_26
CATTTCCAGCAGGACAAATACACCAACCTCTCCAACAACCAAGCGGTGCCATGTGAACCGATCATAATAGAGAGGAACAAAACGGAGATAGTGTATTTGAACAACATTACCATAGAGAGA
>NA_v005_round_7_probe_27
CAGGCTACTCAGGGAGTTTCATTGTTGAGAACAATGGCTGCTTTCAGCCCTGCTTCTATATTGAACTTATACGGGGAAGGCCCAATAAGAACGATGACGTTTCTTGGACAAGCAATAGTA
>NA_v005_round_7_probe_28
ACAAACACTCAAATGGAACCATAAATGACAGAACGGCTTTTCGTGGTCTCATATCCACTCCATTGGGCACACCACCGACAGTAAGTAACAGTGATTTCATATGCGTTGGATGGTCAAGTA
>NA_v005_round_7_probe_29
GTTTGAACATAGGACTACACCTGAAACCGAGCTGCAACTGCTCTAACTCTCCTTCTGAAGCCACAAATGTAAGCCAAACAATAATAAACAATTACTACAATGAAACGAATGTTACCCAAA
>NA_v005_round_7_probe_30
CAATAGCAGGAGTTTAAAATGAATCCAAATCAGAAAATAATAACGATTGGCTCAATATCATTAGGATTGGTTATTTTCAATATTCTTCTTCATGTGGCGTCAATAGCCCTGGGGATAATA
>NA_v005_round_7_probe_31
TTCACTACAAGGTAGGTGATAACTTCACAAATCTCACTAACATCATGGTGAATAAGGACAAGGCAGAGACATTTCTAACCCTGGTAAAACCTCTATGTGAAGTAAATTCATGGCATATTC
>NA_v005_round_7_probe_32
GTTCTAACGGATACCAGTAGACCTGGAGACAAACCCAGTGGTGACTGTTCCAATCCAATAACCGGAAGTCCTGGGGCGCCGGGAGTGAAAGGGTTCGGGTTCTTGAATGGGGACAACACA
>NA_v005_round_7_probe_33
CATGATGGGATCTCAAGGATGTCAATTTGTATGTCGGGGCCTAACAACAACGCATCAGCCATAGTATGGTACAATGGCAGACCAGTCACTGAAATTGCTTCATGGGCAGGAAATATCCTT
>NA_v005_round_7_probe_34
TGGTCAAGCACAACTTGCCACGATGGAATTGGCAGAATGACTATTTGTATACAAGGGAATAATGACAATGCTACAGCAACGGTTTATTATAATAGGAGACTTACCACTACCATAAAAACT
>NA_v005_round_7_probe_35
TCAGGTTATGAGATGTTAAAAGTCCCAAATGCAGAGACCAGTACCCAATCAGGGCCAATTTCACATCAAGTGATTGTCAACAATCAAAATTGGTCGGGATATTCTGGATCATTCATCGAC
>NA_v005_round_7_probe_36
CATTGTTGTAAGTAAAGAAACAACAGGAACACTGATGAACCTTTCAAAGCCTCTGTGCGAAGTCAATTCTTGGCACATTCTATCCAAGGATAATGCAATAAGAATAGGAGAAGATGCCCA
>NA_v005_round_7_probe_37
GACGCTAAGGGTTTTGCTCCTTTTTCCAAGGACAATGGGATAAGGATTGGATCGAGGGGTCATGTTTTTGTTATAAGGGAACCATTTGTTTCTTGTTCGCCAACAGAGTGCAGAACGTTT
>NA_v005_round_7_probe_38
GTGTGCTCAGGACTTGTTGGCGATACACCAAGGAACGACGATAGCTCTAGCAACAGCAATTGCAAGGACCCTAATAATGAGAGAGGGAACCCGGGAGTGAAAGGGTGGGCCTTTGACTAC
>NA_v005_round_7_probe_39
TAGAAGACCTGTCACAGAAATCAACACGTGGGCCCGAAACATACTACGGACACAAGAATCTGAATGTGTGTGCCACAACGGTATCTGCCCGGTAGTATTCACAGATGGGTCTGCCACTGG
>NA_v005_round_7_probe_40
CAAATAATATATGCAGGAAAGATGACAGACTCCATTAAATCATGGAGAAGGGACATACTAAGAACTCAAGAGTCTGAGTGTCAATGTATTGACGGGACCTGTGTTGTCACTGTTACGGAT
>NA_v005_round_7_probe_41
AGGATACTCAGGAAGTTTCATCGACTACTGGGATGAAAGCAATGAGTGCTACAACCCCTGTTTTTATGTTGAATTAATAAGAGGAAGGCCGGAAGAAGCCAAGTATGTTTGGTGGACGAG
>NA_v005_round_7_probe_42
TATGGGTCAGCCACTCAATTCAAACTGGAGACCAAAAATATCCAGAAACATGTAATCAGAGTATCATTACCTATGAAAATAATACCTGGGTCAATAAGACGTATCTGAACATCAGCATCA
>NA_v005_round_7_probe_43
ATTCATTAAAGAAGGGAAAATTGTTCATATCAGCCCATTATCAGGAAGTGCCCAGCATATAGAGGAGTGTTCCTGTTACCCCCGCTATCCAGACGTTAGATGTGTCTGCAGAGACAATTG
>NA_v005_round_7_probe_44
AGGGTCACGATGAATCCAAATCAGAAGATTCTATGCACTTCTGCCACTGCTATTGTAATAGGCACGATTGCAGTACTCATAGGAATAGCAAACCTAGGACTAAACATAGGACTACATCTG
>NA_v005_round_7_probe_45
GGGTGGGCCTTTGACTACGGAAATGACGTCTGGATGGGAAGAACAATTAGCAAGGATTCACGTTCAGGTTATGAGACTTTCAGAGTCACAGGTGGTTGGACCACGGCTAATTCCAAATCT
>NA_v005_round_7_probe_46
ATAGAGAAGGGGAAGGTAGTCAAATCAGTCGAGTTGAATGCTCCTGATTACCACTATGAGGAGTGTTCCTGTTACCCTGATGCTGGGGAAGTAATATGTGTGTGCAGAGATAATTGGCAT
>NA_v005_round_7_probe_47
ATTGAGGACACAAGAGTCTGAATGTGCCTGCATAAATGGTTCTTGCTTCACTATAATGACCGACGGACCAAGTAGTGGGCAGGCATCATACAAAATTTTCAAAATAGAGAAGGGGAAGGT
>NA_v005_round_7_probe_48
GTAAAGTGGAATGCGTGTGTAGAGACAACTGGACAGGAACTAACAGGCCTGTGCTGGTTATCTCGCCTGACCTCTCTTACAGAGTTGGATATTTATGCGCAGGGCTGCCCAGTGATACTC
>NA_v005_round_7_probe_49
TTCAAGCAACATGAATGCAATTCCCCCCCAATCAACCAAGTGACCCCTTGTGAACCAATTATAATAGAAAGGAACATAACAGAAGTAGTGTATCTAAATCACACTATTATAGAGAAAGAG
>NA_v005_round_7_probe_50
ATGGGACGAACGATCAAAGAGGATTCACGCTCAGGTTATGAGACTTTCAGAGTCGTTGGTGGTTGGACCATGGCTAATTCCAAGTCACAAATAAATAGACAGGTCATAGTTGACAGTGAC
>NA_v005_round_7_probe_51
TGCATAGCATGGTCCAGCTCAAGTTGTCATGATGGGAAAGCATGGTTGCACGTTTGTGTCACTGGGGATGATAGAAATGCTACTGCAAGTTTCATTTATAATGGGATGTTTGTTGATAGT
>NA_v005_round_7_probe_52
TAGCATGGTCCAGCGCAAGTTGTCATGATGGGAAAGCATGGTTGCACGTCTGTGTCACTGGGGATGATAGAAATGCAACCGCTAGCTTTATTTATGATGGGCTGCTTGTTGACAGCATTG
>NA_v005_round_7_probe_53
TCAATGCAATTGGGGGAAGTGGGACAAACAATTATGGAGTAAAGGGGTTTGGTTTTAGACAAGGAAATAGTGTATGGGCAGGGAGAACAGTAAGTATTTCTTCACGGAGTGGCTTCGAGG
>NA_v005_round_7_probe_54
GACCCCAGACCCTGGAGTGAAAGGGTTTGCATTCTTAGACGGGGCAAATTCATGGCTTGGAAGGACAATTAGCAAAGACTCCAGATCAGGTTATGAAATGTTAAAGGTCCCGAATGCAGA
>NA_v005_round_7_probe_55
GAGACAACTGGACTGGAACAAACAGGCCTATACTAGTCATATCGCCTGATCTCTCTTACAGAGTTGGGTATTTATGTGCAGGGCTGCCCAGTGATACCCCAAGAGGGGTAGACGCCCAAT
>NA_v005_round_7_probe_56
AACATCAGTGTCACGAACTTGGCTGCTGAACATGGCGGAACCCCAAAAGCATTAGCTGGTAATTCATCCCTCTGCCCCATCAGTGGATGGGCCATATATAGCAAAGATAACGGCATCAGG
>NA_v005_round_7_probe_57
CAGGCTAGTTACAAGATTTTCAAGTCTCACGAGGGAATGGTGACAAATGAAAGAGAAGTGTCGTTTCAGGGAGGTCACATTGAAGAGTGTTCTTGCTACCCCAACTTGGGTAAAGTGGAA
>NA_v005_round_7_probe_58
TCATTAAAGAAGGGAAAATTGCCCAAATTAGCCCACTTTCAGGAAGTGCTCAACATGTAGAGGAATGTTCCTGTTATCCCCAACACTCAAATGTGAGGTGCGTTTGCAGGGACAACTGGA
>NA_v005_round_7_probe_59
GTAAGGTCATGGAGAAAACAAATACTGAGGACACAAGAGTCTTCATGTGTCTGCATGAAGGGAGAATGTTATTGGGTAATGACAGACGGTCCAGCAAATAATCAGGCAAGTTACAAAATC
>NA_v005_round_7_probe_60
AGAACAATTAGTGTTTCTTCACGGAGTGGCTTTGAGGTTCTATTGATAGAGGACGGGTGGATTAGACCGAGTAAAACCATTAGCAAAAAGGTTGAGGTTTTGAACAATAAGAATTGGTCG
>NA_v005_round_7_probe_61
AGGTATTTGTTATACGAGAGCCCTTCATATCGTGTTCCATTGATGAATGCAGAACTTTTTTCTTGACTCAAGGTGCCCTCCTCAATGACAAACACTCGAATGGAACAGTGAAAGATAGGA
>NA_v005_round_7_probe_62
GGGCAGGAAATATCCTTAGAACCCAAGAGTCAGAGTGTGTGTGCCACAACGGAATATGTCCAGTTGTAATGACAGACGGTCCCGCAAATAACCGAGCAGAGACCAAGATAATCTATTTTA
>NA_v005_round_7_probe_63
GTTACAGGAAATGATGATGACGCCACTGCGCAGATAATATATGCAGGGAAAATGCGAGACTCTATCAAATCATGGCGGAACAACATATTGAGGACCCAGGAGTCAGAATGCCAATGTTTG
>NA_v005_round_7_probe_64
AAAGTGGAGTGTGTTTGCAGGGACAATTGGAACGGAATGAATAGACCAATTCTGATATTCGATGAAAAGCTTGAGTATGAAGTCGGTTATCTATGCGCTGGAATTCCAACAGACACCCCA
>NA_v005_round_7_probe_65
ATAGAGAAAGAGGTTTGCCCGGAAACAGTAGAATACAGAAACTGGTCCAAGCCGCAATGCGAAATCACGGGATTTGCACCTTTCTCCAAGGACAATTCAATTCGTCTTTCTGCTGGTGGG
>NA_v005_round_7_probe_66
GACAAGGGACCACTCTGGATAACAAACATTCAAATGGCACAATACATGATAGAACCCCCCACCGGACTCTTTTGATGAATGAATTGGGCATTCCGTTTCATTTAGGAACCAAACAGGTGT
>NA_v005_round_7_probe_67
ACTCCCAGGCCAGCTGACCCCTCAACAGTATCATGTGATTCTCCAAGCAATGTTAACGGAGGACCCGGAGTTAAGGGGTTTGGTTTCAAGACCGGCAATGATGTGTGGCTGGGCAGAACA
>NA_v005_round_7_probe_68
AAAGAGGGAAAAATACAAAAGATTGAAGAATTAACGGGAAGTGCCCAGCACATCGAGGAATGCTCGTGCTACGGTGCGGAGAGTGTGATCAAATGTGTATGCAGAGACAACTGGAAAGGA
>NA_v005_round_7_probe_69
CAACAACAATAATAAACCATAATACCCAAAATAATTTCACAAATATCACCAACATTATAGTTAACAAAAACGAGGGAAAAACGTTCCTAAATCTGACCAAGCCCCTATGTGAGGTAAACT
>NA_v005_round_7_probe_70
ATCCTGAAAATCAAAAATGGCTGGATACAAAATAGTAAAGAGCAGGTCAAAAGACAAGTCGTGGTTGACAATTTAAATTGGTCAGGATACAGCGGTTCCTTCACACTACCGGTTGAATTA
>NA_v005_round_7_probe_71
GCAAAGATAACGGCATCAGGATTGGGTCTAAAGGTGACGTTTTTGTTATAAGAGAGCCATTTATCTCATGCTCGCATCTGGAATGTAGAACCTTTTTCTTAACCCAAGGTGCATTATTGA
>NA_v005_round_7_probe_72
GCGAATCAAGGTAAGATAGTTGGCCAAACGGATGTTAGCTTTGATGGAGGACATATTGAAGAGTGTTCTTGCTACCCTAACGATGGGAAAGTGGAATGTGTATGTAGGGATAATTGGACA
>NA_v005_round_7_probe_73
CAGGAATCAGAATGCGTGTGCCATAAAGGGGTCTGTCCAGTGGTCATGACAGATGGCCCAGCCAACAATAGAGCAGCAACTAAGATAATCTATTTCAAAGAGGGAAAGATACAGAAAGTT
>NA_v005_round_7_probe_74
TATTATCACAGACACACTCAAGAGCTGGAAAGGCAACATTATGCGAACACAAGAGTCTGAGTGCGTGTGTCAGGATGAGTTTTGCTACACTCTAATTACAGACGGACCATCCGATGCACA
>NA_v005_round_7_probe_75
CCCGAATGCAGAAACCAACACTCAATCTGGGCCAATATCATATCAGGTGATTGTTAACAATCAAAACTGGTCAGGATACTCAGGGGCATTCATAGATTATTGGGCAAACAAAGAATGCTT
>NA_v005_round_7_probe_76
AACAACAATAATAACTAAAGCGGAAACGCATTTCAAGCCCCCACTGCCACTGTGTCCCTTCCGAGGTTTCTTCCCCTTTCACAAAGACAATGCAATACGGTTGGGTGAGAACAAAGACGT
>NA_v005_round_7_probe_77
TAATACATACTAAAACTGAAGAGGAACCATTCCTAAACCTAACCAAACCCCTATGTGAGGTGAATTCATGGCACATTCTATCAAAAGACAATGCAATAAGAATAGGAGAAGATGCCCACA
>NA_v005_round_7_probe_78
ATTTGCACTTGGGCAGGGAACCACTCTGGACAACAAACATTCAAATGGCACAACACATGACAGAAGTCCCCATAGGACTCTTCTAATGAACGAGTTGGGTGTTCCATTCCATTTGGGAAC
>NA_v005_round_7_probe_79
TCACTCGGACACTCCCAGGCCAGCTGACCCTTCAACAGTGTCATGTGACTCCCCAAGCAATGTCAATGGTGGACCCGGAGTGAAGGGGTTTGGGTTTAAAGCAGGCGATGATGTGTGGTT
>NA_v005_round_7_probe_80
TGTGCAGAACAATTATACCACTATAACTGAACCCTCAAGCCCTCAGGTAATTCACTATTCCAGTGGAAAAGACCTATGCCCAGTAAAAGGATGGGCACCCTTGAGCAAAGACAATGGAAT
>NA_v005_round_7_probe_81
GAAATGAATCCAAATCAGAGGATAATAGCGATTGGGTCAGTAAACACAGTATTATCTACCATAGCACTGCTGATTGGGATAGGCAATTTGGCTTTCAATGCAGTTATTCATGGCAAAGTT
>NA_v005_round_7_probe_82
TGGGATGCTTGTTGATAGTATTGGCTCATGGTCTCAGAATATTCTCACAACTCAAGAATCAGAGTGCATTTGCATCAATGGAACTTGCGCAGTAGTAATGACTGATGGAAGTGCATCAGG
>NA_v005_round_7_probe_83
ATGAATCCAAATCAGAAGATTCTATGCACTTCAGCCACTGCTATCACAATAGGCGCAATCACAGTACTCATTGGAATAGCAAACATAGGATTGAACATAGGACTGCATCTAAAATCGGGC
>NA_v005_round_7_probe_84
ATTAAAGAGGGAAAGATTATCCATGTTAGTCCATTATCAGGAAGTGCTCAGCATGTAGAAGAGTGTTCATGTTATCCTCGATATCCTGACATAAGGTGTGTCTGTAGAGACAACTGGAAA
>NA_v005_round_7_probe_85
GGACAGAGACAGACAATAGTTTCTCAGTGAAGCAAGATATTGTAGCAATGACTGATTGGTCAGGGTATAGCGGGAGTTTTGTCCAGCACCCAGAATTAACAGGACTGGACTGCATGAGAC
>NA_v005_round_7_probe_86
CTACTCAAGGTCAGACAATTGTATTAAACACAGATTGGAGTGGTTACAGTGGGTCTTTCATTGATTACTGGGCAAAAGGGGATTGCTATAGAGCATGCTTCTATGTTGAGTTGATTCGTG
>NA_v005_round_7_probe_87
ACACAGTACATGATAGGACCCCTTATCGAACCCTATTGATGAATGAGTTGGGTGTTCCATTTCATTTGGGAACCAAGCAAGTGTGCATAGCATGGTCCAGCTCAAGTTGTCACGATGGAA
>NA_v005_round_7_probe_88
CTACTATTAAAACTTGGGCTAAGAACATTCTAAGAACTCAGGAGTCAGAATGTGTATGCCATAACGGCACTTGTGCAGTTGTAATGACTGATGGGTCCGCCAGCAATCAAGCCTATACAA
>NA_v005_round_7_probe_89
ATGAATCGAATTAAGAAGATAATAACCATCGGATCAATCTGTATGGTAACTGGAATGGTTAGCTTAATGTTACAAATCGGGAACTTGATCTCAATATGGGTCAGTCGTTCAATTCACACA
>NA_v005_round_7_probe_90
ACGATACATGATAGAATACCTCATCGGACACTCTTGATGAATGAGTTAGGTGTTCCATTTCATCTAGGAACTAAACAAGTATGCATAGCCTGGTCCAGCTCAAGTTGTCATGATGGAAGA
>NA_v005_round_7_probe_91
GATAATTGGACAGGGACTAACAGACCTGTTCTGGTTATCTCGCCTGATCTCTCTTACAGAGTTGGGTACTTATGTGCGGGGCTGCCCAGTGATACTCCAAGAGGGGAGGATGCCCAATTT
>NA_v005_round_7_probe_92
AGCAAGTTACAAAATCTTCAAATCTCAGAAGGGTATGGTAGTTGATGAAAAAGAAATTTCATTCCAAGGTGGGCACATTGAAGAATGTTCCTGTTATCCCAACATGGGGAAAGTGGAGTG
>NA_v005_round_7_probe_93
AATATGCATATCGGGCCCGAACAACAATGCATCAGCAGTGGTATGGTATGGGGGGAGGCCAGTGACAGAAATCCCATCATGGGCAGGAAATATTCTTAGGACTCAAGAATCGGAATGTGT
>NA_v005_round_7_probe_94
AGTATATAGAGAGACCAGAGAGTGATCATTTCATGAACAATACAGAGCCATTGTGTGATGCTAAGGGTTTTGCCCCTTTTTCCAAGGATAACGGAATAAGAATTGGATCGAGGGGTCATA
>NA_v005_round_7_probe_95
AGCAAAAGCAGGGTCAAGATGAATCCAAATCAGAAGATTCTATGCACATCTGCCACTGCCATTGCAATAGGCACAATTGCTGTATTAATAGGAATAGCAAACTTAGGTTTGAACATAGGA
>NA_v005_round_7_probe_96
TCATTAGAGAAGGGAGAATTATCCACATCAGTCCACTGTCAGGAAGTGCTCAGCATGTAGAGGAATGCTCTTGTTATCCTCGATACCCAGAAGTTAGATGTGTTTGCAGAGACAATTGGA
>NA_v005_round_7_probe_97
TTCCTGCTATCCAAGTGGGGAAAATGTCGAGTGTGTGTGCAGGGACAATTGGAGAGGGAGTAATAGGCCATGGATAAGGTTCAACAGTAATCTTGACTATCAAATTGGCTATGTGTGCAG
>NA_v005_round_7_probe_98
CCCAAGAGTCAGAATGTGTGTGCCATAAGGGGATCTGTCCAGTAGTCATGACGGATGGCCCAGCAAACAACAGAGCAGTAACTAAGATAGTCTATTTCAAAGAGGGAAAGATACAGAAAA
>NA_v005_round_7_probe_99
AATTGGATCCCGAGGCGAAGTATTTGTCATACGGGAGCCTTTCATATCATGTTCCATTAGTGAATGCAGGACCTTTTTCTTAACTCAGGGAGCCCTCCTTAATGACAAGCATTCAAATGG
>NA_v005_round_7_probe_100
TGGAAGGGTAATATCATGCGAACACAAGAGTCTGAATGCGTATGCCAGGATGAGTTTTGCTATACCTTAATAACAGACGGACCGTCTGACGCACAAGCTTTCTATAAGATACTAAAGATC
>NA_v005_round_8_probe_1
AGACAGGAGTCCCTTCCGCACATTAATGAGTTGTCCTATAGGAGTTGCCCCTTCTCCTAGTAACAGCCGCTTTGAATCTGTGGCATGGTCTGCCACTGCATGTAGCGATGGACCCGGTTG
>NA_v005_round_8_probe_2
GACAAGGGAACCATACCTCTCTTGTGACCCATCAGGCTGCAGAATGTTTGCCCTTAGCCAGGGCACTACACTTAGGGGTAAACATGCCAATGGGACCATACATGACAGAAGCCCTTTCAG
>NA_v005_round_8_probe_3
GGAACCAATAGGCCGATTTTAGTGATTTCGTCAGATTTGTCTTACAAAGTCGGATATTTGTGCGCAGGTATCCCCAGTGACACTCCAAGAGGGGAAGATAATCAGTTCACAGGTTCATGT
>NA_v005_round_8_probe_4
ACCAACATCCAAATGGAGGAGAAAGCAAATAGAGAATTCAACAACTTGACCAAAGGACTCTGCACTATAAATTCATGGCACATCTACGGGAAAGACAATGCAGTAAGAATTGGGGAGAAC
>NA_v005_round_8_probe_5
AATCCAATAACTGGAAGTCCTGGTGCACCGGGAGTGAAAGGGTTCGGGTTCTTAAATGGGGACAACACATGGCTAGGGAGGACTATCAGTCCCAGATCTAGGAGTGGGTTCGAGATGCTG
>NA_v005_round_8_probe_6
AGTAAAAGACAGAAGCCCTTTTCGCACACTAATGAGTTGCCCGATAGGAGTTGCCCCTTCCCCTAGTAACAGTCGGTTTGAGTCTGTAGCTTGGTCTGCCACCGCATGCAGCGATGGGCC
>NA_v005_round_8_probe_7
GAGACCAGAGAATGACCTCTTCATGAACAACACGGAACCGTTGTGTGATGCTAAAGGCTTTGCACCTTTTTCCAAAGACAACGGAATAAGAATTGGATCAAGGGGTCACGTTTTCGTCAT
>NA_v005_round_8_probe_8
AGTGTATGGGCAGGAAGGACAATAAGCATTTCTTCTCGGAGTGGCTTCGAGGTCTTACTAATAGAAGATGGATGGATTAGGCCAAGTAAAACCATTAGCAAAAAAATTGAGGTTTTGAAT
>NA_v005_round_8_probe_9
TTAGAATAGGAGAGGATGCCCACATACTTGTCACAAGAGAACCATATCTCTCGTGTGGACCACACGAGTGCAGGATGTTTGCTCTCAGCCAAGGCACCACACTAAGGGGTCGGCATGCAA
>NA_v005_round_8_probe_10
AATCGTCGACAATAACAACTGGTCAGGTTACTCTGGAAGCTTCATCGACTATTGGGATGAGAGTAATGAATGTTACAACCCATGCTTTTATGTAGAGTTAATTAGAGGAAGGCCTGAAGA
>NA_v005_round_8_probe_11
TGCTTGGTCAGCAAGCGCATGCCATGATGGCATGGGCTGGTTAACAATCGGAATTTCTGGTCCAGATAATGGAGCAGTGGCTGTACTAAAATACAACGGCATAATAACTGAAACCATAAA
>NA_v005_round_8_probe_12
CAAGGACAATGGTATAAGGATCGGTTCCAAGGGAGATGTATTTGTCATCAGGGAGCCATTCATTTCATGCTCCCACTTGGAATGCAGGACTTTTTTTCTGACCCAAGGAGCCTTGTTGAA
>NA_v005_round_8_probe_13
CGTGTTTGGAGACAATCCTCGGCCTAATGATGGGACAGGGAGCTGTGGCCCGGTGTCTTCTAATGGTGCATACGGAGTAAAAGGGTTTTCATTTAGGTATGGTAGTGGTGTGTGGATAGG
>NA_v005_round_8_probe_14
CATACATGACAGGACTGCTTTCAGGGGGTTGATATCAACTCCTTTGGGGAGCCCTCCTATAGTCAGCAATAGTGACTTTCTTTGTGTAGGGTGGTCAAGCACCACTTGTCATGACGGCAT
>NA_v005_round_8_probe_15
GTGCTACCAATTCGCACTTGGACAGGGGACCACACTAGACAACAAACATTCGAATGGTACAATACACGATAGAATCCCTCATAGGACCCTCTTGATGAATGAATTGGGTGTCCCGTTCCA
>NA_v005_round_8_probe_16
CACACCCGCGAACAATCAGATAGTGCCATGCGAGCCAATCATAATAGAAAGAAACATAACAGAGATAGTGTATTTGAATAACACCACCATAGAAAAAGAAATTTGTCCTGAAGTATTAAA
>NA_v005_round_8_probe_17
AGCAAAAGCAGGAGTTTCATAATGAATCCAAATCAGAAAATCATAACCATCGGCAGTGTTAGTATTATATTAACGACAGTAGGCCTTCTCCTTCAAATAACAAGTTTATGCTCAATATGG
>NA_v005_round_8_probe_18
GTAGTTGTTGATAATTTGAATTGGTCGGGGTACAGTGGGTCTTTTACCCTGCCAATAGAGTTGTCTGGGAAAAGTTGTTTGGTTCCCTGTTTTTGGGTAGAAACGATCAGAGGTAAACCG
>NA_v005_round_8_probe_19
CCATTTCAAGCAAAATGAATGCTACATCCCCGCAAACAATAATGTGGTGCCCTGTGAACCAATCATAATAGAGAGGAACATAACGGAGATAGTGTATTTGAATAATACTACCATAGAAAA
>NA_v005_round_8_probe_20
TTCAACAAGGAAACAGATGAGACGGCCTCAAAATACTTAATGTTAAATAAAAGTCTATGCAATGTTAAAGGATGGGTTGTAATAGCCAAAGACAATGCAATAAGATTCGGGGAAAGTGAA
>NA_v005_round_8_probe_21
GGAAACCAAGGGTATGGAGTTAAAGGATTCGGATTCAGACAAGGCAATGATGTGTGGATGGGGAGGACCATTAGCAGGACATCAAGGTCAGGGTTTGAAATCCTGAAAATCAGAAATGGC
>NA_v005_round_8_probe_22
TTGGTTCATGGTCCAAAAATATACTCAGAACCCAGGAGTCGGAATGCGTTTGTATCAATGGAACTTGTACAGTAGTAATGACTGATGGGAGCGCTTCAGGAAAAGCTGATACTAAAATAC
>NA_v005_round_8_probe_23
TCAGAAGATAATAACAATTGGCTCCGTCTCTCTAACAATTGCAATAGTATGCTTCCTCATACAAGTTGCCATCCTATCGACCACTATGACACTACATTTCAAGCAAAATGAATGCAGCGT
>NA_v005_round_8_probe_24
AGAGGTCATGTTTTTGTTATAAGGGAACCGTTTGTTTCTTGCTCTCCAACAGAGTGCAGGACTTTCTTCCTTACCCAAGGTTCCCTACTCAATGACAAACATTCCAATGGCACAGTGAAA
>NA_v005_round_8_probe_25
ACTCAAATGGAACCATACATGACAGAACGACTTTCCGTGGTCTCATATCCACCCCATTGGGCACCCCACCGACAGTGAGTAACAGTGATTTCATATGTGTTGGGTGGTCGAGTACAAGCT
>NA_v005_round_8_probe_26
AAAGTGATGTGCGTCTGTAGAGATAATTGGCACGGTTCAAATCGGCCATGGGTGTCTTTTGATCAAGACCTAGAGTACAAAATGGGATACATCTGCAGCGGCGTGTTTGGAGACAATCCT
>NA_v005_round_8_probe_27
GGAGAAAACCATATGGACCAGCGGTAGTAGTATTGCATTCTGTGGTGTTAATTCTGATACCACAGGTTGGTCATGGCCTGATGGCGCTCTGTTGCCCTTTGACATAGACAAGTAATTTTT
>NA_v005_round_8_probe_28
CGAGGAATGTTCTTGTTATCCTGATGCTAGCGAAATAATGTGTGTGTGCAGGGATAATTGGCATGGTTCAAATCGACCGTGGGTGTCTTTCAATCGAAATCTGGAGTATCAAATAGGGTA
>NA_v005_round_8_probe_29
GTCAGGGCCAAACAACAATGCGTCAGCAGTGGTGTGGTACGGGGGCAGGCCAATAACAGAAATTCAATCATGGGCGGGAAACATTCTCAGAACTCAAGAGTCAGAGTGTGTGTGCCATAA
>NA_v005_round_8_probe_30
ATTGGAAAGGTGCAAATAGGCCAGTAATAATAATAAACCCAAGGACAATGACTCACACCAGCAAGTACATATGTTCGAAGGTACTCACCGACACAAGCCGGCCTCTTGATCCCGTCACCG
>NA_v005_round_8_probe_31
TGGTTAGGGAGGACTGTATCAACTAGTGGAAGATCAGGCTTTGAAGTCATTAAAGTTACAGAAGGATGGATTAACTCTCCTAATCATGCCAAATCGATTACACAAACATTGGTGTCAAAC
>NA_v005_round_8_probe_32
TGGTCGGGGTACTCAGGGGCGTTTATCGATTACTGGGCTGATAAAGAGTGCTTCAATCCTTGCTTTTATGTGGAATTGATCAGAGGCAGGCCCAAAGAAAGTAGTGTATTGTGGACATCC
>NA_v005_round_8_probe_33
ATGGTTGGACACAGACAAGTAAAGAGCAGGTTAGAAAGCAGGTAGTTGTTGATAACTTGAATTGGTCGGGGTACAGTGGATCTTTCACTCTGCCAGTAGAATTGTCTGGGAAAGACTGCC
>NA_v005_round_8_probe_34
CTCGAACAATCAAGTAGTGCCATGTGAACCAATCATAGTAGAAAGGAACATAACAGAAATAGTGTATTTGAATAATACTACAATAGAAAAAGAGCTTTGTCCTAAAGTATTAGAATACAG
>NA_v005_round_8_probe_35
ATGAATCCAAATCAGAAGATAATAGCAATTGGCTCTGTTTCTCTAACCATTGCGGTAATATGTTTTCTCATGCAGATTGCCATCCTAACAACGACCATGACACTACACTTCAGGCAGACC
>NA_v005_round_8_probe_36
TAGTCAGTTCACAGGGTCATGCACCAGTCCCATGGGGAATCAAGGATACGGAGTTAAAGGATTTGGATTCAGGCAAGGCAATGATGTATGGATGGGAAGGACCATTAGTAGGACATCAAG
>NA_v005_round_8_probe_37
AGCAAAGACTCAAGGTCGGGATACGAAATGCTGAAAGTCCCAAATGCGGAGACAGATAATCAGTCAGGTCCAGTTGCGCACCAGGTGATAGTAAACAATCAAAACTGGTCAGGGTATTCA
>NA_v005_round_8_probe_38
CCTGTTATCCTGATTCTGGAGAAATCACCTGTGTGTGCAGGGATAATTGGCATGGCTCGAATCGACCATGGGTATCTTTCAATCAAAATTTAGAGTACCAAACAGGATACATATGTAGTG
>NA_v005_round_8_probe_39
CACTGCATGCCATGACGGAAAGAAGTGGATGACAATTGGAGTAACGGGGCCTGATACCAAAGCGGTTGCAGTAGTGCATTATGGGGGAGTTCCCACTGATGTGATCAATTCTTGGGCAGG
>NA_v005_round_8_probe_40
ATATACACAAAAGACAACAGCATAAGAATTGGTTCCAAAGGAGATGTTTTTGTCATAAGAGAGCCTTTTATATCATGTTCTCACTTGGAATGCAGAACCTTTTTTCTGACCCAAGGTGCT
>NA_v005_round_8_probe_41
ATTCGGAGAAAGTGAACAAATCATCGTTACTAGGGAGCCATATGTGTCATGCGATCCATCAGGATGCAAGATGTATGCCCTACACCAAGGAACTACCATAAGGAACAAACACTCAAATGG
>NA_v005_round_8_probe_42
ATTTATGGCGGAATACTCGTTGACAGCATCGGTTCATGGTCTCAAAATATCCTCAGAACTCAGGAGTCAGAGTGTGTTTGCATCAACGGGGTTTGTACAGTAGTCATGACTGATGGGAGC
>NA_v005_round_8_probe_43
TAACATCAGCAATACTAATTTTATTGCTGAACAGGCTGTAGCACCAGTGGCACTAGCGGGCAATTCCTCTCTTTGCCCCACTAGTGGGTGGGCTATATACAGCAAGGACAATGGTATAAG
>NA_v005_round_8_probe_44
ATTTTTTCTGTTGAGGGCAAGAGCTGCATAAACAGGTGCTTTTATGTGGAGTTGATAAGAGGAAGGCCACAAGAGACTAGAGTGTGGTGGACCTCAAACAGCATCGTTGTGTTTTGTGGC
>NA_v005_round_8_probe_45
CACTTAAAAGGAGAGGGGGTCAAACAAGAGAACAATTTGACGTGCACAACCATTACCCAAAACAACACTACTGTAGTGGAAAACACATACGTCAATAACACAACAATAATCAACAAGGGG
>NA_v005_round_8_probe_46
CCAAGCTGAACCATGCAATCAAAGCATTATTACTTATGAAAACAACACCTGGGTAAATCAGACATATGTCAACATCAGCAATACCAATTTTCTTACTGAGAAAGCTGTGGCTTCAGTAAC
>NA_v005_round_8_probe_47
TAGAACAATTAGTACAGCCTCCAGATCTGGATACGAGATGCTAAAGGTGCCAAATGCATTAACCGATGATAGGTCAAAACCCACTCAGGGCCAGACAATTGTATTAAATACTGACTGGAG
>NA_v005_round_8_probe_48
TCATTGAAGAGGGAAAAGTTATTCACATTAGCCCATTATCGGGAAGTGCTCAGCATATAGAAGAGTGTTCCTGTTATCCTAGATACCCAAATGTCAGATGTGTATGCAGGGACAACTGGA
>NA_v005_round_8_probe_49
AGTTCGAAATGAATCCAAATCAGAAAATAATAACCATTGGGTCTGTTTGCATGATACTCGGGATAATCAGCTTAATACTGCAAGTAGGGAACATAATTTCTATATGGGTTAGCCACTCAA
>NA_v005_round_8_probe_50
GCATGGTTGCACGTTTGTGTTACAGGGGATGATAAAAATGCGACTGCTAGTATCATTTATAATGGAAAACTAACTGACAGTATTGGTTCATGGTCCCAAAATATTCTCAAAAAACAGGAG
>NA_v005_round_8_probe_51
AATTGAAGAGCTGACGGGGAATGCCCAACACATTGAAGAATGTTCATGCTATGGAGCAATAGGGGTGATCAAATGTATATGCAGAGACAATTGGAAGGGAGCGAATAGACCAGTAATTAC
>NA_v005_round_8_probe_52
CAGGGAACTACATTGGACAACAGCCATTCAAATGGCACAATACATGATAGGATCCCTCATCGAACCCTTTTAATGAACGAATTGGGTGTTCCATTCCATTTGGGAACCAAACAAGTATGC
>NA_v005_round_8_probe_53
TGAATACACCAACTCCTCGGGAAATAAAGCAGTACCATGCGAATCAGTCATAATAGAAAGGAACATAACAAAAATAGTTCATTTGAATGGTACTGTTATAGAAAAGGAAAGTTGTCCAAA
>NA_v005_round_8_probe_54
AATAATGAAAGAGGGAGCCCAGGAGTGAAAGGGTGGGCATTCGACAATGGAGATGATGTATGGATGGGAAGAACAATCAGCAAAGACTCGCGCTCAGGTTATGAGACTTTCAGGGTCCTT
>NA_v005_round_8_probe_55
ATGGTATAATAACAGACACCATTAAAAGCTGGAGGGGCGACATACTAAGAACACAGGAGTCTGAATGTGCCTGCATAAATGGTTCATGTTTTACTGTGATGACTGATGGCCCGAGCAATG
>NA_v005_round_8_probe_56
ATGGGCTTTTGACTATGGAAGTGATGTTTGGATGGGGAGAACGATTAGCAAGGATTCTCGCTCAGGTTATGAAACTTTCAGGGTCATTAACGGTTGGACTACAGCTAATTCCAAATCTCA
>NA_v005_round_8_probe_57
AATCAAAAGATAACATGCATTTCAGCAACAGGAGTGACACTATCGGTAGTAAGCCTGCTAATAGGAATTGCCAATTTGGGCCTAAATATCGGACTCCACTATAAGGTGAGTGATTCATCA
>NA_v005_round_8_probe_58
CACCCCCCCGAACAATCAAGTGATACCATGTGAGCCGATCATAGTAGAGAGGAACATAACAGAAATAGTGTATTTAAACAATACTATCATAGAAAAAGAACCTTGCTCTAAAGTGGTAGA
>NA_v005_round_8_probe_59
AGACAACTGGCGGGGGAGCAATAGGCCATGGATAAGATTCAACAGTGATCTTGATTATCAAATTGGCTATGTATGTAGCGGGATATTTGGGGACAATCCCAGGCCTGTGGATGGCATAGG
>NA_v005_round_8_probe_60
CCTATACAAAAATAATGTACTTTCATAAAGGGCTAATAATAAAGGAAGAACCACTCAGGGGATCAGCCAGGCATATTGAGGAATGCTCTTGTTATGGACACGATCAGAAAGTAAGTTGTG
>NA_v005_round_8_probe_61
ATGACGATTGGAGTAACAGGGCCTGATTCCAAGGCAGTGGCAGTAGTCCATTATGGGGGGGTGCCTACTGATATTATTAATTCTTGGGCAGGAGATATCTTGAGGACCCAGGAATCATCC
>NA_v005_round_8_probe_62
AAAGATGGCAGATTATAGTATTGATTCCAGCTATGTATGTTCGGGCCTTGTTGGCGACACACCCAGGAATGGTGACAGCTCTAGCAGCAGCAACTGCAGGGATCCTAATAATGAAAGAGG
>NA_v005_round_8_probe_63
ACTATCAGCAGAACATCGAGATCAGGATTTGAAATCCTTAAAGTTAGAAATGGTTGGGTACAAAATAGTAAAGAGCAAATCAAAAGACAGGTTATAATTGACAATTCAAATTGGTCAGGA
>NA_v005_round_8_probe_64
TATGAGACTTTCAGAGTCATTGGTGGTTGGACTGTGGCTAATTCCAAATCCCAGGTGAATAGACAAGTCATAGTTGACAATAGTAACTGGTCTGGTTATTCTGGCATTTTCTCTATAGAA
>NA_v005_round_8_probe_65
AAGTAAGTTGTGTATGCAGGGATAACTGGCAAGGCGCAAATAGACCCATTATAGAGATTGATATGAGCACACTAGAGCACACAAGTAGATACGTGTGCACTGGAGTTCTAACAGATACCA
>NA_v005_round_8_probe_66
TTGGGGACCATCAAACTGTGGTATATCCAACAACAACAGCCCCAGTGGTGCCAAACTGCAGTGACACTATAATTACATACAACAACACTGTGATAAACAACATAACAACAACGGTAATAA
>NA_v005_round_8_probe_67
GGCTAAGGACAATGCTATAAGATTTGGTGAAAGTGAACAAATAATAGTGACAAGGGAGCCGTATGTGTCATGTGATCCATTAGGGTGTAGGATGTACGCATTGCACCAAGGGACAACCAT
>NA_v005_round_8_probe_68
TCAATTCAGACAGGGAACCAATGCCAAGATGAATCAATCAGCAACACTAAATTTCTTGCTGAAAAAGCTGTGGCTTCAGTAACATTAGCAGGCAATTCATCTCTTTGTCCCGTTAGCGGA
>NA_v005_round_8_probe_69
CATGATGGAAAAGCATGGTTACATGTTTGTGTCACAGGGGACGATAAGAATGCAACTGCTAGTATCATTTATAATGGGATACTTGTTGACAGCATTGCTTCATGGTCTAAAAACATACTC
>NA_v005_round_8_probe_70
ATTTAGGAACCAAACAAGTATGCATAGCATGGTCTAGCTCAAGTTGCCACGATGGAAGAGCATGGTTGCATGTTTGTGTTACTGGAGATGATAGGAATGCAACTGCTAGTTTCATTTATG
>NA_v005_round_8_probe_71
TGTCATCAGAGAGCCTTTTATTTCGTGCTCTCACTTGGAATGCAGGACCTTCTTTCTAACTCAGGGAGCCTTGTTGAATGACAAGCATTCCAATGGAACCGTTAAAGACAGAAGTCCCTA
>NA_v005_round_8_probe_72
TATGAGACTTTCAGGGTCCTTGGTGGTTGGGTCACACCTAATTCCAAGTCACAGGTTAACAGACAAGTCATAGTTGACAATAATAACTGGTCTGGTTATTCTGGTATTTTTTCTGTTGAG
>NA_v005_round_8_probe_73
AAGATTTGGGGAAAGCGAACAGATCATCGTCACTAGGGAGCCATATGTATCATGCGACCCATCGGGGTGTAAAATGTACGCCTTACACCAAGGAACTACTATCAGAAACAAACACTCAAA
>NA_v005_round_8_probe_74
CAGACAAGTAAAGAACAGGTTGGAAGACAGGTAGTTGTTGATAACTTGAATTGGTCGGGGTACAGTGGGTCTTTCACTCTACCAGTAGAAATGTCGGGGAGAGATTGTCTGGTTCCATGT
>NA_v005_round_8_probe_75
ATTCTCGTTTAAGTACGGCAAAGGTGTTTGGATAGGGAGAACTAAGAGCACTAGTTCCAGGAGTGGATTTGAAATGATTTGGGATCCGAATGGATGGACAGAGACAGATAGTAGTTTCTC
>NA_v005_round_8_probe_76
ACCATTAGTAGAACATCAAGGTCAGGGTTTGAAATCCTGAGAGTCAGAAACGGTTGGGTGCAAAATAGTAAAGAGCAAATCAAAAGGCAAGTCGTGGTTGATAATCTGAATTGGTCAGGA
>NA_v005_round_8_probe_77
GAGTGAAAATGAATCCAAATCAAAAGATAATAACAATTGGGTCTGTCTCTCTGACCATTGCAACAATATGTTTCCTCATGCAGATTGCCATATTAGCAACGACTGTAACACTGCATTTCA
>NA_v005_round_8_probe_78
CACAGGGTTTGCTCCTTTTTCCAAAGACAATTCAATCCGACTTTCTGCTGGTGGAAACATTTGGTTAACAAGAGAACCTTACGTGTCATGTGACACTAGTAAATGCTATCAATTTGCACT
>NA_v005_round_8_probe_79
TCAAATAGGGTACATATGTAGTGGGGTTTTTGGAGACAACCCACGCCCCAATGATGGAACAGGCAGCTGTGGCCCAGTGTCTTCTAATGGAGCCTACGGGGTGAAAGGATTCTCGTTTAA
>NA_v005_round_8_probe_80
CTTGTGTATGCAGGGATAACTGGCAGGGCGCAAATAGACCCATCATAGAAATCGATATGAACACATTGGAGCACACAAGCAGATATGTGTGCACTGGAATTCTGACAGATACCAGCAGAC
>NA_v005_round_8_probe_81
[truncated: 129,567 more chars]
